# Supplementary material for: Natural Product-Based Screening for Lead Compounds Targeting SARS CoV-2 Mpro
Source: Pharmaceuticals (Basel). 2023 May 19;16(5):767. doi: 10.3390/ph16050767 (PMC10222270; doi:10.3390/ph16050767)
Supplement: Supplementary file 1 [file pharmaceuticals-16-00767-s001.zip]

Archive with 3 entries (3 files):
- 2.MDPI-Supplementary information.pdf
- 3.MDPI-Supplementary TableS1.xlsx
- 4.MDPI-Supplementary TableS4.xlsx
