# Supplementary material for: Natural Product-Based Screening for Lead Compounds Targeting SARS CoV-2 Mpro
Source: Pharmaceuticals (Basel). 2023 May 19;16(5):767. doi: 10.3390/ph16050767 (PMC10222270; doi:10.3390/ph16050767)
Supplement: Supplementary file 1 [file pharmaceuticals-16-00767-s001.zip › 3.MDPI-Supplementary TableS1.xlsx]

## Sheet: Compound List
Index	Plate	Molecule Name	Synonyms	CAS	Canonical Smiles	Formula	MolWt	Source	Selected Plant	Category	Target	References
1	M27956	Loganin	Loganoside	18524-94-2	C[C@H]1[C@H](C[C@H]2[C@@H]1[C@@H](OC=C2C(=O)OC)O[C@H]1[C@@H]([C@H]([C@@H]([C@H](O1)CO)O)O)O)O	C17H26O10	390.38	Plant	Strychnos nux-vomica	Glycosides	SARS CoV-2 Mpro	Su HX, Yao S, Zhao WF, Li MJ, Liu J, Shang WJ, Xie H, Ke CQ, Hu HC, Gao MN, Yu KQ, Liu H, Shen JS, Tang W, Zhang LK, Xiao GF, Ni L, Wang DW, Zuo JP, Jiang HL, Bai F, Wu Y, Ye Y, Xu YC. Anti-SARS-CoV-2 activities in vitro of Shuanghuanglian preparations and bioactive ingredients. Acta Pharmacol Sin. 2020 Sep;41(9):1167-1177. doi: 10.1038/s41401-020-0483-6. Epub 2020 Jul 31. PMID: 32737471; PMCID: …
2	M27956	Fangchinoline	Thaligine;(+)-Thalrugosine;Demethyl tetrandrine	33889-68-8	COc1ccc2C[C@H]3N(C)CCc4cc(OC)c(O)c(Oc5cc6[C@H](Cc7ccc(Oc1c2)cc7)N(C)CCc6cc5OC)c34	C37H40N2O6	608.72	Plant	Stephania tetrandra	Alkaloids
3	M27956	trans-3-Indoleacrylic acid	trans-IAA	29953-71-7	OC(=O)\C=C\c1c[nH]c2ccccc12	C11H9NO2	187.19	Animal	N/A	Indoles and derivatives
4	M27956	(20S)-Protopanaxatriol	g-PPT;20(S)-APPT	34080-08-5	C\C(C)=C/CC[C@](C)(O)[C@H]1CC[C@]2(C)[C@@H]1[C@H](O)C[C@@H]1[C@@]3(C)CC[C@H](O)C(C)(C)[C@@H]3[C@@H](O)C[C@@]21C	C30H52O4	476.73	Plant	Panax ginseng	Terpenoids
5	M27956	Celastrol	Tripterin;Tripterine	34157-83-0	CC1=C(O)C(=O)C=C2C1=CC=C1[C@@]2(C)CC[C@@]2(C)[C@@H]3C[C@@](C)(CC[C@]3(C)CC[C@]12C)C(O)=O	C29H38O4	450.62	Plant	Celastrus orbiculatus	Alcohols	SARS CoV-2 Mpro	Hicks EG, Kandel SE, Lampe JN. Identification of Aloe-derived natural products as prospective lead scaffolds for SARS-CoV-2 main protease (Mpro) inhibitors. Bioorg Med Chem Lett. 2022 Jun 15;66:128732. doi: 10.1016/j.bmcl.2022.128732. Epub 2022 Apr 12. PMID: 35427739; PMCID: PMC9004148.
6	M27956	Phlorizin	NSC 2833;Floridzin;Phloridzin	60-81-1	O([C@H]1[C@H](O)[C@@H](O)[C@H](O)[C@H](O1)CO)c1c(c(cc(c1)O)O)C(=O)CCc1ccc(cc1)O	C21H24O10	436.42	Plant	Prunus armeniaca	Chalcones
7	M27956	Asiatic acid	Dammarolic acid;Asiantic acid	464-92-6	C[C@@H]1CC[C@@]2(CC[C@@]3(C(=CC[C@H]4[C@]3(CC[C@@H]3[C@@]4(C[C@H]([C@@H]([C@@]3(C)CO)O)O)C)C)[C@@H]2[C@H]1C)C)C(=O)O	C30H48O5	488.7	Plant	Centella	Steroids
8	M27956	7-Methoxy-4-methylcoumarin	N/A	2555-28-4	Cc1cc(=O)oc2c1ccc(c2)OC	C11H10O3	190.2	Plant	Glycinemax（L.）merr	Phenols
9	M27956	Madecassoside	Asiaticoside A	34540-22-2	C[C@@H]1CC[C@@]2(CC[C@]3(C)C(=CC[C@@H]4[C@@]5(C)C[C@@H](O)[C@H](O)[C@@](C)(CO)[C@H]5[C@H](O)C[C@@]34C)[C@@H]2[C@H]1C)C(=O)O[C@@H]1O[C@H](CO[C@@H]2O[C@H](CO)[C@@H](O[C@@H]3O[C@@H](C)[C@H](O)[C@@H](O)[C@H]3O)[C@H](O)[C@H]2O)[C@@H](O)[C@H](O)[C@H]1O	C48H78O20	975.12	Plant	Centella	Glycosides
10	M27956	Baohuoside I	Icariside-II;Icariin-II	113558-15-9	C[C@H]1[C@H](O)[C@H]([C@H]([C@@H](O1)Oc1c(oc2c(c1=O)c(cc(c2CC=C(C)C)O)O)c1ccc(cc1)OC)O)O	C27H30O10	514.52	Plant	Epimedium	Flavonoid
11	M27956	Alprostadil	PGE1;Prostaglandin E1	745-65-3	[C@H]1([C@H]([C@@H](CC1=O)O)/C=C/[C@H](CCCCC)O)CCCCCCC(=O)O	C20H34O5	354.48	Animal	N/A	Fatty Acyls
12	M27956	Ectoine	THP(B);L-Ectoine	96702-03-3	CC1=N[C@@H](CCN1)C(O)=O	C6H10N2O2	142.16	Microorganism	N/A	N/A
13	M27956	3,5-Diiodo-L-thyronine	Diiodothyronine	1041-01-6	N[C@@H](Cc1cc(I)c(Oc2ccc(O)cc2)c(I)c1)C(O)=O	C15H13I2NO4	525.08	Animal	N/A	Carboxylic acids and derivatives
14	M27956	Taurocholic acid sodium salt hydrate	Sodium taurocholate hydrate;Taurocholic Acid sodium hydrate	345909-26-4	O.[Na+].C[C@H](CCC(=O)NCCS([O-])(=O)=O)[C@H]1CC[C@H]2[C@@H]3[C@H](O)C[C@@H]4C[C@H](O)CC[C@]4(C)[C@H]3C[C@H](O)[C@]12C	C26H44NNaO7S·xH2O	537.68	Animal	N/A	Terpenoids
15	M27956	Hygromycin B	Hygrovetine	31282-04-9	CN[C@H]1C[C@@H](N)[C@H](O)[C@@H](O[C@@H]2O[C@H](CO)[C@H](O)[C@@H]3OC4(O[C@H]23)O[C@H]([C@@H](N)CO)[C@H](O)[C@H](O)[C@H]4O)[C@@H]1O	C20H37N3O13	527.52	Microorganism	N/A	Glycosides
16	M27956	Pyridoxine	Vitamin B6;Pyridoxol;Gravidox	65-23-6	Cc1ncc(CO)c(CO)c1O	C8H11NO3	169.18	Plant; Animal	N/A	Others
17	M27956	Tectochrysin	NSC 80687;Techtochrysin;Techtochrysine	520-28-5	COc1cc(O)c2c(c1)oc(cc2=O)-c1ccccc1	C16H12O4	268.26	Plant	Pinus	Flavonoid
18	M27956	Nonivamide	Nonanoic acid vanillylamide;Pelargonic acid vanillylamide;Pseudocapsaicin;Vanillyl-N-nonylamide	2444-46-4	CCCCCCCCC(=O)NCc1cc(OC)c(O)cc1	C17H27NO3	293.4	Plant	Capsicum annuum	Others
19	M27956	Lappaconitine	(+)-Lappaconitine	32854-75-4	CCN1C[C@@]2(CC[C@H](OC)[C@@]34[C@@H]5C[C@H]6[C@H](OC)[C@]5(O)[C@](O)(C[C@@H]6OC)[C@@H](C[C@H]23)C14)OC(=O)c1ccccc1NC(C)=O	C32H44N2O8	584.64	Plant	Aconitum	Alkaloids
20	M27956	Patchouli alcohol	(-)-Patchouli Alcohol;Patchoulol;Patchouli camphor	5986-55-0	C[C@H]1CC[C@@]2(O)C(C)(C)[C@@H]3CC[C@@]2(C)[C@H]1C3	C15H26O	222.2	Plant	Pogostemon cablin	Sesquiterpenoids
21	M27956	Pedunculoside	N/A	42719-32-4	[C@]1([C@@H](CC[C@@]2(CC[C@]3([C@@]4(CC[C@H]5[C@]([C@H](CC[C@@]5([C@H]4CC=C3[C@H]12)C)O)(C)CO)C)C)C(=O)O[C@H]1[C@@H]([C@H]([C@@H]([C@H](O1)CO)O)O)O)C)(C)O	C36H58O10	650.84	Plant	Ilex	Glycosides
22	M27956	Medroxyprogesterone Acetate	Medroxyprogesterone (acetate);Medroxyprogesterone 17-acetate;Farlutin;NSC-26386;Metigestrona;Provera	71-58-9	[C@@H]1(C[C@@H]2[C@H](CC[C@]3([C@H]2CC[C@@]3(C(=O)C)OC(=O)C)C)[C@@]2(C1=CC(=O)CC2)C)C	C24H34O4	386.54	Animal	N/A	Flavonoid
23	M27956	Lumazine	2,4-Dihydroxypteridine	487-21-8	O=c1[nH]c2nccnc2c(=O)[nH]1	C6H4N4O2	164.12	Animal	N/A	Others
24	M27956	Hesperidin	Hesperetin 7-rutinoside;Cirantin	520-26-3	[C@H]1(CC(=O)c2c(O1)cc(cc2O)O[C@@H]1O[C@H](CO[C@H]2[C@@H]([C@@H]([C@H]([C@@H](O2)C)O)O)O)[C@H]([C@@H]([C@H]1O)O)O)c1cc(c(cc1)OC)O	C28H34O15	610.56	Plant	Citrus sinensis	Glycosides
25	M27956	Choline chloride	Hepacholine;Biocolina;Biocoline	67-48-1	[Cl-].C[N+](C)(C)CCO	C5H14ClNO	139.63	Plant;Animal	N/A	N/A
26	M27956	Cimifugin	Cimitin	37921-38-3	CC(C)([C@@H]1Cc2c(O1)cc1c(c2OC)c(=O)cc(o1)CO)O	C16H18O6	306.3	Plant	Cimicifuga foetida	Flavonoid
27	M27956	Hydroxysafflor yellow A	HSYA;Safflomin A	78281-02-4	OC[C@H]1O[C@H]([C@H](O)[C@@H](O)[C@@H]1O)C1=C(O)C(O)([C@@H]2O[C@H](CO)[C@@H](O)[C@H](O)[C@H]2O)C(O)=C(C(=O)\C=C\c2ccc(O)cc2)C1=O	C27H32O16	612.53	Plant	Crocus abantensis	Chalcones
28	M27956	Abamectin	Avermectin B1a-Avermectin B1b mixt.;Avermectin B1	71751-41-2	CO[C@H]1C[C@H](O[C@H]2[C@H](C)O[C@H](C[C@@H]2OC)O[C@H]2[C@@H](C)\C=C\C=C3/CO[C@@H]4[C@H](O)C(C)=C[C@@H](C(=O)O[C@H]5C[C@@H](C\C=C2/C)O[C@@]2(C5)O[C@H](C(C)C)[C@@H](C)C=C2)[C@]34O)O[C@@H](C)[C@@H]1O.CC[C@H](C)[C@H]1O[C@@]2(C[C@@H]3C[C@@H](C\C=C(C)\[C@@H](O[C@H]4C[C@H](OC)[C@@H](O[C@H]5C[C@H](OC)[C@@H](O)[C@H](C)O5)[C@H](C)O4)[C@@H](C)\C=C\C=C4/CO[C@@H]5[C@H](O)C(C)=C[C@@H](C(=O)O3)[C@]45O)O2)C=C[C…	C48H72O14	873.09	Microorganism	N/A	Others
29	M27956	Isoacteoside	Isoverbascoside	61303-13-7	C(=O)(/C=C/c1cc(c(cc1)O)O)OC[C@H]1O[C@H]([C@@H]([C@H]([C@@H]1O)O[C@@H]1O[C@H]([C@@H]([C@H]([C@H]1O)O)O)C)O)OCCc1cc(c(cc1)O)O	C29H36O15	624.59	Plant	Pedicularis striata Pall.	Phenylpropanoids
30	M27956	Theophylline	Theo-24;1,3-Dimethylxanthine	58-55-9	Cn1c2c([nH]cn2)c(=O)n(C)c1=O	C7H8N4O2	180.16	Plant	Theaceae	Alkaloids
31	M27956	Roxithromycin	RU-28965;Roxl-150	80214-83-1	CC[C@H]1OC(=O)[C@H](C)[C@@H](O[C@H]2C[C@@](C)(OC)[C@@H](O)[C@H](C)O2)[C@H](C)[C@@H](O[C@@H]2O[C@H](C)C[C@@H]([C@H]2O)N(C)C)[C@](C)(O)C[C@@H](C)\C(=N/OCOCCOC)[C@H](C)[C@@H](O)[C@]1(C)O	C41H76N2O15	837.05	Microorganism	N/A	N/A
32	M27956	Chloramphenicol	Chloromycetin;Chlornitromycin;Levomycetin	56-75-7	OC[C@@H](NC(=O)C(Cl)Cl)[C@H](O)c1ccc(cc1)[N+]([O-])=O	C11H12Cl2N2O5	323.13	Microorganism	N/A	N/A
33	M27956	Ursolic acid	Malol;Urson;Prunol;NSC 167406;NSC-4060	77-52-1	C[C@@H]1CC[C@@]2(CC[C@]3(C)C(=CC[C@@H]4[C@@]5(C)CC[C@H](O)C(C)(C)[C@@H]5CC[C@@]34C)[C@@H]2[C@H]1C)C(O)=O	C30H48O3	456.7	Plant	Arctostaphylos uva-ursi	Terpenoids
34	M27956	Taxifolin	(+)-Taxifolin;(+)-Dihydroquercetin;Dihydroquercetin	480-18-2	Oc1ccc(cc1O)[C@@H]1[C@@H](O)C(=O)c2c(O)cc(O)cc2O1	C15H12O7	304.25	Plant	Taxus chinensis	Flavonoid
35	M27956	Luteolin	Digitoflavone;Luteoline;Luteolol;Flacitran	491-70-3	Oc1cc(O)c2c(=O)cc(oc2c1)c1cc(O)c(O)cc1	C15H10O6	286.24	Plant	RESEDACEAE	Flavonoid	SARS CoV-2 Mpro	Raman K, Rajagopal K, Islam F, Dhawan M, Mitra S, Aparna B, Varakumar P, Byran G, Choudhary OP, Emran TB. Role of natural products towards the SARS-CoV-2: A critical review. Ann Med Surg (Lond). 2022 Aug;80:104062. doi: 10.1016/j.amsu.2022.104062. Epub 2022 Jul 2. PMID: 35814035; PMCID: PMC9249430.
36	M27956	Stigmasterol	Stigmasterin;beta-Stigmasterol	83-48-7	CC[C@@H](C(C)C)\C=C\[C@@H](C)[C@H]1CC[C@H]2[C@@H]3CC=C4C[C@@H](O)CC[C@]4(C)[C@H]3CC[C@]12C	C29H48O	412.69	Plant	LEGUMINOSAE	Steroids
37	M27956	Kaempferol	Kempferol;Robigenin	520-18-3	Oc1ccc(cc1)c1c(O)c(=O)c2c(O)cc(O)cc2o1	C15H10O6	286.23	Plant	Kaempferia galanga	Flavonoid
38	M27956	Kynurenine	Dl-Kynurenine;3-Anthraniloylalanine;Kynurenin	343-65-7	c1ccc(c(c1)C(=O)CC(C(=O)O)N)N	C10H12N2O3	208.22	Animal	N/A	Others
39	M27956	D-Cycloserine	RO-1-9213	68-41-7	[C@@H]1(C(=O)NOC1)N	C3H6N2O2	102.09	Microorganism	N/A	Others
40	M27956	Sinapine thiocyanate	N/A	7431-77-8	C[N+](C)(C)CCOC(=O)/C=C/c1cc(c(cc1OC)O)OC.C(#N)[S-]	C16H24NO5·CNS	368.45	Plant	Raphanus sativus	Phenylpropanoids
41	M27956	(20R)-Ginsenoside Rh1	20(R)-Ginsenoside Rh1	80952-71-2	C\C(C)=C/CC[C@@](C)(O)[C@H]1CC[C@]2(C)[C@@H]1[C@H](O)C[C@@H]1[C@@]3(C)CC[C@H](O)C(C)(C)[C@@H]3[C@H](C[C@@]21C)O[C@@H]1O[C@H](CO)[C@@H](O)[C@H](O)[C@H]1O	C36H62O9	638.9	Plant	Panax ginseng	Triterpenoids
42	M27956	Neohesperidin	Hesperetin 7-O-neohesperidoside;NSC 31048	13241-33-3	COc1ccc(cc1O)[C@@H]1CC(=O)c2c(O)cc(O[C@@H]3O[C@H](CO)[C@@H](O)[C@H](O)[C@H]3O[C@@H]3O[C@@H](C)[C@H](O)[C@@H](O)[C@H]3O)cc2O1	C28H34O15	610.56	Plant	Citrus sinensis	Flavonoid
43	M27956	Mangiferin	Alpizarin;Chinomin;Hedysarid	4773-96-0	c1c2c(cc(c1O)O)oc1cc(c(c(c1c2=O)O)[C@H]1[C@@H]([C@H]([C@@H]([C@H](O1)CO)O)O)O)O	C19H18O11	422.35	Plant	Mangifera indica	Glycosides
44	M27956	Bardoxolone	RTA 401;CDDO	218600-44-3	C[C@@]12CC[C@]3(CCC(C[C@H]3[C@H]1C(=O)C=C1[C@]2(CC[C@@H]2[C@@]1(C=C(C(=O)C2(C)C)C#N)C)C)(C)C)C(=O)O	C31H41NO4	491.7	Plant	Canarium Linn.	Terpenoids
45	M27956	Kasugamycin hydrochloride	Kasumin	19408-46-9	C[C@@H]1[C@H](C[C@@H]([C@H](O1)O[C@H]1[C@@H]([C@H]([C@H]([C@@H]([C@@H]1O)O)O)O)O)N)NC(=N)C(=O)O.Cl	C14H26ClN3O9	415.83	Microorganism	N/A	Glycosides
46	M27956	ANTHRAQUINONE-2-CARBOXYLIC ACID	N/A	117-78-2	c1ccc2c(c1)C(=O)c1c(C2=O)cc(cc1)C(=O)O	C15H8O4	252.22	Plant	Rubia cordifolia	N/A
47	M27956	Thiocolchicoside	Thiocolchicine 2-glucoside analog;Coltramyl	602-41-5	COc1c(O[C@@H]2O[C@H](CO)[C@@H](O)[C@H](O)[C@H]2O)cc2CC[C@H](NC(C)=O)c3cc(=O)c(SC)ccc3-c2c1OC	C27H33NO10S	563.61	Plant	Colchicum autumnale	Ketone
48	M27956	Helenine	Alant camphor;Inula camphor;(+)-Alantolactone;Alantolactone;helenin;Eupatal	546-43-0	C[C@H]1CCC[C@]2(C)C[C@H]3OC(=O)C(=C)[C@H]3C=C12	C15H20O2	232.33	Plant	Saussurea costus	Others
49	M27956	Protoporphyrin IX	PPIX	553-12-8	Cc1c(CCC(O)=O)c2cc3[nH]c(cc4nc(cc5[nH]c(cc1n2)c(C)c5C=C)c(C)c4C=C)c(C)c3CCC(O)=O	C34H34N4O4	562.67	Animal	N/A	Others	SARS CoV-2 Mpro	Coelho C, Gallo G, Campos CB, Hardy L, Würtele M. Biochemical screening for SARS-CoV-2 main protease inhibitors. PLoS One. 2020 Oct 6;15(10):e0240079. doi: 10.1371/journal.pone.0240079. PMID: 33022015; PMCID: PMC7537881.
50	M27956	Obacunone	N/A	751-03-1	CC1([C@@H]2CC(=O)[C@@]3([C@@H]([C@]2(C=CC(=O)O1)C)CC[C@@]1([C@@]23[C@H](O2)C(=O)O[C@H]1c1cocc1)C)C)C	C26H30O7	454.5	Plant	Phellodendron chinense	Triterpenoids
51	M27956	Harmine	Telepathine	442-51-3	COc1cc2c(cc1)c1c([nH]2)c(C)ncc1	C13H12N2O	212.25	Plant	Peganum harmala	Alkaloids
52	M27956	Spectinomycin dihydrochloride	Spectinomycin 2HCl;Actinospectacin	21736-83-4	[C@H]12[C@H](O[C@H]3[C@@](O2)(C(=O)C[C@H](O3)C)O)[C@H]([C@@H]([C@@H]([C@@H]1NC)O)NC)O.Cl.Cl	C14H26CL2N2O7	405.27	Microorganism	N/A	Others
53	M27956	D-Stachyose tetrahydrate	Stachyose tetrahydrate;Stachyose	10094-58-3	O[C@H]1[C@H](O)[C@H](O[C@@]1(CO)O[C@@H]1[C@H](O)[C@@H](O)[C@@H]([C@H](O1)CO[C@@H]1[C@H](O)[C@@H](O)[C@H]([C@H](O1)CO[C@H]1O[C@H](CO)[C@H](O)[C@H](O)[C@H]1O)O)O)CO.O.O.O.O	C24H50O25	738.64	Plant	Stachys japonica	Miscellaneous
54	M27956	Elemicin	3,4,5-trimethoxyallylbenzene;Elemicine	487-11-6	COc1cc(cc(c1OC)OC)CC=C	C12H16O3	208.25	Plant	Canarium Linn.	Phenylpropanoids
55	M27956	(+)-Bicuculline	d-Bicuculline	485-49-4	CN1CCc2cc3OCOc3cc2[C@H]1[C@@H]1OC(=O)c2c1ccc1OCOc21	C20H17NO6	367.36	Plant	Corydalis ambigua	Alkaloids
56	M27956	Deacetyltaxol	10-deacetyl-paclitaxel;10-DAT;Deacetyl Paclitaxel;10-Deacetyltaxol;10-Desacetyl Paclitaxel	78432-77-6	CC(=O)O[C@@]12CO[C@@H]1C[C@H](O)[C@]1(C)[C@@H]2[C@H](OC(=O)c2ccccc2)[C@]2(O)C[C@H](OC(=O)[C@H](O)[C@@H](NC(=O)c3ccccc3)c3ccccc3)C(C)=C([C@@H](O)C1=O)C2(C)C	C45H49NO13	811.87	Plant	Taxus chinensis	Alcohols
57	M27956	Creatine phosphate disodium salt	Phosphocreatine disodium salt;Disodium phosphocreatine	922-32-7	CN(CC(=O)O)C(=N)NP(=O)([O-])[O-].[Na+].[Na+]	C4H8N3Na2O5P	251.11	Organism	N/A	Others
58	M27956	Synephrine HCl	Oxedrine hydrochloride;Synephrine hydrochloride	5985-28-4	C(c1ccc(cc1)O)(CNC)O.Cl	C9H13NO2·HCl	203.67	Plant	Citrus reticulata	N/A
59	M27956	Arctigenin	(-)-Arctigenin	7770-78-7	c1c(cc(c(c1)O)OC)C[C@@H]1[C@H](COC1=O)Cc1cc(c(cc1)OC)OC	C21H24O6	372.41	Plant	Arctium lappa	Glycosides
60	M27956	Bergapten	5-Methoxypsoralen	484-20-8	COc1c2ccc(=O)oc2cc2c1cco2	C12H8O4	216.19	Plant	Ficus carica	Phenylpropanoids
61	M27956	Harmane	Harman;Aribine;Loturine	486-84-0	Cc1nccc2c1[nH]c1ccccc21	C12H10N2	182.22	Plant	Peganum harmala	Alkaloids
62	M27956	Dihydroactinidiolide	R-(-)Dihydro actinidiolide	17092-92-1	CC1(CCC[C@@]2(C1=CC(=O)O2)C)C	C11H16O2	180.24	Plant	Actinidia	Terpenes
63	M27956	Quillaic Acid	Quillaja sapogenin	631-01-6	[C@]12([C@H]([C@@]([C@H](CC1)O)(C=O)C)CC[C@@]1([C@@H]2CC=C2[C@]1(C[C@H]([C@@]1([C@H]2CC(CC1)(C)C)C(=O)O)O)C)C)C	C30H46O5	486.69	Plant	Gleditsia sinensis	Others
64	M27956	Geniposide	N/A	24512-63-8	COC(=O)C1=CO[C@@H](O[C@@H]2O[C@H](CO)[C@@H](O)[C@H](O)[C@H]2O)[C@H]2[C@@H]1CC=C2CO	C17H24O10	388.37	Plant	Gardenia jasminoides	Glycosides
65	M27956	Perillen	perillene;3-Isohexenylfuran	539-52-6	C\C(C)=C\CCc1ccoc1	C10H14O	150.22	Plant	Perilla frutescens	Alkaloids
66	M27956	Lincomycin hydrochloride	U10149A;Lincomycin HCl;NSC 70731	859-18-7	Cl.CCC[C@@H]1C[C@H](N(C)C1)C(=O)N[C@H]([C@@H](C)O)[C@H]1O[C@H](SC)[C@H](O)[C@@H](O)[C@H]1O	C18H34N2O6S·HCl	443	Microorganism	N/A	N/A
67	M27956	Methyl protocatechuate	Methyl 3,4-dihydroxybenzoate;Protocatechuic acid methyl ester;3,4-Dihydroxybenzoic acid methyl ester	2150-43-8	COC(=O)c1cc(O)c(O)cc1	C8H8O4	168.15	Plant	Bauhinia manca	Phenols
68	M27956	Quinidine hydrochloride	Quinidine hydrochloride monohydrate	6151-40-2	O.Cl.COc1ccc2nccc([C@H](O)[C@H]3C[C@@H]4CC[N@]3C[C@@H]4C=C)c2c1	C20H27ClN2O3	378.89	Plant	Cinchona ledgeriana (Howard) Moens ex Trim. ledgeriana (Howard) Moens ex Trim.	Alkaloids
69	M27956	3,3'-Diindolylmethane	Arundine;HB 236;3,3'-Diindolylmethane;DIM	1968-05-4	C(c1c[nH]c2ccccc12)c1c[nH]c2ccccc12	C17H14N2	246.31	Plant	N/A	Others
70	M27956	Citicoline sodium	Citicoline sodium salt;CDP-choline	33818-15-4	[C@@H]1(n2c(=O)nc(cc2)N)O[C@@H]([C@H]([C@H]1O)O)COP(=O)(OP(=O)(OCC[N+](C)(C)C)[O-])[O-].[Na+]	C14H25N4NaO11P2	510.31	Organism	N/A	Others
71	M27956	Phosphoserine	L-SOP;L-Serine O-phosphate;O-Phospho-L-serine;Dexfosfoserine	407-41-0	O(C[C@@H](C(=O)O)N)P(=O)(O)O	C3H8NO6P	185.07	Animal	N/A	Carboxylic acids and derivatives
72	M27956	Quinic acid	D-(-)-Quinic acid;Chinic acid;Kinic acid;Quinate	77-95-2	[C@@H]1([C@@H]([C@@H](C[C@](C1)(C(=O)O)O)O)O)O	C7H12O6	192.17	Plant	Citrus limon (L.) Burm. f.	Miscellaneous
73	M27956	Ursonic Acid	3-Ketoursolic acid;Prunol;Malol;NSC4060;CCRIS 7123;TOS-BB-0966	6246-46-4	[C@H]1(CC[C@@]2(CC[C@@]3(C(=CC[C@H]4[C@]3(CC[C@@H]3[C@@]4(CCC(=O)C3(C)C)C)C)[C@@H]2[C@H]1C)C)C(=O)O)C	C30H46O3	454.69	Plant	Arctostaphylos uva-ursi	Triterpenoids
74	M27956	Tetrandrine	NSC-77037；d-Tetrandrine;Fanchinine;Hanfangchin A;Sinomenine A	518-34-3	COc1ccc2C[C@@H]3N(C)CCc4cc(OC)c(OC)c(Oc5cc6[C@H](Cc7ccc(Oc1c2)cc7)N(C)CCc6cc5OC)c34	C38H42N2O6	622.77	Plant	Stephania tetrandra	Alkaloids
75	M27956	3,4,5-Trimethoxycinnamic acid	3,4,5-Trimethoxycinnamic acid;O-Methylsinapic acid;3-(3,4,5-Trimethoxyphenyl)acrylic Acid	90-50-6	c1c(cc(c(c1OC)OC)OC)/C=C/C(=O)O	C12H14O5	238.24	Plant	Cinnamomum cassia	Others
76	M27956	Naringenin	NSC 34875;S-Dihydrogenistein;NSC 11855;Salipurol;Naringetol;Pelargidanon	480-41-1	C1[C@H](Oc2cc(cc(c2C1=O)O)O)c1ccc(cc1)O	C15H12O5	272.26	Plant	Citrus grandis	Flavonoid
77	M27956	Tetrahydropalmatine hydrochloride	Gindarine hydrochloride;1-Tetrahydropalmitine HCl	6024-85-7	COc1c(c2c(CC3c4cc(c(cc4CCN3C2)OC)OC)cc1)OC.Cl	C21H26ClNO4	391.89	Plant	Corydalis yanhusuo	Alkaloids
78	M27956	Corynoxine	N/A	6877-32-3	CC[C@@H]1CN2CC[C@]3([C@@H]2C[C@@H]1\C(=C/OC)C(=O)OC)C(=O)Nc1ccccc31	C22H28N2O4	384.47	Plant	Uncaria rhynchophylla	Alkaloids
79	M27956	Vitamin B12	Cyanocobalamin;Cobalamin	68-19-9	C[C@H](CNC(=O)CC[C@]1(C)[C@@H](CC(N)=O)C2N=C1\C(C)=C1\[C@@H](CCC(N)=O)C(C)(C)\C(=C\C3=N\C(=C(C)/C4=N[C@]2(C)[C@@](C)(CC(N)=O)[C@@H]4CCC(N)=O)[C@@](C)(CC(N)=O)[C@@H]3CCC(N)=O)N1[Co+]C#N)OP([O-])(=O)O[C@@H]1[C@@H](CO)O[C@@H]([C@@H]1O)n1cnc2cc(C)c(C)cc12	C63H88CoN14O14P	1355.37	Plant; Animal	N/A	Others
80	M27956	Berberine hydrochloride	Berberine chloride;Natural Yellow 18;Benzodioxide	633-65-8	[Cl-].COc1c(OC)c2c[n+]3c(cc2cc1)c1cc2c(OCO2)cc1CC3	C20H18ClNO4	371.8	Plant	Coptis chinensis	Alkaloids
81	M27957	Baicalin	Baicalein 7-O-β-D-glucuronide	21967-41-9	c1ccc(cc1)c1cc(=O)c2c(c(c(cc2o1)O[C@H]1[C@@H]([C@H]([C@@H]([C@H](O1)C(=O)O)O)O)O)O)O	C21H18O11	446.37	Plant	Scutellaria baicalensis	Flavonoid	SARS CoV-2 Mpro	Su HX, Yao S, Zhao WF, Li MJ, Liu J, Shang WJ, Xie H, Ke CQ, Hu HC, Gao MN, Yu KQ, Liu H, Shen JS, Tang W, Zhang LK, Xiao GF, Ni L, Wang DW, Zuo JP, Jiang HL, Bai F, Wu Y, Ye Y, Xu YC. Anti-SARS-CoV-2 activities in vitro of Shuanghuanglian preparations and bioactive ingredients. Acta Pharmacol Sin. 2020 Sep;41(9):1167-1177. doi: 10.1038/s41401-020-0483-6. Epub 2020 Jul 31. PMID: 32737471; PMCID: …
82	M27957	Betulinic acid	Betulic acid;Lupatic acid;ALS-357	472-15-1	[C@H]12[C@@](CC[C@]3([C@@]4(CC[C@H]5C([C@H](CC[C@@]5([C@H]4CC[C@H]13)C)O)(C)C)C)C)(CC[C@H]2C(=C)C)C(=O)O	C30H48O3	456.71	Plant	Betula	Terpenoids	SARS CoV-2 Mpro	Zhao Y, Deng S, Bai Y, Guo J, Kai G, Huang X, Jia X. Promising natural products against SARS-CoV-2: Structure, function, and clinical trials. Phytother Res. 2022 Oct;36(10):3833-3858. doi: 10.1002/ptr.7580. Epub 2022 Aug 5. PMID: 35932157; PMCID: PMC9538226.
83	M27957	Astragalus polyphenols	2,3,4',5-Tetrahydroxystilbene 2-O-D-glucoside;2,3,5,4'-Tetrahydroxystilbene 2-O-β-D-glucoside;2,3,5,4'-Tetrahydroxystilbene-2-O-b-D-glucopyranoside	82373-94-2	OC[C@H]1O[C@@H](Oc2c(O)cc(O)cc2\C=C\c2ccc(O)cc2)[C@H](O)[C@@H](O)[C@@H]1O	C20H22O9	406.38	Plant	Fallopia	Glycosides
84	M27957	Norcantharidin	Endothall anhydride;Norcantharadine	5442-12-6	C1CC2C3C(C1O2)C(=O)OC3=O	C8H8O4	168.15	Animal	N/A	Monoterpenoids
85	M27957	Artemisinin	NSC 369397;Qinghaosu;Qinghaosu,Artemisinine;Artemisinine	63968-64-9	C[C@@H]1CC[C@H]2[C@@H](C)C(=O)O[C@@H]3O[C@@]4(C)CC[C@@H]1[C@@]23OO4	C15H22O5	282.33	Plant	Artemisia carvifolia	Ketone
86	M27957	Phloretic acid	3-(4-Hydroxyphenyl)propionic acid;Desaminotyrosine;Hydro-p-coumaric acid;Phloretate;3-(4-Hydroxyphenyl)propanoic acid	501-97-3	c1cc(ccc1CCC(=O)O)O	C9H10O3	166.17	Plant	Boswellia carterii Birdw.	Phenols
87	M27957	Flavone	2-Phenylchromone;2-Phenyl-4-chromone;2-Phenyl-4-benzopyron	525-82-6	c1ccc(cc1)c1cc(=O)c2ccccc2o1	C15H10O2	222.25	Animal	N/A	Flavonoid
88	M27957	3-Hydroxyflavone	Flavon-3-ol;3-HF;3-Hydroxy-2-phenylchromone	577-85-5	Oc1c(oc2ccccc2c1=O)-c1ccccc1	C15H10O3	238.25	Animal	N/A	Flavonoid
89	M27957	Cholic Acid	Cholanic acid;Cholate;Colalin	81-25-4	C[C@H](CCC(=O)O)[C@H]1CC[C@@H]2[C@@]1([C@H](C[C@H]1[C@H]2[C@@H](C[C@H]2[C@@]1(CC[C@H](C2)O)C)O)O)C	C24H40O5	408.58	Animal	N/A	Steroids
90	M27957	Fisetin	N/A	528-48-3	c1cc(c(cc1c1c(c(=O)c2c(o1)cc(cc2)O)O)O)O	C15H10O6	286.24	Plant	Toxicodendron sylvestre	Flavonoid
91	M27957	Hyodeoxycholic acid	HDCA;NSC 60672;α-Hyodeoxycholic Acid	83-49-8	C[C@H](CCC(=O)O)[C@H]1CC[C@@H]2[C@@]1(CC[C@H]1[C@H]2C[C@@H]([C@H]2[C@@]1(CC[C@H](C2)O)C)O)C	C24H40O4	392.58	Animal	N/A	Steroids
92	M27957	Proanthocyanidins	N/A	4852-22-6	O(C1(Oc2c(C(O)C1O)c(O)cc(O)c2)c1cc(O)c(O)cc1)C1C(Oc2c(C1)c(O)cc(O)c2)c1cc(O)c(O)cc1	C30H26O13	594.52	Plant	Vitis vinifera	Flavonoid
93	M27957	Lycorine chloride	Lycorine hydrochloride;Galanthidine hydrochloride;Amarylline hydrochloride;Narcissine hydrochloride;Licorine hydrochloride	2188-68-3	Cl.O[C@H]1C=C2CCN3Cc4cc5OCOc5cc4[C@@H]([C@@H]23)[C@@H]1O	C16H18ClNO4	323.17	Plant	Lycoris radiata	Alkaloids
94	M27957	Ligustrazine hydrochloride	Tetramethylpyrazine hydrochloride;Chuanxiongzine hydrochloride;Tetramethylpyrazine HCl;Tetrapyrazine HCl	76494-51-4	Cl.Cc1nc(C)c(C)nc1C	C8H12N2·HCl	172.66	Plant	Ligusticum chuanxiong	Miscellaneous
95	M27957	Reserpine	Serpalan;Serpasil;Serpivite	50-55-5	CO[C@H]1[C@@H](C[C@@H]2CN3CCc4c([nH]c5cc(OC)ccc45)[C@H]3C[C@@H]2[C@@H]1C(=O)OC)OC(=O)c1cc(OC)c(OC)c(OC)c1	C33H40N2O9	608.68	Plant	Rauvolfia verticillata	Alkaloids
96	M27957	3,5-Diiodotyrosine Dihydrate	3,5-Diiodotyrosine Dihydrate;Iodogorgoic acid;apothyrin;jodgorgon	18835-59-1	O.C(=O)([C@H](Cc1cc(c(c(c1)I)O)I)N)O.O	C9H13I2NO5	469.02	Animal	N/A	Others
97	M27957	Sodium Danshensu	(±)-DanShenSu sodium sal;Danshensu sodium salt;(±)-DanShenSu sodium salt	67920-52-9	c1cc(c(cc1CC(C(=O)[O-])O)O)O.[Na+]	C9H9NaO5	220.16	Plant	Slvia miltiorrhiza Bunge	Phenols
98	M27957	Baccatin III	Baccatin Ⅲ	27548-93-2	O([C@]12[C@@H]3[C@](C(=O)[C@H](OC(=O)C)C4=C([C@@H](O)C[C@@](O)([C@H]3OC(=O)c3ccccc3)C4(C)C)C)([C@@H](O)C[C@H]1OC2)C)C(=O)C	C31H38O11	586.64	Plant	Taxus chinensis	Others
99	M27957	Tanshinone IIA	Dan Shen ketone;Tanshinone B	568-72-9	Cc1coc-2c1C(=O)C(=O)c1c-2ccc2c1CCCC2(C)C	C19H18O3	294.35	Plant	Slvia miltiorrhiza Bunge	Ketone
100	M27957	Monotropein	Monotropeine	5945-50-6	OC[C@H]1O[C@@H](O[C@@H]2OC=C([C@H]3C=C[C@](O)(CO)[C@@H]23)C(O)=O)[C@H](O)[C@@H](O)[C@@H]1O	C16H22O11	390.34	Plant	Morinda officinalis	Iridoids
101	M27957	Melezitose	melicitose;D-Melezitose	207511-10-2	O1[C@@](O[C@H]2O[C@@H]([C@@H](O)[C@H](O)[C@H]2O)CO)([C@@H](O[C@H]2O[C@@H]([C@@H](O)[C@H](O)[C@H]2O)CO)[C@H](O)[C@H]1CO)CO.O	C18H34O17	504.45	Plant	N/A	Saccharides
102	M27957	Glycocholic acid	cholylglycine;Glycocholate	475-31-0	C(=O)(CNC(=O)CC[C@@H](C)[C@H]1CC[C@H]2[C@@H]3[C@@H](C[C@@H]4C[C@@H](CC[C@@]4([C@H]3C[C@@H]([C@]12C)O)C)O)O)O	C26H43NO6	465.64	Animal	N/A	Steroids
103	M27957	Sinomenine hydrochloride	Cucoline hydrochloride;Kukoline hydrochloride;Sabianine A hydrochloride	6080-33-7	Cl.COC1=C[C@@H]2[C@@H]3Cc4ccc(OC)c(O)c4[C@]2(CCN3C)CC1=O	C19H24ClNO4	365.85	Plant	Illigera Bl.	Alkaloids
104	M27957	L-Theanine	N/A	3081-61-6	C([C@@H](C(=O)O)N)CC(=O)NCC	C7H14N2O3	174.2	Plant	Theaceae	Others
105	M27957	Sophocarpine	Sophocarpine Monohydrate	145572-44-7	O=C1C=CC[C@@H]2[C@H]3CCCN4CCC[C@@H](CN12)[C@@H]34	C15H22N2O	246.35	Plant	Styphnolobium japonicum	Alkaloids
106	M27957	Methyl Cholate	Cholic acid methyl ester	1448-36-8	C[C@H](CCC(=O)OC)[C@H]1CC[C@@H]2[C@@]1([C@H](C[C@H]1[C@H]2[C@@H](C[C@H]2[C@@]1(CC[C@H](C2)O)C)O)O)C	C25H42O5	422.61	Animal	N/A	Terpenoids
107	M27957	Rotundine	TETRAHYDROPALMATINE HYDROCHLORIDE	10097-84-4	COC1=C(OC)C=C2C3CC4=C(CN3CCC2=C1)C(OC)=C(OC)C=C4	C21H25NO4	355.43	Plant	Corydalis yanhusuo	Alkaloids
108	M27957	Rutaecarpine	Rutecarpine;Rhetine;Rutacarpine	84-26-4	c1cccc2c1c(=O)n1c(n2)c2c(CC1)c1c([nH]2)cccc1	C18H13N3O	287.32	Plant	Cornus officinalis	Alkaloids
109	M27957	Scutellarin	Breviscapinun;Breviscapine;Scutellarein-7-glucuronide;Breviscapin	27740-01-8	c1cc(ccc1c1cc(=O)c2c(c(c(cc2o1)O[C@H]1[C@@H]([C@H]([C@@H]([C@H](O1)C(=O)O)O)O)O)O)O)O	C21H18O12	462.37	Plant	Scutellaria baicalensis	Flavonoid	SARS CoV-2 Mpro	Su HX, Yao S, Zhao WF, Li MJ, Liu J, Shang WJ, Xie H, Ke CQ, Hu HC, Gao MN, Yu KQ, Liu H, Shen JS, Tang W, Zhang LK, Xiao GF, Ni L, Wang DW, Zuo JP, Jiang HL, Bai F, Wu Y, Ye Y, Xu YC. Anti-SARS-CoV-2 activities in vitro of Shuanghuanglian preparations and bioactive ingredients. Acta Pharmacol Sin. 2020 Sep;41(9):1167-1177. doi: 10.1038/s41401-020-0483-6. Epub 2020 Jul 31. PMID: 32737471; PMCID: …
110	M27957	Uridine	Uridin;β-Uridine;NSC 20256	58-96-8	c1cn(c(=O)[nH]c1=O)[C@H]1[C@@H]([C@@H]([C@H](O1)CO)O)O	C9H12N2O6	244.2	Animal; Plant; Microorganism	N/A	Pyrimidine nucleosides
111	M27957	Cyclocytidine hydrochloride	Cyclo-C;Cyclo-CMP hydrochloride;Ancitabine hydrochloride;Cyclocytidine HCl;NSC 145668 HCl	10212-25-6	Cl.[C@@H]12[C@@H](Oc3n1ccc(=N)n3)[C@@H]([C@H](O2)CO)O	C9H12ClN3O4	261.66	Animal	N/A	N/A
112	M27957	Sesamol	1,3-Benzodioxol-5-ol;3,4-Methylenedioxyphenol	533-31-3	C1Oc2c(O1)cc(cc2)O	C7H6O3	138.12	Plant	Sesamum indicum	Phenols
113	M27957	Estriol	Oestriol;NSC-12169	50-27-1	[C@H]12[C@H]3[C@@H](c4c(CC3)cc(cc4)O)CC[C@@]1([C@H]([C@@H](C2)O)O)C	C18H24O3	288.39	Animal	N/A	Steroids
114	M27957	Sodium L-ascorbyl-2-phosphate	2-Phospho-L-ascorbic acid trisodium salt;L-Ascorbic acid 2-phosphate trisodium salt;Sodium ascorbyl monophosphate;Sodium ascorbyl phosphate	66170-10-3	[O-]C1=C(OP(=O)([O-])[O-])C(=O)O[C@@H]1[C@@H](O)CO.[Na+].[Na+].[Na+]	C6H6Na3O9P	322.05	Plant; Animal	N/A	Others
115	M27957	Oleuropein	N/A	32619-42-4	COC(=O)C1=CO[C@@H](O[C@@H]2O[C@H](CO)[C@@H](O)[C@H](O)[C@H]2O)\C(=C\C)[C@@H]1CC(=O)OCCc1ccc(O)c(O)c1	C25H32O13	540.51	Plant	Olea europaea	Iridoids
116	M27957	Syringaresinol-di-O-glucoside	N/A	66791-77-3	COc1cc(cc(OC)c1O[C@@H]1O[C@H](CO)[C@@H](O)[C@H](O)[C@H]1O)[C@@H]1OC[C@@H]2[C@H]1CO[C@H]2c1cc(OC)c(O[C@@H]2O[C@H](CO)[C@@H](O)[C@H](O)[C@H]2O)c(OC)c1	C34H46O18	742.72	Plant	Syzygium aromaticum	Lignans
117	M27957	DL-Mevalonolactone	Mevalonolactone	674-26-0	CC1(O)CCOC(=O)C1	C6H10O3	130.14	Animal	N/A	Lactones
118	M27957	Paeonolide	N/A	72520-92-4	COc1ccc(C(C)=O)c(O[C@@H]2O[C@H](CO[C@@H]3OC[C@H](O)[C@H](O)[C@H]3O)[C@@H](O)[C@H](O)[C@H]2O)c1	C20H28O12	460.43	Plant	Paeonia lactiflora	Phenols
119	M27957	Tetrahydrocoptisine	STYLOPINE	7461-02-1	C1CN2CC3=C(CC2C4=CC5=C(C=C41)OCO5)C=CC6=C3OCO6	C19H17NO4	323.34	Plant	Corydalis yanhusuo	Alkaloids
120	M27957	Vinpocetine	Ethyl apovincaminate;RGH-4405	42971-09-5	N12CCc3c4n(C(=C[C@@]([C@H]14)(CCC2)CC)C(=O)OCC)c1c3cccc1	C22H26N2O2	350.45	Plant	Catharanthus roseus	Alkaloids
121	M27957	Hexadecanedioic acid	Thapsic acid;1,16-Hexadecanedioic acid;1,14-Tetradecanedicarboxylic acid	505-54-4	OC(=O)CCCCCCCCCCCCCCC(O)=O	C16H30O4	286.41	Animal	N/A	Fatty Acyls
122	M27957	Zinc Orotate	Orotic acid zinc salt dihydrate	68399-76-8	[Zn++].[O-]C(=O)c1cc(=O)[nH]c(=O)[nH]1.[O-]C(=O)c1cc(=O)[nH]c(=O)[nH]1	C10H10N4O10Zn	411.6	Organism	N/A	Others
123	M27957	2,6-Dimethoxybenzoic acid	2,6-Dimethoxybenzoic acid	1466-76-8	COC1=C(C(=CC=C1)OC)C(=O)O	C9H10O4	182.2	Plant	Curculigo orchioides	Phenols
124	M27957	Calcium folinate	Folinic acid Calcium;Leucovorin Calcium;Folinic acid calcium salt;Wellcovorin	1492-18-8	[Ca++].Nc1nc(=O)c2N(C=O)C(CNc3ccc(cc3)C(=O)N[C@@H](CCC([O-])=O)C([O-])=O)CNc2[nH]1	C20H21CaN7O7	511.51	Plant	N/A	Others
125	M27957	2'-Hydroxy-5'-methoxyacetophenone	5-Methoxy-2-hydroxyacetophenone	705-15-7	CC(=O)C1=C(C=CC(=C1)OC)O	C9H10O3	166.17	Plant	Cynanchum paniculatum	Phenols
126	M27957	Catharanthine	(+)-3,4-Didehydrocoronaridine;(+)-3, 4-Didehydrocoronaridine	2468-21-5	CCC1=C[C@@H]2CN3CCc4c([nH]c5ccccc45)[C@@](C2)([C@@H]13)C(=O)OC	C21H24N2O2	336.42	Plant	Catharanthus roseus	Alkaloids
127	M27957	Cepharanthine	NSC-623442	481-49-2	COc1c2Oc3ccc(C[C@@H]4N(C)CCc5cc6c(OCO6)c(Oc6c(OC)cc7CCN(C)[C@H](Cc(cc1)c2)c7c6)c45)cc3	C37H38N2O6	606.73	Plant	Stephania japonica	Alkaloids
128	M27957	L-(-)-Fucose	L-Galactomethylose;(-)-Fucose;6-Desoxygalactose;Madecassic acid;Brahmic acid	2438-80-4	C[C@@H]1OC(O)[C@@H](O)[C@H](O)[C@@H]1O	C6H12O5	164.15	Organism	N/A	Carbohydrates
129	M27957	Bilirubin	Bilibubin;Hematoidin;Hemetoidin;Principal bile pigment	635-65-4	Cc1c([nH]c(c1CCC(=O)O)Cc1c(c(c([nH]1)/C=C\1/C(=C(C(=O)N1)C)C=C)C)CCC(=O)O)/C=C\1/C(=C(C(=O)N1)C=C)C	C33H36N4O6	584.68	Animal	N/A	Miscellaneous
130	M27957	Isoginkgetin	4',4'''-Dimethylamentoflavone	548-19-6	COc1ccc(cc1)-c1cc(=O)c2c(O)cc(O)c(-c3cc(ccc3OC)-c3cc(=O)c4c(O)cc(O)cc4o3)c2o1	C32H22O10	566.51	Plant	Ginkgo biloba	Flavonoid	SARS CoV-2 Mpro	Xiong Y, Zhu GH, Wang HN, Hu Q, Chen LL, Guan XQ, Li HL, Chen HZ, Tang H, Ge GB. Discovery of naturally occurring inhibitors against SARS-CoV-2 3CLpro from Ginkgo biloba leaves via large-scale screening. Fitoterapia. 2021 Jul;152:104909. doi: 10.1016/j.fitote.2021.104909. Epub 2021 Apr 22. PMID: 33894315; PMCID: PMC8061081.
131	M27957	Gastrodin	Gastrodine	62499-27-8	C1=CC(=CC=C1CO)O[C@H]2[C@@H]([C@H]([C@@H]([C@H](O2)CO)O)O)O	C13H18O7	286.28	Plant	Gastrodia elata	Glycosides
132	M27957	Neohesperidin Dihydrochalcone	NHDC;Neohesperidin DC;NCI-c60764	20702-77-6	C[C@H]1[C@@H]([C@H]([C@H]([C@@H](O1)O[C@@H]1[C@H]([C@@H]([C@H](O[C@H]1Oc1cc(c(c(c1)O)C(=O)CCc1cc(c(cc1)OC)O)O)CO)O)O)O)O)O	C28H36O15	612.58	Plant	Citrus sinensis	Flavonoid
133	M27957	Methyl Vanillate	N/A	3943-74-6	COC(=O)c1cc(OC)c(O)cc1	C9H10O4	182.17	Plant	Vanilla planifolia	Others
134	M27957	Sanguinarine chloride	Sanguinarium chloride;Pseudochelerythrine chloride	5578-73-4	[Cl-].C[n+]1c2c3cc4c(OCO4)cc3ccc2c2ccc3c(OCO3)c2c1	C20H14ClNO4	367.78	Plant	Sanguinaria canadensis	Alkaloids
135	M27957	Acetylvanillin	Acetovanillin;Vanillin acetate;4-Acetoxy-3-methoxybenzaldehyde;4-Formyl-2-methoxyphenyl acetate	881-68-5	COc1c(OC(=O)C)ccc(C=O)c1	C10H10O4	194.18	Plant	N/A	Others
136	M27957	Ethyl Vanillate	Bourbonal;Ethylprotal	617-05-0	CCOC(=O)c1cc(OC)c(O)cc1	C10H12O4	196.2	Plant	Cymbopogon javanensis	Phenols
137	M27957	Vanillyl Alcohol	4-Hydroxy-3-methoxybenzyl alcohol;Vanillin alcohol;Vanillic alcohol;3-Methoxy-4-hydroxybenzyl alcohol;4-Hydroxy-3-methoxybenzenemethanol	498-00-0	COc1c(O)ccc(CO)c1	C8H10O3	154.16	Plant	Gastrodia elata	Miscellaneous
138	M27957	2-Hydroxybenzyl alcohol	Saligenin;Diathesin;Salicyl alcohol;Saligenol;o-Methylolphenol;α,2-Toluenediol	90-01-7	OCc1ccccc1O	C7H8O2	124.14	Plant	Myrica rubra	N/A
139	M27957	Diphenhydramine hydrochloride	DPH;Diphenhydramine HCl	147-24-0	CN(CCOC(c1ccccc1)c1ccccc1)C.Cl	C17H22ClNO	291.82	Animal	N/A	Benzene and substituted derivatives
140	M27957	DL-Glutamine	DL-Gl;(±)-Glutamine;Glutamin;2-amino-4-carbamoylbutanoic acid	6899-04-3	NC(CCC(=O)N)C(=O)O	C5H10N2O3	146.15	Animal	N/A	Others
141	M27957	D-Sorbitol	D-Glucitol;Sorbitol;Glucitol	50-70-4	OC[C@H](O)[C@@H](O)[C@H](O)[C@H](O)CO	C6H14O6	182.17	Plant;Animal	N/A	Alcohols
142	M27957	Triptophenolide	(+)-Triptophenolide;Hypolide	74285-86-2	CC(C)c1c(c2c(cc1)[C@]1(CCC3=C([C@@H]1CC2)COC3=O)C)O	C20H24O3	312.4	Plant	Tripterygium wilfordii	Diterpenoids
143	M27957	Shikimic Acid	Shikimate	138-59-0	O[C@@H]1CC(=C[C@@H](O)[C@H]1O)C(O)=O	C7H10O5	174.15	Plant	Pimpinella anisum	Others
144	M27957	Diosmetin	Luteolin 4-methyl ether	520-34-3	COc1c(O)cc(cc1)c1cc(=O)c2c(O)cc(O)cc2o1	C16H12O6	300.26	Plant	Apium graveolens	Flavonoid
145	M27957	Nicotinuric acid	N/A	583-08-4	OC(=O)CNC(=O)c1cccnc1	C8H8N2O3	180.16	Animal	N/A	Carboxylic acids and derivatives
146	M27957	Verbenalin	Verbenalol β-D-glucopyranoside;Verbenalol glucoside;Cornin;Verbenaloside	548-37-8	COC(=O)C1=CO[C@@H](O[C@@H]2O[C@H](CO)[C@@H](O)[C@H](O)[C@H]2O)[C@@H]2[C@@H](C)CC(=O)[C@H]12	C17H24O10	388.37	Plant	Cornus officinalis	Iridoids
147	M27957	Talatisamine	N/A	20501-56-8	CCN1C[C@]2(COC)CC[C@H](OC)[C@@]34[C@@H]5C[C@H]6[C@H](O)[C@@H]5[C@](O)(C[C@@H]6OC)[C@@H](C[C@H]23)C14	C24H39NO5	421.57	Plant	Aconitum	Alkaloids
148	M27957	Vitamin E Acetate	Tocopherol acetate	58-95-7	c12c(c(c(c(c2C)C)OC(=O)C)C)CC[C@](O1)(CCC[C@@H](CCC[C@@H](CCCC(C)C)C)C)C	C31H52O3	472.76	Plant; Animal	Isodon adenantha	Phenols
149	M27957	Polydatin	Piceid	65914-17-2	C1=CC(=CC=C1/C=C/C2=CC(=CC(=C2)O[C@H]3[C@@H]([C@H]([C@@H]([C@H](O3)CO)O)O)O)O)O	C20H22O8	390.39	Plant	Picea excelsa	Glycosides
150	M27957	5-Aminolevulinic acid hydrochloride	5-ALA;Hydrangin;5-Aminolevulinic acid HCl;ALA hydrochloride	5451-09-2	Cl.NCC(=O)CCC(O)=O	C5H10ClNO3	167.59	Animal	N/A	Carboxylic acids and derivatives
151	M27957	Dihydromyricetin	Ampelopsin;Ampeloptin	27200-12-0	C1=C(C=C(C(=C1O)O)O)[C@@H]2[C@H](C(=O)C3=C(C=C(C=C3O2)O)O)O	C15H12O8	320.25	Plant	Morella rubra	Flavonoid	SARS CoV-2 Mpro	Su H, Yao S, Zhao W, Zhang Y, Liu J, Shao Q, Wang Q, Li M, Xie H, Shang W, Ke C, Feng L, Jiang X, Shen J, Xiao G, Jiang H, Zhang L, Ye Y, Xu Y. Identification of pyrogallol as a warhead in design of covalent inhibitors for the SARS-CoV-2 3CL protease. Nat Commun. 2021 Jun 15;12(1):3623. doi: 10.1038/s41467-021-23751-3. PMID: 34131140; PMCID: PMC8206078.
152	M27957	Cardamonin	Cardamomin;Alpinetin chalcone;(E)-Cardamoni;(E)-Cardamonin	19309-14-9	COc1cc(O)cc(O)c1C(=O)\C=C\c1ccccc1	C16H14O4	270.28	Plant	LEGUMINOSAE	Phenols
153	M27957	Naringin dihydrochalcone	Naringin DC	18916-17-1	C[C@H]1[C@@H]([C@H]([C@H]([C@@H](O1)O[C@@H]1[C@H]([C@@H]([C@H](O[C@H]1Oc1cc(c(c(c1)O)C(=O)CCc1ccc(cc1)O)O)CO)O)O)O)O)O	C27H34O14	582.55	Plant	Citrus grandis	Glycosides
154	M27957	Piperine	1-Piperoylpiperidine;Bioperine	94-62-2	C1CCN(CC1)C(=O)/C=C/C=C/c1cc2c(cc1)OCO2	C17H19NO3	285.35	Plant	Piper nigrum	Alkaloids
155	M27957	5-hydroxytryptophan	NSC-92523	56-69-9	NC(Cc1c[nH]c2c1cc(O)cc2)C(=O)O	C11H12N2O3	220.23	Plant	Griffonia simplicifolia	Alkaloids
156	M27957	Ethyl coumarin-3-carboxylate	Ethyl 2-Oxo-2H-Chromene-3-Carboxylate;3-Ethoxycarbonylcoumarin;3-Carbethoxycoumarin	1846-76-0	CCOC(=O)C1=CC2=CC=CC=C2OC1=O	C12H10O4	218.2	Plant	Glycinemax（L.）merr	Coumarins
157	M27957	D-Glucuronic acid	Aldehydo-D-Glucuronic Acid	6556-12-3	OC1O[C@@H]([C@@H](O)[C@H](O)[C@H]1O)C(O)=O	C6H10O7	194.13	Organism	N/A	Carbohydrates
158	M27957	Homovanillic acid	Vanilacetic acid;Vanillacetic acid;Homovaniuic acid	306-08-1	COC1=C(C=CC(=C1)CC(=O)O)O	C9H10O4	182.17	Plant	Ilex	Phenols
159	M27957	Ethyl caffeate	Caffeic Acid Ethyl Ester	66648-50-8	CCOC(=O)\C=C\c1ccc(O)c(O)c1	C11H12O4	208.21	Plant	Ferula assa-foetida	Phenylpropanoids
160	M27957	(-)-CAMPHOR	L-Camphor	464-48-2	CC1(C)[C@H]2CC[C@]1(C)C(=O)C2	C10H16O	152.23	Plant	Cinnamomum camphora	Ketone
161	M27958	Scopolamine HBr trihydrate	N/A	6533-68-2	c1ccc(cc1)[C@H](C(=O)O[C@@H]1C[C@@H]2[C@@H]3[C@H]([C@H](C1)N2C)O3)CO.Br.O.O.O	C17H28BrNO7	438.31	Plant	Hyoscyamus niger	Alkaloids
162	M27958	Tylosin	Tylosin A;Fradizine;Tylocine;Tylosine	1401-69-0	CC[C@H]1OC(=O)C[C@@H](O)[C@H](C)[C@@H](O[C@@H]2O[C@H](C)[C@@H](O[C@H]3C[C@@](C)(O)[C@@H](O)[C@H](C)O3)[C@@H]([C@H]2O)N(C)C)[C@@H](CC=O)C[C@@H](C)C(=O)\C=C/C(C)=C/[C@@H]1CO[C@@H]1O[C@H](C)[C@@H](O)[C@@H](OC)[C@H]1OC	C46H77NO17	916.1	Microorganism	N/A	Others
163	M27958	Atropine	DL-Hyoscyamine;Tropine tropate	51-55-8	O=C(C(c1ccccc1)CO)O[C@H]1C[C@H]2CC[C@H](N2C)C1	C17H23NO3	289.37	Plant	Atropa belladonna	Alkaloids
164	M27958	Arctiin	Arctigenin-4-glucoside;NSC 315527;Arctii	20362-31-6	COc1ccc(C[C@H]2COC(=O)[C@@H]2Cc2ccc(c(c2)OC)O[C@H]2[C@@H]([C@H]([C@@H]([C@@H](CO)O2)O)O)O)cc1OC	C27H34O11	534.55	Plant	Arctium lappa	Glycosides
165	M27958	magnolin	(+)-Magnolin	31008-18-1	COc1ccc(cc1OC)[C@H]1OC[C@H]2[C@@H]1CO[C@@H]2c1cc(OC)c(OC)c(OC)c1	C23H28O7	416.47	Plant	Magnolia biondii	Lignans
166	M27958	4-Pyridoxic Acid	Pyridoxic Acid;4-Pyridoxinsaeure	82-82-6	CC1=NC=C(C(=C1O)C(=O)O)CO	C8H9NO4	183.16	Animal	N/A	Pyridines and derivatives
167	M27958	Choline glycerophosphate	Alpha-GPC;L-α-GPC;Choline Alfoscerate;sn-Glycero-3-phosphocholine;Glycerophosphocholine;Glycerophosphorylcholine	28319-77-9	C[N+](C)(C)CCOP([O-])(=O)OC[C@H](O)CO	C8H20NO6P	257.22	Animal	N/A	Choline
168	M27958	7-hydroxy-4-methyl-8-nitrocoumarin	N/A	19037-69-5	CC1=CC(=O)OC2=C1C=CC(=C2[N+](=O)[O-])O	C10H7NO5	221.16	Plant	Glycinemax（L.）merr	Alkaloids
169	M27958	5-Methyl-2-furaldehyde	5-Methyl furfural	620-02-0	CC1=CC=C(O1)C=O	C6H6O2	110.11	Plant	Typhonium giganteum Engl.	Miscellaneous
170	M27958	Sarsasapogenin	Sarsagenin;Parigenin	126-19-2	O1[C@@H]2[C@@H]([C@@]3([C@H]([C@H]4[C@@H]([C@@]5([C@H](CC4)C[C@@H](O)CC5)C)CC3)C2)C)[C@@H]([C@@]21OC[C@H](CC2)C)C	C27H44O3	416.65	Plant	Anemarrhena asphodeloides	Steroids
171	M27958	DL-Xylose	(±)-Xylos;Xylose;Hexadecylphosphocholine;(±)-Xylose	25990-60-7	OC[C@@H](O)[C@H](O)[C@@H](O)C=O	C5H10O5	150.13	Plant	N/A	Saccharides
172	M27958	Delta-Gluconolactone	D-(+)-Glucono-1,5-lactone;Gluconic acid lactone;Gluconolactone	90-80-2	C1(=O)[C@H](O)[C@@H](O)[C@H](O)[C@@H](CO)O1	C6H10O6	178.14	Animal	N/A	Organooxygen compounds
173	M27958	8-Methoxypsoralen	8-MOP;Xanthotoxin;Methoxsalen;NCI-C55903	298-81-7	COc1c2oc(=O)ccc2cc2c1occ2	C12H8O4	216.19	Plant	Astilbe chinensis (Maxim.) Franch. et Sav.	Coumarins
174	M27958	Vitamin D2	Calciferol;Ercalciol;Ergocalciferol	50-14-6	CC(C)[C@@H](C)\C=C\[C@@H](C)[C@H]1CC[C@@H]2[C@]1(C)CCC\C2=C/C=C1/C[C@@H](O)CCC1=C	C28H44O	396.65	Animal	N/A	Miscellaneous
175	M27958	Deoxycorticosterone acetate	Cortexone acetate;DOC acetate;11-Deoxycorticosterone acetate	56-47-3	[C@H]12[C@H]3[C@@H]([C@@]4(C(=CC(=O)CC4)CC3)C)CC[C@@]1([C@H](CC2)C(=O)COC(=O)C)C	C23H32O4	372.5	Animal	N/A	Others
176	M27958	Amentoflavone	Didemethyl-ginkgetin;3',8''-Biapigenin;Amenthoflavone	1617-53-4	Oc1ccc(cc1)-c1cc(=O)c2c(O)cc(O)c(-c3cc(ccc3O)-c3cc(=O)c4c(O)cc(O)cc4o3)c2o1	C30H18O10	538.46	Plant	Amentotaxus argotaenia	Flavonoid	SARS CoV-2 Mpro	Raman K, Rajagopal K, Islam F, Dhawan M, Mitra S, Aparna B, Varakumar P, Byran G, Choudhary OP, Emran TB. Role of natural products towards the SARS-CoV-2: A critical review. Ann Med Surg (Lond). 2022 Aug;80:104062. doi: 10.1016/j.amsu.2022.104062. Epub 2022 Jul 2. PMID: 35814035; PMCID: PMC9249430.
177	M27958	Mupirocin	Pseudomonic acid;BRL-4910A	12650-69-0	[C@H]1([C@H](CO[C@H]([C@@H]1O)C/C(=C/C(=O)OCCCCCCCCC(=O)O)/C)C[C@H]1[C@@H](O1)[C@H]([C@H](C)O)C)O	C26H44O9	500.64	Microorganism	N/A	Others
178	M27958	Chrysin	5,7-Dihydroxyflavone;NSC 407436;5, 7-Dihydroxyflavone	480-40-0	Oc1cc(O)c2c(=O)cc(oc2c1)c1ccccc1	C15H10O4	254.24	Plant	Oroxylum indicum	Flavonoid	SARS CoV-2 Mpro	Alqathama AA, Ahmad R, Alsaedi RB, Alghamdi RA, Abkar EH, Alrehaly RH, Abdalla AN. The vital role of animal, marine, and microbial natural products against COVID-19. Pharm Biol. 2022 Dec;60(1):509-524. doi: 10.1080/13880209.2022.2039215. PMID: 35234563; PMCID: PMC8896193.
179	M27958	Aloin	Barbaloin-A;Aloin-A;Barbaloin;Barbalin	1415-73-2	OC[C@H]1O[C@H]([C@H](O)[C@@H](O)[C@@H]1O)[C@H]1c2cccc(O)c2C(=O)c2c(O)cc(CO)cc12	C21H22O9	418.39	Plant	Aloe	Glycosides
180	M27958	Biochanin A	Olmelin;4-Methylgenistein	491-80-5	COc1ccc(cc1)c1coc2cc(O)cc(O)c2c1=O	C16H12O5	284.26	Plant	LEGUMINOSAE	Flavonoid
181	M27958	Oleic acid	9Z-Octadecenoic acid;9-cis-Octadecenoic acid;Oleate;9-Octadecenoic Acid;Elaidoic acid;Glycon Wo	112-80-1	CCCCCCCC\C=C/CCCCCCCC(O)=O	C18H34O2	282.46	Organism	N/A	Lipids
182	M27958	Abrine	L-Abrine;N-ME-Tryptophan	21339-55-9	Cn1cc(C[C@H](N)C(O)=O)c2ccccc12	C12H14N2O2	218.25	Plant	Abrus precatorius	Alkaloids
183	M27958	Rosmarinic acid	Labiatenic acid;Rosemary acid	20283-92-5	c1cc(c(cc1C[C@H](C(=O)O)OC(=O)/C=C/c1cc(c(cc1)O)O)O)O	C18H16O8	360.33	Plant	Rosmarinus officinalis	Phenols
184	M27958	(-)-Cotinine	(S)-Cotinine;NIH-10498;Cotinine;S-(-)-Cotinine	486-56-6	CN1[C@@H](CCC1=O)c1cccnc1	C10H12N2O	176.22	Organism	N/A	Others
185	M27958	Triacontanol	1-Triacontanol;Triacontan-1-ol;Melissyl alcohol	28351-05-5	CCCCCCCCCCCCCCCCCCCCCCCCCCCCCCO	C30H62O	438.82	Animal	N/A	Others
186	M27958	Puerarin	Kakonein	3681-99-0	OC[C@H]1O[C@H]([C@H](O)[C@@H](O)[C@@H]1O)c1c(O)ccc2c1occ(-c1ccc(O)cc1)c2=O	C21H20O9	416.38	Plant	Pueraria montana	Glycosides
187	M27958	Rebaudioside A	Reb A;Glycoside A3;Stevioside A3;Reb-A 97	58543-16-1	[C@@H]12[C@]3(CC[C@@H]4[C@@](CCC[C@@]14C)(C(=O)O[C@H]1[C@@H]([C@H]([C@@H]([C@H](O1)CO)O)O)O)C)CC(=C)[C@](CC2)(C3)O[C@H]1[C@@H]([C@H]([C@@H]([C@H](O1)CO)O)O[C@H]1[C@@H]([C@H]([C@@H]([C@H](O1)CO)O)O)O)O[C@H]1[C@@H]([C@H]([C@@H]([C@H](O1)CO)O)O)O	C44H70O23	967.01	Plant	Stevia rebaudiana	Diterpenoids
188	M27958	Stachydrine Hydrochloride	N/A	4136-37-2	C[N+]1(CCC[C@H]1C(=O)O)C.[Cl-]	C7H14ClNO2	179.64	Plant	Leonurus	Alkaloids
189	M27958	Indole-3-carbinol	3-Indolemethanol;I3C;Indole-3-Methanol	700-06-1	OCc1c[nH]c2ccccc12	C9H9NO	147.17	Plant	N/A	Alkaloids
190	M27958	N-Sulfo-glucosamine sodium salt	N-Sulfo-D-glucosamine sodium salt;GlcN-2S;2-Deoxy-2-sulfamino-D-glucopyranose	38899-05-7	[Na+].OC[C@H]1OC(O)[C@H](NS([O-])(=O)=O)[C@@H](O)[C@@H]1O	C6H12NNaO8S	281.22	Animal	N/A	Others
191	M27958	Carnosic acid	N/A	3650-09-7	[H][C@@]12CCc3cc(C(C)C)c(O)c(O)c3[C@]1(CCCC2(C)C)C(O)=O	C20H28O4	332.43	Plant	Rosmarinus officinalis L.	Diterpenoids
192	M27958	Epiandrosterone	iso-Androsterone;trans-Androsterone;3β-Androsterone;EpiA	481-29-8	C[C@]12CC[C@@H](C[C@@H]1CC[C@@H]1[C@@H]2CC[C@]2([C@H]1CCC2=O)C)O	C19H30O2	290.44	Animal	N/A	Steroids
193	M27958	NMDA	N-Methyl-D-aspartic acid	6384-92-5	CN[C@H](CC(=O)O)C(=O)O	C5H9NO4	147.13	Animal	N/A	Carboxylic acids and derivatives
194	M27958	Ginsenoside Rb1	Gypenoside III;Gypenoside Ⅲ	41753-43-9	C\C(C)=C/CC[C@](C)(O[C@@H]1O[C@H](CO[C@@H]2O[C@H](CO)[C@@H](O)[C@H](O)[C@H]2O)[C@@H](O)[C@H](O)[C@H]1O)[C@H]1CC[C@]2(C)[C@@H]1[C@H](O)C[C@@H]1[C@@]3(C)CC[C@H](O[C@@H]4O[C@H](CO)[C@@H](O)[C@H](O)[C@H]4O[C@@H]4O[C@H](CO)[C@@H](O)[C@H](O)[C@H]4O)C(C)(C)[C@@H]3CC[C@@]21C	C54H92O23	1109.29	Plant	Panax ginseng	Glycosides
195	M27958	Quercitrin	Quercetin 3-rhamnoside;3-rhamnosyl quercetin;Sophoretin;Meletin;Xanthaurine	522-12-3	C[C@@H]1O[C@@H](Oc2c(oc3cc(O)cc(O)c3c2=O)-c2ccc(O)c(O)c2)[C@H](O)[C@H](O)[C@H]1O	C21H20O11	448.39	Plant	Quercus aliena	Glycosides
196	M27958	Doramectin	Cyclohexylavermectin B1;Dectomax	117704-25-3	C[C@H]1/C=C/C=C/2\CO[C@H]3[C@@]2([C@@H](C=C([C@H]3O)C)C(=O)O[C@H]4C[C@@H](C/C=C(/[C@H]1O[C@H]5C[C@@H]([C@H]([C@@H](O5)C)O[C@H]6C[C@@H]([C@H]([C@@H](O6)C)O)OC)OC)\C)O[C@]7(C4)C=C[C@@H]([C@H](O7)C8CCCCC8)C)O	C50H74O14	899.11	Microorganism	N/A	Others
197	M27958	Solanesol	Nonaisoprenol;Betulanonaprenol	13190-97-1	CC(=CCC/C(=C/CC/C(=C/CC/C(=C/CC/C(=C/CC/C(=C/CC/C(=C/CC/C(=C/CC/C(=C/CO)/C)/C)/C)/C)/C)/C)/C)/C)C	C45H74O	631.07	Plant	Nicotiana tabacum	Miscellaneous
198	M27958	Breviscapin	Scutellarin;Scutellarin B	116122-36-2	c1cc(ccc1c1cc(=O)c2c(c(c(cc2o1)O[C@H]1[C@@H]([C@H]([C@@H]([C@H](O1)C(=O)O)O)O)O)O)O)O	C21H18O11	908.72	Plant	Erigeron breviscapus	Flavonoid
199	M27958	Icariin	Ieariline	489-32-7	COc1ccc(cc1)-c1oc2c(C\C=C(\C)C)c(O[C@@H]3O[C@H](CO)[C@@H](O)[C@H](O)[C@H]3O)cc(O)c2c(=O)c1O[C@@H]1O[C@@H](C)[C@H](O)[C@@H](O)[C@H]1O	C33H40O15	676.68	Plant	Epimedium	Flavonoid
200	M27958	(20S)-Protopanaxadiol	20(S)-APPD;20-Epiprotopanaxadiol	30636-90-9	C\C(C)=C/CC[C@](C)(O)[C@H]1CC[C@]2(C)[C@@H]1[C@H](O)C[C@@H]1[C@@]3(C)CC[C@H](O)C(C)(C)[C@@H]3CC[C@@]21C	C30H52O3	460.39	Plant	Panax ginseng	Terpenoids
201	M27958	Nobiletin	Hexamethoxyflavone	478-01-3	COc1c(cc(cc1)c1cc(=O)c2c(o1)c(c(c(c2OC)OC)OC)OC)OC	C21H22O8	402.4	Plant	Citrus reticulata	Flavonoid
202	M27958	L-(+)-Selenomethionine	N/A	3211-76-5	C[Se]CC[C@H](N)C(O)=O	C5H11NO2Se	196.1	Plant	N/A	Carboxylic acids and derivatives
203	M27958	Lucidin	NSC 30546;Henine	478-08-0	OCc1c(O)cc2C(=O)c3ccccc3C(=O)c2c1O	C15H10O5	270.24	Plant	Knoxia valerianoides	Ketone
204	M27958	Salvianolic Acid C	N/A	115841-09-3	OC(=O)[C@@H](Cc1ccc(O)c(O)c1)OC(=O)\C=C\c1ccc(O)c2oc(cc12)-c1ccc(O)c(O)c1	C26H20O10	492.43	Plant	Slvia miltiorrhiza Bunge	Others
205	M27958	Cephalotaxine	ZINC19795976;(-)-Cephalotaxine;Cephalotaxlen	24316-19-6	O[C@H]1[C@@H]2[C@@]3(N(CCc4c2cc2OCOc2c4)CCC3)C=C1OC	C18H21NO4	315.37	Plant	Cephalotaxus fortunei	Alkaloids
206	M27958	Stevioside	N/A	57817-89-7	C[C@@]12CCC[C@](C)([C@H]1CC[C@@]13CC(=C)[C@@](C1)(CC[C@@H]23)O[C@@H]1O[C@H](CO)[C@@H](O)[C@H](O)[C@H]1O[C@@H]1O[C@H](CO)[C@@H](O)[C@H](O)[C@H]1O)C(=O)O[C@@H]1O[C@H](CO)[C@@H](O)[C@H](O)[C@H]1O	C38H60O18	804.88	Plant	Stevia rebaudiana	Diterpenoids
207	M27958	Ethyl vanillin acetate	4-Acetoxy-3-ethoxybenzaldehyde;AKOS B004453	72207-94-4	CCOc1c(OC(=O)C)ccc(C=O)c1	C11H12O4	208.21	Plant	N/A	Others
208	M27958	Doxycycline hyclate	WC2031;Doxycycline hydrochloride hemiethanolate hemihydrate	24390-14-5	O.Cl.Cl.CCO.C[C@@H]1[C@H]2[C@H](O)[C@H]3[C@H](N(C)C)C(=O)C(C(N)=O)=C(O)[C@@]3(O)C(=O)C2=C(O)c2c(O)cccc12.C[C@@H]1[C@H]2[C@H](O)[C@H]3[C@H](N(C)C)C(=O)C(C(N)=O)=C(O)[C@@]3(O)C(=O)C2=C(O)c2c(O)cccc12	C22H24N2O8·HCl·1/2C2H6O·1/2H2O	512.9	Microorganism	N/A	N/A
209	M27958	Veratramine	NSC23880;NSC17821	60-70-8	C[C@H]1C[C@H]([C@@H](NC1)[C@@H](C)c1c(c2c(cc1)[C@@H]1CC=C3C[C@H](CC[C@@]3([C@H]1C2)C)O)C)O	C27H39NO2	409.61	Plant	Veratrum nigrum	Alkaloids
210	M27958	Nuciferine	Sanjoinine E;(-)-Nuciferine;VLT 049	475-83-2	c12c(cccc1)C[C@@H]1c3c2c(c(cc3CCN1C)OC)OC	C19H21NO2	295.38	Plant	Nelumbo nucifera	Alkaloids
211	M27958	Ginkgetin	N/A	481-46-9	COc1cc(O)c2c(c1)oc(cc2=O)-c1ccc(OC)c(c1)-c1c(O)cc(O)c2c1oc(cc2=O)-c1ccc(O)cc1	C32H22O10	566.51	Plant	Ginkgo biloba	Flavonoid	SARS CoV-2 Mpro	Xiong Y, Zhu GH, Wang HN, Hu Q, Chen LL, Guan XQ, Li HL, Chen HZ, Tang H, Ge GB. Discovery of naturally occurring inhibitors against SARS-CoV-2 3CLpro from Ginkgo biloba leaves via large-scale screening. Fitoterapia. 2021 Jul;152:104909. doi: 10.1016/j.fitote.2021.104909. Epub 2021 Apr 22. PMID: 33894315; PMCID: PMC8061081.
212	M27958	Jervine	11-Ketocyclopamine;Iervin;Jerwiny	469-59-0	O=C1C2=C(C)[C@]3(CC[C@H]2[C@@H]2CC=C4C[C@H](CC[C@]4(C)[C@@H]12)O)O[C@@H]1C[C@@H](CN[C@H]1[C@H]3C)C	C27H39NO3	425.61	Plant	Veratrum nigrum	Alkaloids
213	M27958	D-(+)-Trehalose dihydrate	α,α-Trehalose dihydrate;D-Trehalose dihydrate;Trehalose dihydrate;alpha,alpha-Trehalose dihydrate	6138-23-4	[C@H]1([C@@H]([C@H]([C@@H]([C@H](O1)CO)O)O)O)O[C@H]1O[C@@H]([C@H]([C@@H]([C@H]1O)O)O)CO.O.O	C12H26O13	378.33	Organism	N/A	Saccharides
214	M27958	10-Hydroxy-2-decenoic acid	(E)-10-Hydroxy-2-decenoic acid;Queen Bee Acid;Royal Jelly acid;10-Hydroxy-trans-2-decenoic acid;10H2DA;10-Hydroxy-2-decylenic acid	14113-05-4	C(CCC/C=C/C(=O)O)CCCO	C10H18O3	186.25	Animal	N/A	Others
215	M27958	Phenyl-Ac-Gln-OH	Phenylacetyl-L-glutamine;NSC 203800;Phenylacetylglutamine	28047-15-6	NC(=O)CC[C@H](NC(=O)Cc1ccccc1)C(O)=O	C13H16N2O4	264.28	Animal	N/A	Carboxylic acids and derivatives
216	M27958	Mangostin	alpha-Mangostin;α-Mangostin	6147-11-1	COc1c(O)cc2oc3cc(O)c(C\C=C(\C)C)c(O)c3c(=O)c2c1C\C=C(\C)C	C24H26O6	410.46	Plant	Garcinia mangostana	Others
217	M27958	Curdione	(+)-Curdione	13657-68-6	C\1=C(/CC(=O)[C@H](CC(=O)[C@H](CC1)C)C(C)C)\C	C15H24O2	236.34	Plant	Curcuma zedoaria	Sesquiterpenoids
218	M27958	Xanthatin	N/A	26791-73-1	C[C@H]1C[C@@H]2OC(=O)C(=C)[C@H]2CC=C1\C=C\C(C)=O	C15H18O3	246.3	Plant	Xanthium sibiricum	Sesquiterpenoids
219	M27958	2-Hydroxycaproic acid	N/A	6064-63-7	CCCCC(O)C(O)=O	C6H12O3	132.16	Animal	N/A	Fatty Acyls
220	M27958	Catalpol	Catalpinoside;Digitalis purpurea L	2415-24-9	OC[C@H]1O[C@@H](O[C@@H]2OC=C[C@H]3[C@H](O)[C@@H]4O[C@]4(CO)[C@@H]23)[C@H](O)[C@@H](O)[C@@H]1O	C15H22O10	362.33	Plant	Rehmannia glutinosa	Glycosides
221	M27958	rac-Glycerol 1-myristate	Monomyristin;Glyceryl myristate;2,3-Dihydroxypropyl tetradecanoate	589-68-4	CCCCCCCCCCCCCC(=O)OCC(O)CO	C17H34O4	302.45	Animal	N/A	Others
222	M27958	Lycorine	Galanthidine;Amarylline;Narcissine;Licorine;Belamarine	476-28-8	C1CN2Cc3cc4c(cc3[C@H]3[C@H]2C1=C[C@@H]([C@H]3O)O)OCO4	C16H17NO4	287.31	Plant	Lycoris radiata	Alkaloids
223	M27958	N-Acetyl-L-ornithine	N-Acetylornithine;Acetyl-ornithine	6205-08-9	CC(=O)N[C@@H](CCCN)C(O)=O	C7H14N2O3	174.2	Animal	N/A	Carboxylic acids and derivatives
224	M27958	Oleanonic Acid	3-Oxooleanolic acid;Oleanonic acid;3-Ketooleanolic Acid;3-Oxoolean-12-en-28-oic Acid	17990-42-0	C[C@]12CCC(=O)C([C@@H]1CC[C@@]1([C@@H]2CC=C2[C@]1(CC[C@@]1([C@H]2CC(CC1)(C)C)C(=O)O)C)C)(C)C	C30H46O3	454.69	Plant	Ligustrum Lucidum	Triterpenoids
225	M27958	Angelic Acid	(Z)-2-Methylbut-2-enoic acid;2-Methylisocrotonic acid;cis-2-Methyl-2-butenoic acid	565-63-9	C/C=C(/C)\C(=O)O	C5H8O2	100.12	Plant	Angelica pubescens	Miscellaneous
226	M27958	N-Acetyl-L-arginine dihydrate	N-Ac-L-arg-OH	210545-23-6	O.O.CC(=O)N[C@@H](CCCNC(N)=N)C(O)=O	C8H20N4O5	252.27	Animal	N/A	Carboxylic acids and derivatives
227	M27958	Guanosine 5'-triphosphate trisodium salt	5'-GTP trisodium salt;GTP Trisodium salt	36051-31-7	[Na+].[Na+].[Na+].Nc1nc(=O)c2ncn([C@@H]3O[C@H](COP(O)(=O)OP([O-])(=O)OP([O-])([O-])=O)[C@@H](O)[C@H]3O)c2[nH]1	C10H15N5Na3O15P3	607.14	Animal	N/A	Purine nucleotides
228	M27958	Incensole	N/A	22419-74-5	CC(C)[C@]12CC[C@@](C)(O1)[C@H](O)CC\C(C)=C\CC\C(C)=C/C2	C20H34O2	306.49	Plant	Boswellia carterii Birdw.	Diterpenoids
229	M27958	Phenyl-ac-Gly-OH	Phenylacetyl glycine;Phenaceturic acid	500-98-1	OC(=O)CNC(=O)Cc1ccccc1	C10H11NO3	193.2	Animal	N/A	Carboxylic acids and derivatives
230	M27958	Glycodeoxycholic acid sodium salt	Glycodeoxycholate Sodium;Sodium glycyldeoxycholate;Sodium glycodeoxycholate	16409-34-0	[Na+].C[C@H](CCC(=O)NCC([O-])=O)[C@H]1CC[C@H]2[C@@H]3CC[C@@H]4C[C@H](O)CC[C@]4(C)[C@H]3C[C@H](O)[C@]12C	C26H42NNaO5	471.61	Animal	N/A	Steroids and steroid derivatives
231	M27958	(3-Carboxypropyl)trimethylammonium chlor	(3-Carboxypropyl)trimethylammonium chloride;γ-Butyrobetaine hydrochloride	6249-56-5	[Cl-].C[N+](C)(C)CCCC(O)=O	C7H16ClNO2	181.66	Animal	N/A	N/A
232	M27958	Imperatorin	Ammidin;Marmelosin;Pentosalen;8-Isoamylenoxypsoralen;8-Isopentenyloxypsoralene	482-44-0	c1(=O)ccc2c(o1)c(c1c(c2)cco1)OCC=C(C)C	C16H14O4	270.29	Plant	Cnidium monnieri	Phenylpropanoids
233	M27958	Picropodophyllin	PPP;AXL1717;Picropodophyllin (PPP);Picropodophyllotoxin	477-47-4	COc1cc(cc(OC)c1OC)[C@H]1[C@H]2[C@H](COC2=O)[C@@H](O)c2cc3OCOc3cc12	C22H22O8	414.41	Plant	Dysosma Woodson	Lignans
234	M27958	Lithium potassium acetyl phosphate	Acetylphosphoric acid	94249-01-1	[Li+].[K+].CC(=O)OP([O-])([O-])=O	C2H3KLiO5P	184.05	Animal	N/A	Organic phosphoric acids and derivatives
235	M27958	Sophoridine	5-Epidihydrosophocarpine;Dihydro-5-episophocarpine	6882-68-4	O=C1CCC[C@@H]2[C@H]3CCCN4CCC[C@H](CN12)[C@@H]34	C15H24N2O	248.36	Plant	Sophora alopecuroides L	Alkaloids
236	M27958	Streptozocin	U 9889;Streptozotocin;NSC-85998;STZ	18883-66-4	CN(N=O)C(=O)N[C@H]1[C@@H](O)O[C@H](CO)[C@@H](O)[C@@H]1O	C8H15N3O7	265.22	Microorganism	N/A	Miscellaneous
237	M27958	Isorhamnetin	3'-Methylquercetin;3-methylquercetin;3'-Methoxyquercetin;Isorhamnetol	480-19-3	COc1c(ccc(c1)c1c(c(=O)c2c(cc(cc2o1)O)O)O)O	C16H12O7	316.27	Plant	Ginkgo biloba	Flavonoid	SARS CoV-2 Mpro	Xiong Y, Zhu GH, Wang HN, Hu Q, Chen LL, Guan XQ, Li HL, Chen HZ, Tang H, Ge GB. Discovery of naturally occurring inhibitors against SARS-CoV-2 3CLpro from Ginkgo biloba leaves via large-scale screening. Fitoterapia. 2021 Jul;152:104909. doi: 10.1016/j.fitote.2021.104909. Epub 2021 Apr 22. PMID: 33894315; PMCID: PMC8061081.
238	M27958	Bavachinin	Bavachinin A;7-O-Methylbavachin	19879-30-2	COc1cc2O[C@@H](CC(=O)c2cc1C\C=C(\C)C)c1ccc(O)cc1	C21H22O4	338.4	Plant	Psoralea corylifolia	Flavonoid
239	M27958	(±)-Shikonin	Anchusin;Alkanet extract;Anchusa acid	54952-43-1	C\C(C)=C\CC(O)C1=CC(=O)c2c(O)ccc(O)c2C1=O	C16H16O5	288.29	Plant	Lithospermum erythrorhizon Sieb. et Zucc.	Ketone
240	M27958	2-Methylhippuric acid	2-(2-Methylbenzamido)acetic acid;N-(O-Toluoyl)glycine;O-Toluric acid	42013-20-7	Cc1ccccc1C(=O)NCC(O)=O	C10H11NO3	193.2	Animal	N/A	Benzene and substituted derivatives
241	M27959	N-Acetyl-L-aspartic acid	AC-ASP-OH;N-Acetylaspartic acid	997-55-7	CC(=O)N[C@@H](CC(O)=O)C(O)=O	C6H9NO5	175.14	Animal	N/A	Carboxylic acids and derivatives
242	M27959	Triptolide	PG490;NSC 163062	38748-32-2	[C@@H]12[C@@]([C@H]([C@@]34[C@@]5([C@H]1O5)[C@@]1([C@@H](C[C@@H]3O4)C3=C(CC1)C(=O)OC3)C)O)(O2)C(C)C	C20H24O6	360.4	Plant	Tripterygium wilfordii	Terpenoids
243	M27959	D-Luciferin	Firefly luciferin;D-(-)-Luciferin	2591-17-5	OC(=O)[C@H]1CSC(=N1)c1nc2ccc(O)cc2s1	C11H8N2O3S2	280.32	Insect	insect	N/A
244	M27959	3-Chloro-L-Tyrosine	3-Chlorotyrosine;Chlorotyrosine	7423-93-0	N[C@@H](Cc1ccc(O)c(Cl)c1)C(O)=O	C9H10ClNO3	215.63	Animal	N/A	Carboxylic acids and derivatives
245	M27959	NADH, disodium salt hydrate	Disodium NADH;NADH disodium salt	606-68-8	[Na+].[Na+].NC(=O)C1=CN(C=CC1)[C@@H]1O[C@H](COP([O-])(=O)OP([O-])(=O)OC[C@H]2O[C@H]([C@H](O)[C@@H]2O)n2cnc3c(N)ncnc23)[C@@H](O)[C@H]1O	C21H27N7Na2O14P2	709.4	Animal	N/A	Carboxylic acids and derivatives
246	M27959	3-(3-Methoxyphenyl)propionic acid	3-Methoxyhydrocinnamic acid	10516-71-9	COc1cccc(CCC(O)=O)c1	C10H12O3	180.2	Animal	N/A	Phenylpropanoic acids
247	M27959	Hypotaurine	2-Aminoethanesulfinic acid;2-Aminoethylsulfinic acid	300-84-5	NCCS(O)=O	C2H7NO2S	109.15	Animal	N/A	Sulfinic acids and derivatives
248	M27959	L-Homocitrulline	Homocitrulline;Homo-L-citrulline	1190-49-4	N[C@@H](CCCCNC(N)=O)C(O)=O	C7H15N3O3	189.21	Animal	N/A	Carboxylic acids and derivatives
249	M27959	Glycerol Tridecanoate	Glyceryl tridecanoate;Tricaprin;Tridecanoin;Glycerol tricaprate;TG(10:0/10:0/10:0)	621-71-6	CCCCCCCCCC(=O)OCC(COC(=O)CCCCCCCCC)OC(=O)CCCCCCCCC	C33H62O6	554.85	Animal	N/A	Glycerolipids
250	M27959	Glycerol Tri-n-octanoate	trioctanoin;tricaprylic glyceride;Glyceryl trioctanoate	538-23-8	CCCCCCCC(=O)OCC(COC(=O)CCCCCCC)OC(=O)CCCCCCC	C27H50O6	470.68	Animal	N/A	Glycerolipids
251	M27959	Shanzhiside methyl ester	N/A	64421-28-9	COC(=O)C1=CO[C@@H](O[C@@H]2O[C@H](CO)[C@@H](O)[C@H](O)[C@H]2O)[C@H]2[C@@H]1[C@H](O)C[C@]2(C)O	C17H26O11	406.38	Plant	Gardenia jasminoides	Iridoids
252	M27959	Ginsenoside Rh2	20(S)-Rh2;20(S)-Ginsenoside Rh2;20S-Ginsenoside Rh2	78214-33-2	C\C(C)=C/CC[C@](C)(O)[C@H]1CC[C@]2(C)[C@@H]1[C@H](O)C[C@@H]1[C@@]3(C)CC[C@H](O[C@@H]4O[C@H](CO)[C@@H](O)[C@H](O)[C@H]4O)C(C)(C)[C@@H]3CC[C@@]21C	C36H62O8	622.87	Plant	Panax ginseng	Glycosides
253	M27959	5'-DEOXYADENOSINE	5′-dAdo	4754-39-6	C[C@H]1O[C@H]([C@H](O)[C@@H]1O)n1cnc2c(N)ncnc12	C10H13N5O3	251.24	Animal	N/A	5'-deoxyribonucleosides
254	M27959	5-Hydroxymethyl-2-furancarboxylic acid	Sumiki's acid;5-(Hydroxymethyl)-2-furoic acid	6338-41-6	OCc1ccc(o1)C(O)=O	C6H6O4	142.11	Animal	N/A	Furans
255	M27959	Glycochenodeoxycholic acid sodium salt	GCDCA;Sodium glycochenodeoxycholate	16564-43-5	[Na+].C[C@H](CCC(=O)NCC([O-])=O)[C@H]1CC[C@H]2[C@@H]3[C@H](O)C[C@@H]4C[C@H](O)CC[C@]4(C)[C@H]3CC[C@]12C	C26H42NNaO5	471.61	Animal	N/A	Steroids and steroid derivatives
256	M27959	Methylcobalamin	CH3-B12;Brassinolide;Vancomin;Methycobal;Cobametin;Methyl vitamin B12	13422-55-4	C[C@@H]1CNC(=O)CC[C@]2(C)[C@@H](CC(N)=O)[C@H]3N4C2=C(C)C2=[N]5C(=CC6=[N]7C(=C(C)C8=[N]([C@]3(C)[C@@](C)(CC(N)=O)[C@@H]8CCC(N)=O)[Co+]457(C)[N]3=CN([C@H]4O[C@H](CO)[C@@H](OP([O-])(=O)O1)[C@H]4O)c1cc(C)c(C)cc31)[C@@](C)(CC(N)=O)[C@@H]6CCC(N)=O)C(C)(C)[C@@H]2CCC(N)=O	C63H91CoN13O14P	1344.38	Organism	N/A	Others
257	M27959	D-(+)-Galacturonic acid	N/A	91510-62-2	O.OC1O[C@@H]([C@H](O)[C@H](O)[C@H]1O)C([O-])=O	C6H12O8	212.15	Organism	N/A	Carboxylic Acids
258	M27959	5'-IMP disodium salt	Disodium 5'-Inosinate;Sodium Inosinate;Disodium Inosinate	4691-65-0	[Na+].[Na+].O[C@@H]1[C@@H](COP([O-])([O-])=O)O[C@H]([C@@H]1O)n1cnc2c1nc[nH]c2=O	C10H11N4NaO8P-	392.17	Plant	Beta vulgaris	Glycosides
259	M27959	Homoharringtonine	HHT;Omacetaxine mepesuccinate;Ceflatonin;Myelostat	26833-87-4	COC(=O)C[C@](O)(CCCC(C)(C)O)C(=O)O[C@H]1[C@H]2c3cc4OCOc4cc3CCN3CCC[C@]23C=C1OC	C29H39NO9	545.61	Plant	Cephalotaxus fortunei	Alkaloids
260	M27959	Maltotriose	D-Maltotriose;Amylotriose	1109-28-0	OC[C@H]1O[C@H](O[C@@H]2[C@@H](CO)O[C@H](O[C@@H]3[C@@H](CO)OC(O)[C@H](O)[C@H]3O)[C@H](O)[C@H]2O)[C@H](O)[C@@H](O)[C@@H]1O	C18H32O16	504.44	Animal	N/A	Organooxygen compounds
261	M27959	Fraxin	Fraxoside;Fraxetin-8-O-glucoside;Paviin	524-30-1	COc1cc2ccc(=O)oc2c(O[C@@H]2O[C@H](CO)[C@@H](O)[C@H](O)[C@H]2O)c1O	C16H18O10	370.31	Plant	Fraxinus chinensis Roxb.	Coumarins
262	M27959	Cyclic AMP	Cyclic 3',5'-monophosphate adenosine;Adenosine 3',5'-cyclophosphate;cAMP;Adenosine Cyclophosphate;3',5'-AMP	60-92-4	Nc1ncnc2n(cnc12)[C@@H]1O[C@@H]2COP(O)(=O)O[C@H]2[C@H]1O	C10H12N5O6P	329.2	Organism	N/A	Miscellaneous
263	M27959	6-Hydroxycoumarin	6-hydroxychromen-2-one	6093-68-1	Oc1ccc2oc(=O)ccc2c1	C9H6O3	162.14	Plant	Glycinemax（L.）merr	Coumarins
264	M27959	Sodium taurocholate hydrate	Taurocholate Sodium	145-42-6	[Na+].C[C@H](CCC(=O)NCCS([O-])(=O)=O)[C@H]1CC[C@H]2[C@@H]3[C@H](O)C[C@@H]4C[C@H](O)CC[C@]4(C)[C@H]3C[C@H](O)[C@]12C	C26H44NNaO7S.xH2O	537.68	Animal	N/A	Lipids
265	M27959	Brassinolide	Brassin lactone;24-Epibrassinolide	72962-43-7	CC(C)[C@H](C)[C@@H](O)[C@H](O)[C@@H](C)[C@H]1CC[C@H]2[C@@H]3COC(=O)[C@H]4C[C@H](O)[C@H](O)C[C@]4(C)[C@H]3CC[C@]12C	C28H48O6	480.68	Plant	Brassica napus	Steroids
266	M27959	Selenomethionine	DL-Selenomethionine;Seleno-DL-methionine	1464-42-2	C[Se]CCC(N)C(O)=O	C5H11NO2Se	196.11	Animal	N/A	Carboxylic acids and derivatives
267	M27959	Butein	2’,3,4,4’-tetrahydroxy Chalcone	487-52-5	c1cc(c(cc1/C=C/C(=O)c1c(cc(cc1)O)O)O)O	C15H12O5	272.25	Plant	Broussonetia kazinoki	N/A
268	M27959	Triptonide	PG 492;NSC 165677	38647-11-9	CC(C)[C@]12O[C@H]1[C@@H]1O[C@]11[C@]3(O[C@H]3C[C@H]3C4=C(CC[C@]13C)C(=O)OC4)C2=O	C20H22O6	358.39	Plant	Tripterygium wilfordii	Diterpenoids
269	M27959	Oxypeucedanin	Oxypeucadanin;(+-)-Oxypeucedanin	737-52-0	CC1(C)OC1COc1c2ccoc2cc2oc(=O)ccc12	C16H14O5	286.28	Plant	Angelica biserrata	Coumarins
270	M27959	GLYCODEOXYCHOLIC ACID	N/A	360-65-6	C[C@H](CCC(=O)NCC(O)=O)[C@H]1CC[C@H]2[C@@H]3CC[C@@H]4C[C@H](O)CC[C@]4(C)[C@H]3C[C@H](O)[C@]12C	C26H43NO5	449.63	Animal	N/A	Steroids
271	M27959	polygalaxanthone III	N/A	162857-78-5	COc1cc2c(cc1O)oc1cc(O)c([C@@H]3O[C@H](CO[C@@H]4OC[C@](O)(CO)[C@H]4O)[C@@H](O)[C@H](O)[C@H]3O)c(O)c1c2=O	C25H28O15	568.39	Plant	Polygala tenuifolia	Xanthones
272	M27959	DL -3,4-Dihydroxymandelic acid	N/A	14883-87-5	OC(C(O)=O)c1ccc(O)c(O)c1	C8H8O5	184.15	Animal	N/A	Phenols
273	M27959	Corticosterone	11β,21-Dihydroxyprogesterone;Kendall's compound B;17-Deoxycortisol	50-22-6	C[C@]12C[C@H](O)[C@H]3[C@@H](CCC4=CC(=O)CC[C@]34C)[C@@H]1CC[C@@H]2C(=O)CO	C21H30O4	346.46	Animal	N/A	Ketone
274	M27959	Schaftoside	Shaftoside;APIGENIN-6-GLUCOSIDE-8-ARABINOSIDE	51938-32-0	OC[C@H]1O[C@H]([C@H](O)[C@@H](O)[C@@H]1O)c1c(O)c([C@@H]2OC[C@H](O)[C@H](O)[C@H]2O)c2oc(cc(=O)c2c1O)-c1ccc(O)cc1	C26H28O14	564.5	Plant	Desmodium styracifolium	Flavonoid
275	M27959	Tracheloside	N/A	33464-71-0	COc1ccc(C[C@H]2COC(=O)[C@]2(O)Cc2ccc(O[C@@H]3O[C@H](CO)[C@@H](O)[C@H](O)[C@H]3O)c(OC)c2)cc1OC	C27H34O12	550.56	Plant	Trachelospermum jasminoides	Lignans
276	M27959	O-Acetyl-L-serine hydrochloride	N/A	66638-22-0	Cl.CC(=O)OC[C@H](N)C(O)=O	C5H10ClNO4	183.59	Animal	N/A	Carboxylic acids and derivatives
277	M27959	Irigenin	N/A	548-76-5	COc1cc(cc(O)c1OC)-c1coc2cc(O)c(OC)c(O)c2c1=O	C18H16O8	360.32	Plant	Belamcanda chinensis (L.) DC.	Flavonoid
278	M27959	Naringenin chalcone	Chalconaringenin;Isosalipurpol;trans-2'4'6'4-tetrahydroxychalcone	73692-50-9	Oc1ccc(cc1)\C=C\C(=O)c1c(O)cc(O)cc1O	C15H12O5	272.25	Plant	Citrus grandis	Chalcones
279	M27959	Atractylenolide III	8β-Hydroxyasterolide;ICodonolactone	73030-71-4	CC1=C2C[C@H]3C(=C)CCC[C@]3(C)C[C@]2(O)OC1=O	C15H20O3	248.32	Plant	Atractylodes macrocephala Koidz.	Sesquiterpenoids
280	M27959	(+)-Gallocatechin	Gallocatechol;D-Gallocatechin	970-73-0	O[C@H]1Cc2c(O)cc(O)cc2O[C@@H]1c1cc(O)c(O)c(O)c1	C15H14O7	306.27	Plant	Acacia catechu (L.F.) Willd.	Flavonoid
281	M27959	Rhynchophylline	Mitrinermine;Rhyncophylline;Mitrinermin;Rhynchophyllin	76-66-4	CC[C@H]1CN2CC[C@@]3([C@@H]2C[C@@H]1\C(=C/OC)C(=O)OC)C(=O)Nc1ccccc31	C22H28N2O4	384.47	Plant	Uncaria rhynchophylla	Alkaloids
282	M27959	Eriocitrin	eriodictyol 7-rutinoside;Eriodictyol glycoside;Eriodictioside;Eriodictyol-7-O-Rutinoside	13463-28-0	C[C@@H]1O[C@@H](OC[C@H]2O[C@@H](Oc3cc(O)c4C(=O)C[C@H](Oc4c3)c3ccc(O)c(O)c3)[C@H](O)[C@@H](O)[C@@H]2O)[C@H](O)[C@H](O)[C@H]1O	C27H32O15	596.53	Plant	Citrus sinensis	Flavonoid
283	M27959	1,2-Distearoyl-sn-glycero-3-phosphoethan	1,2-Distearoyl-sn-glycero-3-phosphorylethanolamine;1,2-DSPE	1069-79-0	CCCCCCCCCCCCCCCCCC(=O)OC[C@H](COP(O)(=O)OCCN)OC(=O)CCCCCCCCCCCCCCCCC	C41H82NO8P	748.08	Animal	N/A	Glycerophospholipids
284	M27959	Byakangelicin	Biacangelicin;Bjacangelicin;Bjakangelicin	19573-01-4	COc1c2ccoc2c(OC[C@@H](O)C(C)(C)O)c2oc(=O)ccc12	C17H18O7	334.32	Plant	Angelica biserrata	Coumarins
285	M27959	Chrysosptertin B	Chrysosplenetin	603-56-5	COC1=C(C=CC(=C1)C2=C(C(=O)C3=C(C(=C(C=C3O2)OC)OC)O)OC)O	C19H18O8	374.34	Plant	Laggera alata	Flavonoid
286	M27959	(R)-(+)-Corypalmine	(+)-Corypalmine;Corypalmine	13063-54-2	COc1cc2[C@H]3Cc4ccc(OC)c(OC)c4CN3CCc2cc1O	C20H23NO4	341.4	Plant	Coptis chinensis	Alkaloids
287	M27959	Betulinaldehyde	Betunal;Betulinic aldehyde;Betulinal	13159-28-9	[C@H]12[C@@](CC[C@]3([C@@]4(CC[C@H]5C([C@H](CC[C@@]5([C@H]4CC[C@H]13)C)O)(C)C)C)C)(CC[C@H]2C(=C)C)C=O	C30H48O2	440.7	Plant	Dillenia turbinata	Triterpenoids
288	M27959	Maackiain	Demethylpterocarpin;(+)-Maackiain	19908-48-6	Oc1ccc2[C@@H]3Oc4cc5OCOc5cc4[C@@H]3COc2c1	C16H12O5	284.26	Plant	Maackia amurensis	Flavonoid
289	M27959	Tenacissoside G	Tenacissimoside A	191729-43-8	CO[C@@H]1C[C@H](O[C@H]2CC[C@@]3(C)[C@@H](CC[C@@]45O[C@@]44CC[C@@H](C(C)=O)[C@@]4(C)[C@H](OC(C)=O)[C@@H](OC(=O)C(\C)=C\C)[C@H]35)C2)O[C@H](C)[C@H]1O[C@@H]1O[C@H](C)[C@@H](O)[C@@H](OC)[C@H]1O	C42H64O14	792.96	Plant	Marsdenia tenacissima	Steroids
290	M27959	steviolbioside	CCRIS-6025	41093-60-1	C[C@@]12CCC[C@](C)([C@H]1CC[C@@]13CC(=C)[C@@](C1)(CC[C@@H]23)O[C@@H]1O[C@H](CO)[C@@H](O)[C@H](O)[C@H]1O[C@@H]1O[C@H](CO)[C@@H](O)[C@H](O)[C@H]1O)C(O)=O	C32H50O13	642.734	Plant	Stevia rebaudiana	Diterpenoids
291	M27959	Avicularin	Fenicularin	572-30-5	OC[C@@H]1O[C@@H](Oc2c(oc3cc(O)cc(O)c3c2=O)-c2ccc(O)c(O)c2)[C@H](O)[C@H]1O	C20H18O11	434.35	Plant	Polygonum aviculare.	Flavonoid
292	M27959	Isomangiferin	N/A	24699-16-9	OC[C@H]1O[C@H]([C@H](O)[C@@H](O)[C@@H]1O)c1c(O)cc(O)c2c1oc1cc(O)c(O)cc1c2=O	C19H18O11	422.34	Plant	Mangifera indica	Xanthones
293	M27959	kaempferide	Kaempferol 4'-O-methyl ether;4'-Methylkaempferol;4'-O-Methylkaempferol;Kaempferol 4'-methyl ether	491-54-3	COc1ccc(cc1)c1c(c(=O)c2c(cc(cc2o1)O)O)O	C16H12O6	300.27	Plant	Kaempferia galangal	Polyphenols
294	M27959	Tectoridin	Shekanin	611-40-5	COc1c(cc2c(c1O)c(=O)c(co2)c1ccc(cc1)O)O[C@H]1[C@@H]([C@H]([C@@H]([C@H](O1)CO)O)O)O	C22H22O11	462.4	Plant	Belamcanda chinensis (L.) DC.	Flavonoid
295	M27959	Citropten	5,7-Dimethoxycoumarin;Citroptene;Limettin;Limetin;5, 7-Dimethoxycoumarin	487-06-9	COC1=CC(OC)=C2C=CC(=O)OC2=C1	C11H10O4	206.2	Plant	Citrus limon	Others
296	M27959	8-SHOGAOL	N/A	36700-45-5	CCCCCCC\C=C\C(=O)CCc1ccc(O)c(OC)c1	C19H28O3	304.42	Plant	Zingber officinale Rosc	Phenols
297	M27959	(-)-vibo-Quercitol	(-)-Viburnitol	488-76-6	O[C@@H]1C[C@@H](O)[C@@H](O)[C@H](O)[C@H]1O	C6H12O5	164.16	Plant	Isodon adenantha	Miscellaneous
298	M27959	Notoginsenoside Fe	Ginsenoside Mb;Notoginseng triterpenes	88105-29-7	C\C(C)=C/CC[C@](C)(O[C@@H]1O[C@H](CO[C@@H]2O[C@@H](CO)[C@H](O)[C@H]2O)[C@@H](O)[C@H](O)[C@H]1O)[C@H]1CC[C@]2(C)[C@@H]1[C@H](O)C[C@@H]1[C@@]3(C)CC[C@H](O[C@@H]4O[C@H](CO)[C@@H](O)[C@H](O)[C@H]4O)C(C)(C)[C@@H]3CC[C@@]21C	C47H80O17	917.14	Plant	Panax notoginseng	Triterpenoids
299	M27959	Vitexin-2''-O-rhamnoside	Vitexin-2-O-rhaMnoside;2''-O-Rhamnosylvitexin;Apigenin-8-C-glucoside	64820-99-1	C[C@@H]1O[C@@H](O[C@@H]2[C@@H](O)[C@H](O)[C@@H](CO)O[C@H]2c2c(O)cc(O)c3c2oc(cc3=O)-c2ccc(O)cc2)[C@H](O)[C@H](O)[C@H]1O	C27H30O14	578.52	Plant	Crataegus pinnatifida	Flavonoid
300	M27959	Schizandrin B	gamma-Schisandrin;Wuweizisu-B;Schisandrin B;Schisandrin B (Sch B)	61281-37-6	C[C@@H]1Cc2cc3c(c(c2c2c(c(c(cc2C[C@@H]1C)OC)OC)OC)OC)OCO3	C23H28O6	400.46	Plant	Schisandra chinensis	Phenylpropanoids
301	M27959	Vitexin	Apigenin-8-C-glucoside	3681-93-4	OC[C@H]1O[C@H]([C@H](O)[C@@H](O)[C@@H]1O)c1c(O)cc(O)c2c1oc(cc2=O)-c1ccc(O)cc1	C21H20O10	432.38	Plant	Vitex trifolia	Flavonoid
302	M27959	N-(3-Phenylpropionyl)glycine	Phenylpropionylglycine	56613-60-6	OC(=O)CNCCC(=O)c1ccccc1	C11H13NO3	207.22	Animal	N/A	Carboxylic acids and derivatives
303	M27959	Sodium Demethylcantharidate	Sodium norcantharidin	13114-29-9	[Na+].[Na+].[O-]C(=O)C1C2CCC(O2)C1C([O-])=O	C8H8Na2O5	230.14	Animal	N/A	Others
304	M27959	Strychnine Sulfate	N/A	60-41-3	C1CN2CC3=CCO[C@H]4CC(=O)N5[C@H]6[C@H]4[C@H]3C[C@H]2[C@@]61C7=CC=CC=C75.C1CN2CC3=CCO[C@H]4CC(=O)N5[C@H]6[C@H]4[C@H]3C[C@H]2[C@@]61C7=CC=CC=C75.OS(=O)(=O)O	C21H22N2O2·0·5H2SO4	383.45	Plant	Strychnos nux-vomica	Alkaloids
305	M27959	10-Shogaol	N/A	36752-54-2	CCCCCCCCCC=CC(=O)CCc1ccc(O)c(OC)c1	C21H32O3	332.47	Plant	Zingber officinale Rosc	Phenols
306	M27959	Icariside I	Icarisid I;Lcariside I;Icariin I	56725-99-6	COc1ccc(cc1)-c1oc2c(C\C=C(\C)C)c(O[C@@H]3O[C@H](CO)[C@@H](O)[C@H](O)[C@H]3O)cc(O)c2c(=O)c1O	C27H30O11	530.53	Plant	Epimedium	Flavonoid
307	M27959	GUANOSINE 3':5'-CYCLIC MONOPHOSPHATE SOD	Cyclic GMP;Monosodium-GMP;cGMP sodium salt	40732-48-7	[Na+].Nc1nc2n(cnc2c(=O)[nH]1)[C@@H]1O[C@@H]2COP([O-])(=O)O[C@H]2[C@H]1O	C10H11N5NaO7P	367.19	Animal	N/A	Others
308	M27959	Isorhyncophylline	Isorhynchophylline;Isorhychophylline;IsoRhy;7-Isorhyncophylline	6859-01-4	CC[C@H]1CN2CC[C@]3([C@@H]2C[C@@H]1\C(=C/OC)C(=O)OC)C(=O)Nc1ccccc31	C22H28N2O4	384.47	Plant	Uncaria rhynchophylla	Alkaloids
309	M27959	Bavachin	Corylifolin	19879-32-4	C\C(C)=C/Cc1cc2C(=O)C[C@H](Oc2cc1O)c1ccc(O)cc1	C20H20O4	324.38	Plant	Psoralea corylifolia	Flavonoid
310	M27959	Adenosine-5'-diphosphate trisodium salt	ADP sodium salt	20398-34-9	[Na+].[Na+].[Na+].Nc1ncnc2n(cnc12)[C@@H]1O[C@H](COP([O-])(=O)OP([O-])([O-])=O)[C@@H](O)[C@H]1O	C10H12N5Na3O10P2	493.14	Animal	N/A	Purine nucleotides
311	M27959	Spermidine hydrochloride	Spermidine trihydrochloride;4-Azaoctamethylenediamine trihydrochloride	334-50-9	Cl.Cl.Cl.NCCCCNCCCN	C7H22Cl3N3	254.62	Animal	N/A	N/A
312	M27959	calcium hydroxymethionine	2-Hydroxy-4-(methylthio)butyric acid calcium salt	4857-44-7	[Ca++].CSCCC(O)C([O-])=O.CSCCC(O)C([O-])=O	C10H18CaO6S2	338.45	Animal	N/A	Fatty Acyls
313	M27959	Xanthosine dihydrate	N/A	5968-90-1	O.O.OC[C@H]1O[C@H]([C@H](O)[C@@H]1O)n1cnc2c1[nH]c(=O)[nH]c2=O	C10H16N4O8	320.26	Animal	N/A	Others
314	M27959	L-Cysteic acid monohydrate	3-Sulfo-L-alanine Monohydrate	23537-25-9	O.N[C@@H](CS(O)(=O)=O)C(O)=O	C3H9NO6S	187.17	Animal	N/A	Carboxylic acids and derivatives
315	M27959	10-Gingerol	N/A	23513-15-7	CCCCCCCCC[C@H](O)CC(=O)CCc1ccc(O)c(OC)c1	C21H34O4	350.49	Plant	Zingiber officinale Roscoe.	Phenols
316	M27959	(±)-Potassium citramalate monohydrate	(±)-2-Hydroxy-2-methylsuccinic acid dipotassium salt	1030365-02-6	CC(CC(=O)[O-])(C(=O)[O-])O.O.[K+].[K+]	C5H6K2O5	224.29	Animal	N/A	Others
317	M27959	Anwuligan	(+)-Anwulignan;Macelignan	107534-93-0	COc1cc(C[C@H](C)[C@H](C)Cc2ccc3OCOc3c2)ccc1O	C20H24O4	328.41	Plant	Schisandra chinensis	Lignans
318	M27959	Agnuside	chasteberry oil	11027-63-7	OC[C@H]1O[C@@H](O[C@@H]2OC=C[C@H]3[C@H](O)C=C(COC(=O)c4ccc(O)cc4)[C@@H]23)[C@H](O)[C@@H](O)[C@@H]1O	C22H26O11	466.44	Plant	Vitex negundo	Iridoids
319	M27959	Isosilybin	Isosilybinin;Silymarin;Silybin B;Q-100795;Isosilibinin	72581-71-6	COc1cc(ccc1O)C1Oc2ccc(cc2OC1CO)[C@H]1Oc2cc(O)cc(O)c2C(=O)[C@@H]1O	C25H22O10	482.44	Plant	Silybum Adans	Triterpenoids
320	M27959	Geraniin	N/A	60976-49-0	Oc1cc(cc(O)c1O)C(=O)O[C@@H]1O[C@@H]2COC(=O)c3cc(O)c(O)c(O)c3-c3c(O)c(O)c(O)cc3C(=O)O[C@H]3[C@@H]2OC(=O)C2=CC(=O)[C@]4(O)Oc5c(O)c(O)cc(c5[C@H]2C4(O)O)C(=O)O[C@@H]13	C41H28O27	952.64	Plant	Phyllanthus urinaria	Phenols
321	M27960	Cholesteryl palmitate	N/A	601-34-3	CCCCCCCCCCCCCCCC(=O)O[C@H]1CC[C@]2(C)[C@H]3CC[C@]4(C)[C@H](CC[C@H]4[C@@H]3CC=C2C1)[C@H](C)CCCC(C)C	C43H76O2	625.06	Animal	N/A	Steroids and steroid derivatives
322	M27960	Isocitric acid trisodium salt	N/A	1637-73-6	[Na+].[Na+].[Na+].OC(C(CC([O-])=O)C([O-])=O)C([O-])=O	C6H5Na3O7	258.07	Plant	Cimicifuga heracleifolia	N/A
323	M27960	Sodium 2-(1H-indol-3-yl)acetate	Indole-3-Acetic Acid sodium salt;Heteroauxin sodium salt;IAA sodium salt	6505-45-9	[Na+].[O-]C(=O)Cc1c[nH]c2ccccc12	C10H8NNaO2	197.16	Animal	N/A	Indoles and derivatives
324	M27960	4-Methyl-2-oxovaleric acid	4-Methyl-2-oxopentanoic acid	816-66-0	CC(C)CC(=O)C(O)=O	C6H10O3	130.14	Animal	N/A	Keto acids and derivatives
325	M27960	Sodium Desoxycholate	Deoxycholic acid sodium salt;Sodium deoxycholate	302-95-4	[Na+].C[C@H](CCC([O-])=O)[C@H]1CC[C@H]2[C@@H]3CC[C@@H]4C[C@H](O)CC[C@]4(C)[C@H]3C[C@H](O)[C@]12C	C24H39NaO4	414.56	Animal	N/A	Steroids and steroid derivatives
326	M27960	Histamine	Ergamine	51-45-6	NCCc1cnc[nH]1	C5H9N3	111.15	Animal	N/A	Others
327	M27960	Oxoadipic acid	2-Oxoadipic acid	3184-35-8	OC(=O)CCCC(=O)C(O)=O	C6H8O5	160.12	Animal	N/A	Keto acids and derivatives
328	M27960	Thiamine monophosphate chloride dihydrat	Aneurine monophosphate chloride	273724-21-3	O.O.[Cl-].Cc1c(CCOP(O)(O)=O)sc[n+]1Cc1cnc(C)nc1N	C12H22ClN4O6PS	416.82	Animal	N/A	Diazines
329	M27960	α-Ketoglutaric acid sodium salt	2-oxoglutarate monobasic;Oxoglutaric acid;AKG	22202-68-2	[Na+].OC(=O)CCC(=O)C([O-])=O	C5H5NaO5	168.08	Animal	N/A	Keto acids and derivatives
330	M27960	1-Oleoyl-rac-glycerol	Monoolein	111-03-5	CCCCCCCC\C=C/CCCCCCCC(=O)OCC(O)CO	C21H40O4	356.54	Animal	N/A	Glycerolipids
331	M27960	1-Methyl-L-histidine	3-(1-Methylimidazol-4-yl)-L-alanine;Nτ-Methyl-L-histidine	332-80-9	Cn1cnc(C[C@H](N)C(O)=O)c1	C7H11N3O2	169.18	Animal	N/A	Carboxylic acids and derivatives
332	M27960	Nervonic acid	cis-15-Tetracosenoic acid;Selacholeic acid	506-37-6	CCCCCCCC\C=C/CCCCCCCCCCCCCC(O)=O	C24H46O2	366.62	Animal	N/A	Fatty Acyls
333	M27960	Salvianolic acid A	Dan Phenolic Acid A	96574-01-5	OC(=O)[C@@H](Cc1ccc(O)c(O)c1)OC(=O)\C=C\c1ccc(O)c(O)c1\C=C\c1ccc(O)c(O)c1	C26H22O10	494.45	Plant	Slvia miltiorrhiza Bunge	Phenylpropanoids
334	M27960	Forsythoside A	Forsythiaside	79916-77-1	C[C@@H]1O[C@@H](OC[C@H]2O[C@@H](OCCc3ccc(O)c(O)c3)[C@H](O)[C@@H](O)[C@@H]2OC(=O)\C=C\c2ccc(O)c(O)c2)[C@H](O)[C@H](O)[C@H]1O	C29H36O15	624.59	Plant	Forsythia suspensa	Phenylpropanoids	SARS CoV-2 Mpro	Jiang H, Chen J, Li X, Zhong YT, Kang LP, Wang G, Yu M, Fu LF, Wang P, Xu HY. Systematic identification of chemical components in Fufang Shuanghua oral liquid and screening of potential active components against SARS-CoV-2 protease. J Pharm Biomed Anal. 2023 Jan 20;223:115118. doi: 10.1016/j.jpba.2022.115118. Epub 2022 Oct 21. PMID: 36332330; PMCID: PMC9584763.	Su H, Yao S, Zhao W, Zhang Y, Liu J, Shao Q, Wang Q, Li M, Xie H, Shang W, Ke C, Feng L, Jiang X, Shen J, Xiao G, Jiang H, Zhang L, Ye Y, Xu Y. Identification of pyrogallol as a warhead in design of covalent inhibitors for the SARS-CoV-2 3CL protease. Nat Commun. 2021 Jun 15;12(1):3623. doi: 10.1038/s41467-021-23751-3. PMID: 34131140; PMCID: PMC8206078.
335	M27960	Flavokawain B	Flavokavain B;Flavokawin B;2'-Hydroxy-4',6'-Dimethoxychalcone	1775-97-9	COc1cc(O)c(C(=O)\C=C\c2ccccc2)c(OC)c1	C17H16O4	284.31	Plant	Piper methysticum	Chalcones
336	M27960	Parishin A	N/A	62499-28-9	OC[C@H]1O[C@@H](Oc2ccc(COC(=O)CC(O)(CC(=O)OCc3ccc(O[C@@H]4O[C@H](CO)[C@@H](O)[C@H](O)[C@H]4O)cc3)C(=O)OCc3ccc(O[C@@H]4O[C@H](CO)[C@@H](O)[C@H](O)[C@H]4O)cc3)cc2)[C@H](O)[C@@H](O)[C@@H]1O	C45H56O25	996.91	Plant	Gastrodia elata	Miscellaneous
337	M27960	DL-O-Tyrosine	N/A	2370-61-8	NC(Cc1ccccc1O)C(=O)O	C9H11NO3	181.19	Animal	N/A	Carboxylic acids and derivatives
338	M27960	Isosinensetin	6-Demethoxynobiletin	17290-70-9	COc1ccc(cc1OC)-c1cc(=O)c2c(OC)cc(OC)c(OC)c2o1	C20H20O7	372.37	Plant	Citrus aurantium	Flavonoid
339	M27960	Hosenkoside K	(+)-Hosenkoside K	160896-49-1	C[C@@H](CO[C@@H]1O[C@H](CO)[C@@H](O)[C@H](O)[C@H]1O)[C@@H]1CC[C@@]2(CC[C@]3(C)[C@H](CC[C@@H]4[C@@]5(C)CC[C@H](O[C@@H]6O[C@H](CO)[C@@H](O)[C@H](O)[C@H]6O[C@@H]6O[C@H](CO)[C@@H](O)[C@H](O)[C@H]6O)[C@@](C)(CO[C@@H]6O[C@H](CO)[C@@H](O)[C@H](O)[C@H]6O)[C@@H]5CC[C@@]34C)[C@H]2O)CO1	C54H92O25	1141.31	Plant	Lawsonia inermis	Triterpenoids
340	M27960	Nodakenin	(+)-Marmesinin	495-31-8	c1(=O)ccc2cc3c(cc2o1)O[C@H](C3)C(C)(C)O[C@@H]1O[C@@H]([C@H]([C@@H]([C@H]1O)O)O)CO	C20H24O9	408.4	Plant	Angelica biserrata	Coumarins
341	M27960	Columbianadin	Zosimin;2-Butenoic acid	5058-13-9	C/C=C(\C)/C(=O)OC([C@@H]1Cc2c3oc(=O)ccc3ccc2O1)(C)C	C19H20O5	328.36	Plant	Eleutherococcus senticosus	Diterpenoids
342	M27960	Sec-O-Glucosylhamaudol	Hamaudol 3-glucoside	80681-44-3	Cc1cc(=O)c2c(O)c3C[C@H](O[C@@H]4O[C@H](CO)[C@@H](O)[C@H](O)[C@H]4O)C(C)(C)Oc3cc2o1	C21H26O10	438.42	Plant	Saposhnikovia divaricata	Flavonoid
343	M27960	4,7-DIHYDROXYCOUMARIN	N/A	1983-81-9	Oc1ccc2c(c1)oc(=O)cc2O	C9H6O4	178.14	Plant	N/A	N/A
344	M27960	Methyl syringate	Syringic Acid Methyl Ester	884-35-5	COc1cc(cc(c1O)OC)C(=O)OC	C10H12O5	212.2	Plant	Illicium	Phenols
345	M27960	7-Hydroxycoumarin	Hydrangin;Hydrangine;NSC 19790;Skimmetine;Umbelliferone	93-35-6	Oc1cc2c(cc1)ccc(=O)o2	C9H6O3	162.14	Plant	Glycinemax（L.）merr	Ketone
346	M27960	Pueraria glycoside	3'-hydroxy Puerarin	117060-54-5	c1c(c(=O)c2ccc(c(c2o1)[C@H]1[C@H](O)[C@@H](O)[C@H](O)[C@H](O1)CO)O)c1cc(c(cc1)O)O	C21H20O10	432.38	Plant	N/A	Flavonoid
347	M27960	Dipalmitin	1,3-Dipalmitin	26657-95-4	O=C(CCCCCCCCCCCCCCC)OCC(O)COC(=O)CCCCCCCCCCCCCCC	C70H136O10	1137.82	Plant	Trachycarpus fortunei	Miscellaneous
348	M27960	4-Hydroxy-3-methoxymandelic acid	Vanillylmandelic Acid	55-10-7	COc1c(O)ccc(c1)C(O)C(=O)O	C9H10O5	198.17	Animal	N/A	N/A
349	M27960	Ubenimex	Bestatin	58970-76-6	CC(C)C[C@H](NC(=O)[C@@H](O)[C@H](N)Cc1ccccc1)C(O)=O	C16H24N2O4	308.37	Microorganism	N/A	N/A
350	M27960	Thymine	5-methyluracil	65-71-4	CC1=CNC(=O)NC1=O	C5H6N2O2	126.11	Organism	N/A	Pyrimidines
351	M27960	Allantoin	5-Ureidohydantoin;Glyoxyldiureide	97-59-6	NC(=O)NC1NC(=O)NC1=O	C4H6N4O3	158.12	Plant; Animal	Phytolacca acinosa	Alkaloids
352	M27960	6-Hydroxypurine	Sarcine;Hypoxanthine;Purin-6-ol;Sarkin	68-94-0	O=c1nc[nH]c2nc[nH]c12	C5H4N4O	136.11	Organism	N/A	Alkaloids
353	M27960	4-hydroxyphenylacetic acid	p-Hydroxyphenylacetic acid;parahydroxy phenylacetate	156-38-7	OC(=O)Cc1ccc(cc1)O	C8H8O3	152.15	Plant	Canarium album (Lour.) Raeusch.	N/A
354	M27960	2,4-Dihydroxyacetophenone	1-​(2,​4-​Dihydroxyphenyl)​ethanone;2',4'-Dihydroxyacetophenone;Resacetophenone;4-Acetylresorcinol	89-84-9	CC(=O)C1=C(C=C(C=C1)O)O	C8H8O3	152.15	Plant	Angelica sinensis	N/A
355	M27960	Arbutin	β-Arbutin;p-Arbutin;Uva,p-Arbutin	497-76-7	OC[C@H]1O[C@@H](Oc2ccc(O)cc2)[C@H](O)[C@@H](O)[C@@H]1O	C12H16O7	272.25	Plant	Arctostaphylos uva-ursi	Glycosides
356	M27960	Tetrahydropapaverine hydrochloride	Tetrahydropapaverine HCl;Norlaudanosine HCl;Tetrahydroalkali hydrochloride	6429-04-5	COc1c(cc(cc1)CC1c2cc(c(cc2CCN1)OC)OC)OC.Cl	C20H25NO4·HCl	379.88	Plant	Papaver somniferum	Others
357	M27960	D-Phenylalanine	N/A	673-06-3	C(=O)([C@H](N)Cc1ccccc1)O	C9H11NO2	165.19	Animal	N/A	Others
358	M27960	Flavanone	2,3-Dihydroflavone;4-Flavanone;2-Phenyl-4-chromanone;2-Phenylchroman-4-one	487-26-3	O=C1CC(Oc2ccccc12)c1ccccc1	C15H12O2	224.26	Plant	N/A	Flavonoid
359	M27960	Hydrocaffeic acid	Dihydrocaffeic acid	1078-61-1	OC(=O)CCc1cc(O)c(O)cc1	C9H10O4	182.18	Plant	Eucommia ulmoides	Phenylpropanoids
360	M27960	Spiramycin	Rovamycin;Formacidine;Espiramicin;Provamycin;Sequamycin	8025-81-8	CO[C@H]1[C@H](O)CC(=O)O[C@H](C)C\C=C\C=C\[C@H](O[C@H]2CC[C@@H]([C@@H](C)O2)N(C)C)[C@H](C)C[C@H](CC=O)[C@@H]1O[C@@H]1O[C@H](C)[C@@H](O[C@H]2C[C@@](C)(O)[C@@H](O)[C@H](C)O2)[C@@H]([C@H]1O)N(C)C	C43H74N2O14	843.07	Microorganism	N/A	Glycosides
361	M27960	Gramine	Donaxine;NSC 16892	87-52-5	CN(C)Cc1c[nH]c2ccccc12	C11H14N2	174.24	Plant	Arundo donax	N/A
362	M27960	Ethynyl estradiol	17α-Ethynylestradiol;Ethinyl Estradiol	57-63-6	[C@@H]12[C@@]([C@@](CC2)(C#C)O)(CC[C@H]2[C@H]1CCc1c2ccc(c1)O)C	C20H24O2	296.41	Animal	N/A	Alcohols
363	M27960	Esculin	Aesculin	531-75-9	c1cc(=O)oc2cc(c(cc12)O[C@H]1[C@@H]([C@H]([C@@H]([C@H](O1)CO)O)O)O)O	C15H16O9	340.28	Plant	Aesculus	Glycosides
364	M27960	7-Methylxanthine	Heteroxanthine;Heteroxanthin	552-62-5	Cn1cnc2c1c(=O)[nH]c(=O)[nH]2	C6H6N4O2	166.14	Animal	N/A	Fatty Acyls
365	M27960	Adenosine 5'-monophosphate	Adenosine monophosphate;AMP;5'-Adenylic acid	61-19-8	n1(c2c(nc1)c(ncn2)N)[C@@H]1O[C@@H]([C@H]([C@H]1O)O)COP(=O)(O)O	C10H14N5O7P	347.22	Organism	N/A	Others
366	M27960	Guanosine	Vernine;DL-Guanosine;Guanozin	118-00-3	Nc1nc(=O)c2ncn([C@@H]3O[C@H](CO)[C@@H](O)[C@H]3O)c2[nH]1	C10H13N5O5	283.24	Plant	Punica granatum	N/A
367	M27960	Mevastatin	ML236B;Compactin	73573-88-3	CC[C@H](C)C(=O)O[C@H]1CCC=C2C=C[C@H](C)[C@H](CC[C@@H]3C[C@@H](O)CC(=O)O3)[C@@H]12	C23H34O5	390.51	Microorganism	N/A	Diterpenoids
368	M27960	Rifampicin	Rifamycin AMP;Rifampin;Rimactane	13292-46-1	CO[C@H]1\C=C\O[C@@]2(C)Oc3c(C2=O)c2c(O)c(\C=N\N4CCN(C)CC4)c(NC(=O)\C(C)=C/C=C/[C@H](C)[C@H](O)[C@@H](C)[C@@H](O)[C@@H](C)[C@H](OC(C)=O)[C@@H]1C)c(O)c2c(O)c3C	C43H58N4O12	822.94	Plant	N/A	N/A
369	M27960	Simvastatin	MK 733;MK-0733	79902-63-9	CCC(C)(C)C(=O)O[C@H]1C[C@@H](C)C=C2C=C[C@H](C)[C@H](CC[C@@H]3C[C@@H](O)CC(=O)O3)[C@@H]12	C25H38O5	418.57	Microorganism	N/A	Diterpenoids
370	M27960	Castor oil	Ricinus Oil;Xenaderm;Venelex	8001-79-4	CCCCCCC(O)C\C=C/CCCCCCCC(=O)OCC(COC(=O)CCCCCCC\C=C/CC(O)CCCCCC)OC(=O)CCCCCCC\C=C/CC(O)CCCCCC	C57H104O9	933.45	Plant	Ricinus communis	Others
371	M27960	Geranyl Tiglate	Geranium oil;tiglic acid geranyl ester	8000-46-2	C/C=C(\C)/C(=O)OC/C=C(\C)/CCC=C(C)C	C15H24O2	236.36	Plant	Pelargonium	Others
372	M27960	Thioctic acid	DL-α-Lipoic acid;(±)-α-Lipoic acid;α-Lipoic Acid	1077-28-7	OC(=O)CCCCC1CCSS1	C8H14O2S2	206.33	Plant	Spinacia oleracea L.	Others
373	M27960	Kinetin	N6-Furfuryladenine;6-Furfuryladenine	525-79-1	c1coc(c1)CNc1ncnc2c1[nH]cn2	C10H9N5O	215.21	Organism	N/A	Others
374	M27960	L(-)-Carnitine	L-Carnitine;Levocarnitine	541-15-1	C[N+](C)(C)C[C@H](O)CC(=O)[O-]	C7H15NO3	161.2	Animal	N/A	Miscellaneous
375	M27960	Levodopa	3,4-Dihydroxyphenylalanine;L-DOPA	59-92-7	c1(c(ccc(c1)C[C@@H](C(=O)O)N)O)O	C9H11NO4	197.19	Animal	N/A	Phenylpropanoids
376	M27960	orcinol	5-Methylresorcinol;3,5-ToluenediolOrcin;5-Methyl-1,3-benzenediol;3,5-Dihydroxytoluene;Orcin;5-Methylresorcin	504-15-4	Cc1cc(cc(c1)O)O	C7H8O2	124.14	Plant	Curculigo orchioides	N/A
377	M27960	Histamine 2HCl	peremin;Ceplene;Histamine dihydrochloride	56-92-8	Cl.Cl.NCCc1c[nH]cn1	C5H9N3·2HCl	184.07	Animal	N/A	Organonitrogen compounds
378	M27960	Citral	Geranialdehyde;geranial;alpha-Citral	5392-40-5	C\C(C)=C\CCC(C)=CC=O	C10H16O	152.23	Plant	Citrus limon	Terpenoids
379	M27960	Ribitol	Adonite;Adonitol	488-81-3	[C@@H](O)(CO)[C@@H](O)[C@H](CO)O	C5H12O5	152.15	Animal	N/A	Organooxygen compounds
380	M27960	SN38	SN 38;SN-38;NK012	86639-52-3	n12c(cc3[C@@](C(=O)OCc3c2=O)(O)CC)c2c(C1)c(c1c(n2)ccc(c1)O)CC	C22H20N2O5	392.4	Plant	Camptotheca acuminata	Alkaloids
381	M27960	Anemosapogenin	23-Hydroxybetulinic acid	85999-40-2	CC(=C)[C@@H]1CC[C@@]2(CC[C@]3(C)[C@H](CC[C@@H]4[C@@]5(C)CC[C@H](O)[C@@](C)(CO)[C@@H]5CC[C@@]34C)[C@@H]12)C(O)=O	C30H48O4	472.71	Plant	Platanus acerifolia	Triterpenoids
382	M27960	Cytidine 5'-triphosphate (disodium salt)	CTP	36051-68-0	[Na+].[Na+].Nc1ccn([C@@H]2O[C@H](COP(O)(=O)OP([O-])(=O)OP(O)([O-])=O)[C@@H](O)[C@H]2O)c(=O)n1	C9H14N3Na2O14P3	527.12	Animal	N/A	Organooxygen compounds
383	M27960	Orcinol glucoside	Sakakin	21082-33-7	Cc1cc(O)cc(O[C@@H]2O[C@H](CO)[C@@H](O)[C@H](O)[C@H]2O)c1	C13H18O7	286.28	Plant	Curculigo orchioides	Phenols
384	M27960	Chicoric Acid	Dicaffeoyltartaric acid;Cichoric Acid	6537-80-0	OC(=O)[C@H](OC(=O)\C=C\c1ccc(O)c(O)c1)[C@@H](OC(=O)\C=C\c1ccc(O)c(O)c1)C(O)=O	C22H18O12	474.37	Plant	Cichorium intybus	Phenols
385	M27960	2-Methylglutaric acid	2-Methylpentanedioic acid;alpha-Methylglutarate	617-62-9	CC(CCC(O)=O)C(O)=O	C6H10O4	146.14	Animal	N/A	Fatty Acyls
386	M27960	Praeruptorin E	N/A	78478-28-1	C\C=C(\C)C(=O)O[C@H]1[C@@H](OC(=O)CC(C)C)c2c(OC1(C)C)ccc1ccc(=O)oc21	C24H28O7	428.48	Plant	Peucedanum praeruptorum Dunn.	Coumarins
387	M27960	Parishin B	N/A	174972-79-3	OC[C@H]1O[C@@H](Oc2ccc(COC(=O)CC(O)(CC(O)=O)C(=O)OCc3ccc(O[C@@H]4O[C@H](CO)[C@@H](O)[C@H](O)[C@H]4O)cc3)cc2)[C@H](O)[C@@H](O)[C@@H]1O	C32H40O19	728.65	Plant	Gastrodia elata	Miscellaneous
388	M27960	Orcinol gentiobioside	Anacardoside	164991-86-0	Cc1cc(O)cc(O[C@@H]2O[C@H](CO[C@@H]3O[C@H](CO)[C@@H](O)[C@H](O)[C@H]3O)[C@@H](O)[C@H](O)[C@H]2O)c1	C19H28O12	448.42	Plant	Curculigo orchioides	Phenols
389	M27960	Crassicauline A	Crassicauline I	79592-91-9	CCN1C[C@]2(COC)CC[C@H](OC)[C@@]34[C@@H]5C[C@@]6(O)[C@H](OC(=O)c7ccc(OC)cc7)[C@@H]5[C@@](C[C@@H]6OC)(OC(C)=O)C([C@H](OC)[C@H]23)[C@@H]14	C35H49NO10	643.77	Plant	Aconitum	Alkaloids
390	M27960	Mirificin	Puerarin Apioside;BCP10902	103654-50-8	OC[C@@]1(O)CO[C@@H](OC[C@H]2O[C@H]([C@H](O)[C@@H](O)[C@@H]2O)c2c(O)ccc3c2occ(-c2ccc(O)cc2)c3=O)[C@@H]1O	C26H28O13	548.49	Plant	Pueraria lobata	Isoflavone
391	M27960	Saikosaponin C	N/A	20736-08-7	[C@@H]1([C@@H]([C@@H]([C@H]([C@@H](O1)C)O)O)O)O[C@@H]1[C@H](O[C@H]([C@@H]([C@H]1O)O)O[C@H]1CC[C@]2([C@H](C1(C)C)CC[C@]1([C@@]3(C[C@@H]([C@@]45CCC(C[C@H]4[C@]3(C=C[C@H]21)OC5)(C)C)O)C)C)C)CO[C@H]1[C@@H]([C@H]([C@@H]([C@H](O1)CO)O)O)O	C48H72O17	927.14	Plant	Bupleurum chinense DC.	Triterpenoids
392	M27960	FERULIC ACID METHYL ESTER	Methyl ferulate;Methyl 4'-hydroxy-3'-methoxycinnamate	2309-07-1	Oc1ccc(cc1OC)/C=C/C(=O)OC	C11H12O4	208.21	Plant	Ferula communis	Phenolic
393	M27960	Epimedin A1	Hexandraside F	140147-77-9	COc1ccc(cc1)-c1oc2c(C\C=C(\C)C)c(O[C@@H]3O[C@H](CO)[C@@H](O)[C@H](O)[C@H]3O)cc(O)c2c(=O)c1O[C@@H]1O[C@@H](C)[C@H](O)[C@@H](O[C@@H]2O[C@H](CO)[C@@H](O)[C@H](O)[C@H]2O)[C@H]1O	C39H50O20	838.8	Plant	Epimedium	Flavonoid
394	M27960	Magnoflorine iodide	Corytuberine Methiodide;Thalictrine iodide	4277-43-4	[I-].COc1ccc2C[C@H]3c4c(CC[N+]3(C)C)cc(OC)c(O)c4-c2c1O	C20H24INO4	469.31	Plant	Magnolia liliflora	Alkaloids
395	M27960	Berbamine dihydrochloride	Berbamine;dihydrochloride	6078-17-7	Cl.O1c2c3[C@H](N(CCc3cc(OC)c2OC)C)Cc2cc(Oc3ccc(C[C@@H]4N(CCc5c4cc1c(OC)c5)C)cc3)c(O)cc2.Cl	C37H42Cl2N2O6	680.24	Plant	Coptis chinensis	Alkaloids
396	M27960	4-Quinolinecarboxylic acid	QUINOLINE-4-CARBOXYLIC ACID	486-74-8	OC(=O)c1ccnc2ccccc12	C10H7NO2	173.17	Animal	N/A	Others
397	M27960	Pinoresinol dimethyl ether	(+)-Eudesmin	29106-36-3	COc1ccc(cc1OC)[C@H]1OC[C@H]2[C@@H]1CO[C@@H]2c1ccc(OC)c(OC)c1	C22H26O6	386.44	Plant	Eucommia ulmoides	Lignanoids
398	M27960	Methyl gypsogenin 3-O-beta-D-glucuronopy	Gypsogenin-3-O-Glucuronide	96553-02-5	COC(=O)[C@H]1O[C@@H](O[C@H]2CC[C@@]3(C)[C@@H](CC[C@]4(C)[C@@H]3CC=C3[C@@H]5CC(C)(C)CC[C@@]5(CC[C@@]43C)C(O)=O)[C@]2(C)C=O)[C@H](O)[C@@H](O)[C@@H]1O	C37H56O10	660.84	Plant	Momordica cochinchinensis	Triterpenoids
399	M27960	Liriopesides B	Nolinospiroside F	87425-34-1	C[C@H]1[C@H]2[C@H](C[C@H]3[C@@H]4CC=C5C[C@H](C[C@@H](O[C@@H]6O[C@H](C)[C@H](O)[C@H](O)[C@H]6O)[C@]5(C)[C@H]4CC[C@]23C)O[C@@H]2O[C@@H](C)[C@H](O)[C@@H](O)[C@H]2O)O[C@]11CC[C@H](C)CO1	C39H62O12	722.91	Plant	Ophiopogon japonicus	Steroids
400	M27960	5-Hydroxy-1,7-diphenyl-6-hepten-3-one	(5R)-trans-1,7-diphenyl-5-hydroxy-6-hept	87095-74-7	O[C@H](CC(=O)CCc1ccccc1)\C=C\c1ccccc1	C19H20O2	280.36	Plant	Zingiber officinale	Phenols
401	M27961	Monensin sodium salt	Monensin A sodium salt;Sodium Monensin	22373-78-0	[Na+].CC[C@]1(CC[C@@H](O1)[C@]1(C)CC[C@]2(C[C@H](O)[C@@H](C)[C@H](O2)[C@@H](C)[C@@H](OC)[C@H](C)C([O-])=O)O1)[C@@H]1O[C@H](C[C@@H]1C)[C@H]1O[C@@](O)(CO)[C@H](C)C[C@@H]1C	C36H61NaO11	692.85	Microorganism	N/A	Others
402	M27961	Cryptochlorogenic acid	4-O-Caffeoylquinic acid;4-Caffeoylquinic acid	905-99-7	O[C@@H]1C[C@@](O)(C[C@@H](O)[C@H]1OC(=O)\C=C\c1ccc(O)c(O)c1)C(O)=O	C16H18O9	354.31	Plant	Lonicera japonica	Phenylpropanoids
403	M27961	Ketoisophorone	4-Oxoisophorone;2,6,6-Trimethyl-2-cyclohexene-1,4-dione	1125-21-9	CC1=CC(=O)CC(C)(C)C1=O	C9H12O2	152.19	Plant	Theaceae	Quinones
404	M27961	D-Glucosaminic acid	2-Amino-2-deoxy-D-gluconic acid	3646-68-2	N[C@H]([C@@H](O)[C@H](O)[C@H](O)CO)C(O)=O	C6H13NO6	195.17	Animal	N/A	Others
405	M27961	Benzyl isothiocyanate	Benzoylthiocarbimide;Isothiocyanic Acid Benzoyl Ester	622-78-6	S=C=NCc1ccccc1	C8H7NS	149.22	Plant	N/A	Others
406	M27961	Benzyl benzoate	Benzoic acid benzyl ester;Ascabiol;Novoscabin;Scabitox	120-51-4	O=C(OCc1ccccc1)c1ccccc1	C14H12O2	212.24	Plant	N/A	N/A
407	M27961	Muscone	3-Methylcyclopentadecanone;Methylexaltone	541-91-3	C1C(CCCCCCCCCCCCC1=O)C	C16H30O	238.41	Animal	N/A	Ketone
408	M27961	PHYTOL	trans-Phytol;(E)-Phytol	150-86-7	CC(C)CCCC(C)CCCC(C)CCC\C(C)=C\CO	C20H40O	296.54	Plant	Black tea.	Diterpenoids
409	M27961	(S)-(+)-Carvone	(+)-Carvone	2244-16-8	CC1=CC[C@@H](CC1=O)C(=C)C	C10H14O	150.22	Plant	N/A	Ketone
410	M27961	Pinocembrin	Dihydrochrysin;Galangin flavanone;5,7-Dihydroxyflavanone	480-39-7	C1[C@H](Oc2cc(cc(c2C1=O)O)O)c1ccccc1	C15H12O4	256.25	Plant	Alpinia katsunadia Hayata	Flavonoid
411	M27961	Sodium phenylpyruvate	Phenylpyruvic acid, sodium salt	114-76-1	[Na+].[O-]C(=O)C(=O)Cc1ccccc1	C9H7NaO3	186.14	Animal	N/A	Others
412	M27961	Fosbretabulin Disodium	CA 4P;Combretastatin A4 disodium phosphate;CA 4DP;Fosbretabulin (Combretastatin A4 Phosphate (CA4P)) Disodium;Combretastatin A4 Phosphate	168555-66-6	[Na+].[Na+].COc1ccc(cc1OP([O-])([O-])=O)\C=C/c1cc(OC)c(OC)c(OC)c1	C18H19O8P·2Na	440.29	Plant	N/A	N/A
413	M27961	Protopine	Corydinine;Fumarine;Biflorine;Macleyine;Hypercorine	130-86-9	CN1CCc2cc3c(cc2C(=O)Cc2c(C1)c1c(cc2)OCO1)OCO3	C20H19NO5	353.37	Plant	Betula platyphylla	Triterpenoids
414	M27961	Citicoline	CDP-Choline;cytidine 5'-diphosphocholine;cytidine diphosphate-choline;Citicholine	987-78-0	C[N+](C)(C)CCOP(=O)([O-])OP(=O)(O)OC[C@H]1O[C@@H](n2ccc(N)nc2=O)[C@H](O)[C@@H]1O	C14H26N4O11P2	488.32	Animal	N/A	N/A
415	M27961	2-Aminoethanethiol	2-Mercaptoethylamine;Cysteamine;β-Mercaptoethylamine;β-MEA	60-23-1	NCCS	C2H7NS	77.15	Animal	N/A	Thiols
416	M27961	Phenethylamine	2-Phenylethanamine;2-Phenylethylamine;β-Phenylethylamine;benzeneethanamine;β-aminoethylbenzene	64-04-0	NCCc1ccccc1	C8H11N	121.18	Animal	N/A	Alkaloids
417	M27961	3-Methyladipic acid	N/A	3058-01-3	CC(CCC(O)=O)CC(O)=O	C7H12O4	160.17	Animal	N/A	Fatty Acyls
418	M27961	Vitamin K1	Phytomenadione;Phylloquinone;Phyllohydroquinone;Phytonadione	84-80-0	C1(=O)C(=C(C(=O)c2c1cccc2)C)C/C=C(/CCC[C@@H](CCC[C@@H](CCCC(C)C)C)C)\C	C31H46O2	450.71	Plant; Animal	N/A	Quinones
419	M27961	Mollugin	Rubimaillin	55481-88-4	CC1(C=Cc2c(O1)c1ccccc1c(c2C(=O)OC)O)C	C17H16O4	284.3	Plant	Rubia cordifolia	Sesquiterpenoids
420	M27961	1-Deoxynojirimycin	Duvoglustat;moranolin;Moranoline	19130-96-2	C1[C@@H]([C@H]([C@@H]([C@H](N1)CO)O)O)O	C6H13NO4	163.17	Plant	Morus alba	Miscellaneous
421	M27961	Fraxetin	7,8-dihydroxy-6-methoxy coumarin	574-84-5	COc1c(c(c2c(c1)ccc(=O)o2)O)O	C10H8O5	208.17	Plant	Fraxinus chinensis Roxb.	Phenylpropanoids
422	M27961	Acetylcholine chloride	ACh chloride;Pilofrin	60-31-1	[Cl-].CC(=O)OCC[N+](C)(C)C	C7H16ClNO2	181.66	Animal	N/A	Organonitrogen compounds
423	M27961	Solamargine	δ-Solanigrine;Solamargin	20311-51-7	C[C@H]1[C@H]2[C@H](C[C@H]3[C@@H]4CC=C5C[C@H](CC[C@]5(C)[C@H]4CC[C@]23C)O[C@@H]2O[C@H](CO)[C@@H](O[C@@H]3O[C@@H](C)[C@H](O)[C@@H](O)[C@H]3O)[C@H](O)[C@H]2O[C@@H]2O[C@@H](C)[C@H](O)[C@@H](O)[C@H]2O)O[C@]11CC[C@@H](C)CN1	C45H73NO15	868.07	Plant	Solanum nigrum	Alkaloids
424	M27961	Docetaxel trihydrate	RP-56976 (Trihydrate);RP56976 (NSC 628503) Trihydrate	148408-66-6	O.O.O.CC(=O)O[C@@]12CO[C@@H]1C[C@H](O)[C@]1(C)[C@@H]2[C@H](OC(=O)c2ccccc2)[C@]2(O)C[C@H](OC(=O)[C@H](O)[C@@H](NC(=O)OC(C)(C)C)c3ccccc3)C(C)=C([C@@H](O)C1=O)C2(C)C	C43H59NO17	861.95	Plant	N/A	Alkaloids
425	M27961	Hyperoside	Hyperin;Quercetin 3-galactoside	482-36-0	c1cc(c(cc1c1c(c(=O)c2c(cc(cc2o1)O)O)O[C@H]1[C@@H]([C@H]([C@H]([C@H](O1)CO)O)O)O)O)O	C21H20O12	464.38	Plant	Hypericum	Glycosides	SARS CoV-2 Mpro	Liao Q, Chen Z, Tao Y, Zhang B, Wu X, Yang L, Wang Q, Wang Z. An integrated method for optimized identification of effective natural inhibitors against SARS-CoV-2 3CLpro. Sci Rep. 2021 Nov 23;11(1):22796. doi: 10.1038/s41598-021-02266-3. PMID: 34815498; PMCID: PMC8611036.
426	M27961	2,5-Furandicarboxylic acid	2,5-Furandicarboxylic acid;Dehydromucic Acid;2,5-Dicarboxyfuran	3238-40-2	OC(=O)c1ccc(o1)C(O)=O	C6H4O5	156.09	Animal	N/A	Furans
427	M27961	3-(Methylthio)propionic acid	3-Methylsulfanylpropionic acid;3-Methylthiopropionate;4-Thiapentanoic acid	646-01-5	CSCCC(O)=O	C4H8O2S	120.17	Animal	N/A	Fatty Acyls
428	M27961	6-Gingerol	(S)-(+)-[6]Gingerol;[6]-Gingerol;gingerol	23513-14-6	CCCCC[C@@H](CC(=O)CCc1cc(c(cc1)O)OC)O	C17H26O4	294.4	Plant	Zingiber officinale Roscoe.	Phenols	SARS CoV-2 Mpro	Abdallah HM, El-Halawany AM, Darwish KM, Algandaby MM, Mohamed GA, Ibrahim SRM, Koshak AE, Elhady SS, Fadil SA, Alqarni AA, Abdel-Naim AB, Elfaky MA. Bio-Guided Isolation of SARS-CoV-2 Main Protease Inhibitors from Medicinal Plants: In Vitro Assay and Molecular Dynamics. Plants (Basel). 2022 Jul 24;11(15):1914. doi: 10.3390/plants11151914. PMID: 35893619; PMCID: PMC9332707.
429	M27961	D-(-)-Lyxose	N/A	1114-34-7	OC[C@@H](O)[C@H](O)[C@H](O)C=O	C5H10O5	150.13	Animal	N/A	Organooxygen compounds
430	M27961	Morin	Al-Morin;Aurantica;Calico Yellow;Toxylon pomiferum	480-16-0	Oc1cc(O)c2c(=O)c(O)c(c3c(O)cc(O)cc3)oc2c1	C15H10O7	302.23	Plant	Morus alba	Phenols
431	M27961	Aurantio-obtusin	N/A	67979-25-3	COc1c(O)cc2C(=O)c3cc(C)c(O)c(OC)c3C(=O)c2c1O	C17H14O7	330.29	Plant	Cinnamomum cassia	Anthraquinones
432	M27961	Echinocystic acid	N/A	510-30-5	CC1(C)CC[C@@]2([C@H](O)C[C@]3(C)C(=CC[C@@H]4[C@@]5(C)CC[C@H](O)C(C)(C)[C@@H]5CC[C@@]34C)[C@@H]2C1)C(O)=O	C30H48O4	472.7	Plant	Albizia julibrissin	Triterpenoids
433	M27961	Ethyl 4-methoxycinnamate	Ethyl p-methoxycinnamate;4-Methoxycinnamic Acid Ethyl Ester;Ethyl methoxycinnamate;Ethyl para-methoxycinnamate;EPMC	24393-56-4	CCOC(=O)\C=C\c1ccc(OC)cc1	C12H14O3	206.24	Plant	Kaempferia galangal	Phenylpropanoids
434	M27961	alpha-Naphthoflavone	7,8-benzoflavone	604-59-1	O=c1cc(oc2c3ccccc3ccc12)-c1ccccc1	C19H12O2	272.3	Organism	N/A	Flavonoid
435	M27961	Dihydrotanshinone I	15,16-dihydrotanshinone I;DHTS	87205-99-0	C[C@H]1COC2=C1C(=O)C(=O)c1c2ccc2c(C)cccc12	C18H14O3	278.31	Plant	Slvia miltiorrhiza Bunge	Diterpenoids	SARS CoV-2 Mpro	Raman K, Rajagopal K, Islam F, Dhawan M, Mitra S, Aparna B, Varakumar P, Byran G, Choudhary OP, Emran TB. Role of natural products towards the SARS-CoV-2: A critical review. Ann Med Surg (Lond). 2022 Aug;80:104062. doi: 10.1016/j.amsu.2022.104062. Epub 2022 Jul 2. PMID: 35814035; PMCID: PMC9249430.
436	M27961	Curcumenol	(+)-Curcumenol	19431-84-6	C[C@H]1CC[C@H]2C(C)=C[C@@]3(O)O[C@@]12C\C3=C(/C)C	C15H22O2	234.3	Plant	Curcuma zedoaria	Sesquiterpenoids
437	M27961	Isoscopoletin	7-Methoxyesculetin;6-Hydroxy-7-methoxycoumarin	776-86-3	COc1c(cc2ccc(=O)oc2c1)O	C10H8O4	192.17	Plant	Paederia scandens	Coumarins
438	M27961	5-(Hydroxymethyl)uracil	5-Hydroxymethyluracil;Hydroxymethyl Uracil;a-Hydroxythymine	4433-40-3	OCc1c[nH]c(=O)[nH]c1=O	C5H6N2O3	142.11	Animal	N/A	Diazines
439	M27961	Picfeltarraenin IA	Picfeltarraenin A	97230-47-2	CC(C)C1=CC(=O)[C@@](C)(O1)[C@H]1[C@H](O)C[C@@]2(C)[C@@H]3CC=C4[C@@H](CC[C@@H](O[C@@H]5OC[C@@H](O)[C@H](O)[C@H]5O[C@@H]5O[C@@H](C)[C@H](O)[C@@H](O)[C@H]5O)C4(C)C)[C@]3(C)C(=O)C[C@]12C	C41H62O13	762.93	Plant	Picria felterrae	Triterpenoids
440	M27961	Zigu-glucoside I	Ziyu-glycoside I;Gouguside 7;Kudinoside H;3-O-alpha-L-Arabinopyranosylpomolic acid beta-D-glucopyranosyl ester	35286-58-9	C[C@@H]1CC[C@@]2(CC[C@]3(C)C(=CC[C@@H]4[C@@]5(C)CC[C@H](O[C@@H]6OC[C@H](O)[C@H](O)[C@H]6O)C(C)(C)[C@@H]5CC[C@@]34C)[C@@H]2[C@]1(C)O)C(=O)O[C@@H]1O[C@H](CO)[C@@H](O)[C@H](O)[C@H]1O	C41H66O13	766.97	Plant	Sanguinaria canadensis	Triterpenoids
441	M27961	3,6'-Disinapoyl sucrose	3,6'-Disinapoyl sucrose;Disinapoyl sucrose;3',6-Disinapoylsucrose	139891-98-8	COc1cc(\C=C\C(=O)OC[C@H]2O[C@H](O[C@]3(CO)O[C@H](CO)[C@@H](O)[C@@H]3OC(=O)\C=C\c3cc(OC)c(O)c(OC)c3)[C@H](O)[C@@H](O)[C@@H]2O)cc(OC)c1O	C34H42O19	754.68	Plant	Polygala tenuifolia	Phenylpropanoids
442	M27961	Asarinin	Sesamin;Fagarol;Pseudocubebin;Episesamin;Eleutheroside B4	133-04-0	C1Oc2ccc(cc2O1)[C@H]1OC[C@@H]2[C@H]1CO[C@H]2c1ccc2OCOc2c1	C20H18O6	354.35	Plant	Asarum sieboldii Miq.	Lignans
443	M27961	Oroxin A	Baicalein 7-O-glucoside	57396-78-8	OC[C@H]1O[C@@H](Oc2cc3oc(cc(=O)c3c(O)c2O)-c2ccccc2)[C@H](O)[C@@H](O)[C@@H]1O	C21H20O10	432.38	Plant	Scutellaria baicalensis	Flavonoid
444	M27961	Peiminine	Raddeanine;Verticinone;Zhebeinone;Fritillarine	18059-10-4	C[C@H]1CC[C@@H]2N(C1)C[C@H]1[C@@H]3C[C@H]4[C@@H](CC(=O)[C@H]5C[C@@H](O)CC[C@]45C)[C@@H]3CC[C@@H]1[C@]2(C)O	C27H43NO3	429.64	Plant	Fritillaria	Alkaloids
445	M27961	Gnetol	N/A	86361-55-9	Oc1cc(O)cc(\C=C\c2c(O)cccc2O)c1	C14H12O4	244.24	Plant	Gnetum cleistostachynm	Phenols
446	M27961	D-(-)-Tagatose	D-Tagatose;d-tagatos	87-81-0	OCC1(O)OC[C@@H](O)[C@H](O)[C@@H]1O	C6H12O6	180.16	Animal	N/A	Organooxygen compounds
447	M27961	Allitol	Allodulcitol;d-allitol;Allodulcit	488-44-8	C([C@H]([C@H]([C@H]([C@H](CO)O)O)O)O)O	C6H14O6	182.17	Plant	Allium sativum	Miscellaneous
448	M27961	Skimmin	Skimmine	93-39-0	OC[C@H]1O[C@@H](Oc2ccc3ccc(=O)oc3c2)[C@H](O)[C@@H](O)[C@@H]1O	C15H16O8	324.29	Plant	Hydrangea	Coumarins
449	M27961	Rubusoside	N/A	64849-39-4	C[C@@]12CCC[C@](C)([C@H]1CC[C@@]13CC(=C)[C@@](C1)(CC[C@@H]23)O[C@@H]1O[C@H](CO)[C@@H](O)[C@H](O)[C@H]1O)C(=O)O[C@@H]1O[C@H](CO)[C@@H](O)[C@H](O)[C@H]1O	C32H50O13	642.73	Plant	Rubus alceaefolius Poir.	Diterpenoids
450	M27961	ISOPIMPINELLIN	5,8-Dimethoxypsoralen;4,9-Dimethoxypsoralen	482-27-9	COc1c2ccoc2c(OC)c2oc(=O)ccc12	C13H10O5	246.22	Plant	Pimpinella saxifraga	Coumarins
451	M27961	25-Hydroxycholesterol	N/A	2140-46-7	C[C@H](CCCC(C)(C)O)[C@H]1CC[C@H]2[C@@H]3CC=C4C[C@@H](O)CC[C@]4(C)[C@H]3CC[C@]12C	C27H46O2	402.65	Animal	N/A	Steroids and steroid derivatives
452	M27961	(R)-3-Hydroxybutanoic acid	N/A	625-72-9	C[C@@H](O)CC(O)=O	C4H8O3	104.1	Animal	N/A	Hydroxy acids and derivatives
453	M27961	Allocryptopine	Thalictrimine;Fagarine I	485-91-6	COc1ccc2CC(=O)c3cc4OCOc4cc3CCN(C)Cc2c1OC	C21H23NO5	369.4	Plant	Macleaya cordata	Alkaloids
454	M27961	Brazilin	Natural Red 24;Brasilin;Braziletto;Superbresiline	474-07-7	Oc1ccc2[C@H]3c4cc(O)c(O)cc4C[C@@]3(O)COc2c1	C16H14O5	286.28	Plant	Caesalpinia sappan	Flavonoid
455	M27961	Andrographolide	Andrographis	5508-58-7	C[C@@]1(CO)[C@H](O)CC[C@@]2(C)[C@H](C\C=C3/[C@H](O)COC3=O)C(=C)CC[C@H]12	C20H30O5	350.44	Plant	Andrographis paniculata	Terpenoids	SARS CoV-2 Mpro	Zhu D, Su H, Ke C, Tang C, Witt M, Quinn RJ, Xu Y, Liu J, Ye Y. Efficient discovery of potential inhibitors for SARS-CoV-2 3C-like protease from herbal extracts using a native MS-based affinity-selection method. J Pharm Biomed Anal. 2022 Feb 5;209:114538. doi: 10.1016/j.jpba.2021.114538. Epub 2021 Dec 14. PMID: 34929567; PMCID: PMC8670146.
456	M27961	Ligustroflavone	Nuezhenoside	260413-62-5	C[C@@H]1O[C@@H](OC[C@H]2O[C@@H](Oc3cc(O)c4c(c3)oc(cc4=O)-c3ccc(O)cc3)[C@H](O[C@@H]3O[C@@H](C)[C@H](O)[C@@H](O)[C@H]3O)[C@@H](O)[C@@H]2O)[C@H](O)[C@H](O)[C@H]1O	C33H40O18	724.67	Plant	Turpinia montana	Flavonoid
457	M27961	Griffonin	Lithospermoside	63492-69-3	C(#N)/C=C\1/C=C[C@H]([C@@H]([C@H]1O[C@H]1[C@H](O)[C@@H](O)[C@H](O)[C@H](O1)CO)O)O	C14H19NO8	329.3	Plant	Lithosperraum erythrorhizon	Miscellaneous
458	M27961	griffonilide	N/A	61371-55-9	O1C(=O)C=C2[C@H]1[C@H]([C@@H](C=C2)O)O	C8H8O4	168.15	Plant	Semiaquilegia adoxoides	Miscellaneous
459	M27961	5-Methyl-7-methoxyisoflavone	N/A	82517-12-2	CC1=CC(=CC2=C1C(=O)C(=CO2)C3=CC=CC=C3)OC	C17H14O3	266.29	Plant	Citrus aurantium L.	Flavonoid
460	M27961	3-Furoic acid	3-Carboxyfuran;3-Furancarboxylic acid	488-93-7	OC(=O)c1ccoc1	C5H4O3	112.08	Animal	N/A	Furans
461	M27961	All trans-Retinal	Retinaldehyde;Vitamin A aldehyde	116-31-4	CC(\C=C\C=C(C)\C=C\C1=C(C)CCCC1(C)C)=C/C=O	C20H28O	284.44	Animal	N/A	Prenol lipids
462	M27961	Picroside III	N/A	64461-95-6	COc1cc(\C=C\C(=O)OC[C@H]2O[C@@H](O[C@@H]3OC=C[C@H]4[C@H](O)[C@@H]5O[C@]5(CO)[C@@H]34)[C@H](O)[C@@H](O)[C@@H]2O)ccc1O	C25H30O13	538.5	Plant	Picrorhiza scrophulariiflora	Iridoids
463	M27961	Neochlorogenic acid	trans-5-O-Caffeoylquinic acid;Neochlorogenate;5-O-Caffeoylquinic acid	906-33-2	O[C@@H]1C[C@@](O)(C[C@@H](OC(=O)\C=C\c2ccc(O)c(O)c2)[C@H]1O)C(O)=O	C16H18O9	354.31	Plant	Lonicera japonica	Phenylpropanoids
464	M27961	Pulchinenoside A	Anemoside A3	129724-84-1	[C@H]12[C@@](CC[C@]3([C@@]4(CC[C@H]5[C@]([C@H](CC[C@@]5([C@H]4CC[C@H]13)C)O[C@@H]1OC[C@@H]([C@@H]([C@H]1O[C@@H]1O[C@H]([C@@H]([C@H]([C@H]1O)O)O)C)O)O)(C)CO)C)C)(CC[C@H]2C(=C)C)C(=O)O	C41H66O12	750.96	Plant	Pulsatilla chinensis	Triterpenoids
465	M27961	Ginkgolic acid C15:1	Ginkgolic acid I;Romanicardic acid;Ginkgolic Acid;Ginkgolic acid (15:1)	22910-60-7	CCCCCC\C=C/CCCCCCCc1cccc(O)c1C(O)=O	C22H34O3	346.51	Plant	Ginkgo biloba	Phenols	SARS CoV-2 Mpro	Yan G, Li D, Qi H, Fu Z, Liu X, Zhang J, Chen Y. [Discovery of SARS-CoV-2 main protease inhibitors using an optimized FRET-based high-throughput screening assay]. Sheng Wu Gong Cheng Xue Bao. 2022 Jun 25;38(6):2236-2249. Chinese. doi: 10.13345/j.cjb.210657. PMID: 35786475.
466	M27961	4'-Demethylpodophyllotoxin	N/A	40505-27-9	COc1cc(cc(OC)c1O)[C@H]1[C@@H]2[C@H](COC2=O)[C@@H](O)c2cc3OCOc3cc12	C21H20O8	400.38	Plant	Dysosma pleiantha	Lignans
467	M27961	Dehydrocostus Lactone	Epiligulyl oxide;(-)-Dehydrocostus lactone	477-43-0	C=C1CC[C@@H]2[C@H]1[C@H]1OC(=O)C(=C)[C@@H]1CCC2=C	C15H18O2	230.3	Plant	Saussurea costus	Terpenoids
468	M27961	Scopolin	Scopoloside;Murrayin	531-44-2	COc1c(O[C@H]2[C@H](O)[C@@H](O)[C@H](O)[C@@H](CO)O2)cc2oc(=O)ccc2c1	C16H18O9	354.31	Plant	Scopolia japonica	Coumarins
469	M27961	D-Mannosamine hydrochloride	N/A	5505-63-5	Cl.N[C@@H]1C(O)O[C@H](CO)[C@@H](O)[C@@H]1O	C6H14ClNO5	215.63	Animal	N/A	Others
470	M27961	alpha-Boswellic acid	α-Boswellic acid	471-66-9	CC1(C)CC[C@]2(C)CC[C@]3(C)C(=CC[C@@H]4[C@@]5(C)CC[C@@H](O)[C@@](C)([C@@H]5CC[C@@]34C)C(O)=O)[C@@H]2C1	C30H48O3	456.7	Plant	Boswellia carterii Birdw.	Triterpenoids
471	M27961	Sodium Aescinate	Escin sodium salt	20977-05-3	[Na+].CC(OC(C)=O)C(C)C(=O)OC[C@@]12[C@@H](O)[C@H]3O[C@@H]1C[C@]1(C)C(=CC[C@@H]4[C@@]5(C)CC[C@H](O[C@@H]6O[C@@H]([C@@H](O[C@@H]7O[C@H](CO)[C@@H](O)[C@H](O)[C@H]7O)[C@H](O)[C@H]6O[C@@H]6OC[C@@H](O)[C@H](O)[C@H]6O)C([O-])=O)[C@@](C)(CO)[C@@H]5CC[C@@]14C)[C@@H]2CC3(C)C	C54H83NaO23	1123.21	Plant	Aesculus	Terpenoids
472	M27961	Tetrahydro Curcumin	HZIV 81-2;Tetrahydrodiferuloylmethane;Sabiwhite	36062-04-1	C(CC(=O)CC(=O)CCc1cc(c(cc1)O)OC)c1cc(c(cc1)O)OC	C21H24O6	372.41	Plant	Zingiber officinale Roscoe.	Phenols
473	M27961	Anethole trithione	Anetholtrithion	532-11-6	c1(c2ccc(cc2)OC)ssc(=S)c1	C10H8OS3	240.35	Plant	N/A	N/A
474	M27961	Cryptotanshinone	Tanshinone c;Cryptotanshinon	35825-57-1	c12c(C(CCC1)(C)C)ccc1c2C(=O)C(=O)C2=C1OC[C@@H]2C	C19H20O3	296.37	Plant	Slvia miltiorrhiza Bunge	Terpenoids
475	M27961	Cyclopamine	11-Deoxojervine	4449-51-8	C[C@@H]1[C@@H]2NC[C@@H](C)C[C@H]2O[C@]11CC[C@H]2[C@@H]3CC=C4C[C@@H](O)CC[C@]4(C)[C@H]3CC2=C1C	C27H41NO2	411.63	Animal	Veratrum nigrum	Alkaloids
476	M27961	Ascomycin	FK520;FR-900520;Immunomycin	104987-12-4	O1[C@@]2(O)C(=O)C(=O)N3[C@H](C(=O)O[C@@H]([C@@H]([C@@H](O)CC(=O)[C@@H](/C=C(/C[C@@H](C[C@H](OC)[C@@H]1[C@@H](OC)C[C@H]2C)C)\C)CC)C)/C(=C/[C@H]1C[C@@H](OC)[C@H](O)CC1)/C)CCCC3	C43H69NO12	792.01	Microorganism	N/A	Others
477	M27961	Brefeldin A	Cyanein;Decumbin;BFA;Ascotoxin	20350-15-6	[C@@H]1(C[C@@H]2[C@@H](C1)[C@@H](/C=C/C(=O)O[C@H](CCC/C=C/2)C)O)O	C16H24O4	280.36	Microorganism	N/A	Others
478	M27961	Monocrotaline	Crotaline	315-22-0	C[C@H]1C(=O)O[C@@H]2CCN3CC=C(COC(=O)[C@](C)(O)[C@]1(C)O)[C@H]23	C16H23NO6	325.36	Plant	Lilium	Alkaloids
479	M27961	α-D-Galactose-1-phosphate Dipotassium Pentahydrate	Galactose 1-phosphate Potassium salt	19046-60-7	O.O.O.O.O.[K+].[K+].OC[C@H]1O[C@H](OP([O-])([O-])=O)[C@H](O)[C@@H](O)[C@H]1O	C6H21K2O14P	426.39	Animal	N/A	Organooxygen compounds
480	M27961	Cedryl acetate	Cedrol acetate;Cedranyl acetate	77-54-3	[C@@]123[C@H](C([C@@H](C1)[C@](CC2)(C)OC(=O)C)(C)C)CC[C@H]3C	C17H28O2	264.41	Plant	N/A	Others
481	M27962	Vitamin E	α-Vitamin E;Dexrabeprazole Sodium;D-α-Tocopherol;Alpha-Tocopherol;5,7,8-Trimethyltocol;(+)-alpha-Tocopherol	59-02-9	c12c(c(c(c(c1C)C)O)C)CC[C@](O2)(CCC[C@@H](CCC[C@@H](CCCC(C)C)C)C)C	C29H50O2	430.71	Plant; Animal	N/A	Phenols
482	M27962	Isotretinoin	13-cis-Retinoic acid	4759-48-2	CC(/C=C/C1=C(C)CCCC1(C)C)=C\C=C\C(C)=C/C(O)=O	C20H28O2	300.44	Animal	N/A	Prenol lipids
483	M27962	Hosenkoside A	N/A	156791-82-1	C[C@@H](CO)[C@@H]1CC[C@@]2(CC[C@]3(C)[C@H](CC[C@@H]4[C@@]5(C)CC[C@H](O[C@@H]6O[C@H](CO)[C@@H](O)[C@H](O)[C@H]6O[C@@H]6O[C@H](CO)[C@@H](O)[C@H](O)[C@H]6O)[C@@](C)(CO[C@@H]6O[C@H](CO)[C@@H](O)[C@H](O)[C@H]6O)[C@@H]5CC[C@@]34C)[C@H]2O)CO1	C48H82O20	979.16	Plant	Lawsonia inermis	Triterpenoids
484	M27962	Lys(Me)3-OH Chloride	Nε,Nε,Nε-Trimethyllysine hydrochloride	55528-53-5	[Cl-].C[N+](C)(C)CCCC[C@H](N)C(O)=O	C9H21ClN2O2	224.73	Animal	N/A	Others
485	M27962	Glucosamine	Chitosamine;D-Glucosamine	3416-24-8	N[C@H]1C(O)O[C@H](CO)[C@@H](O)[C@@H]1O	C6H13NO5	179.17	Animal	N/A	Saccharides
486	M27962	Indirubin	Indigo red;Indigopurpurin;Couroupitine B;NSC 105327	479-41-4	O=C1Nc2ccccc2\C1=C1/Nc2ccccc2C1=O	C16H10N2O2	262.26	Plant	N/A	N/A	SARS CoV-2 Mpro	Zhao Y, Deng S, Bai Y, Guo J, Kai G, Huang X, Jia X. Promising natural products against SARS-CoV-2: Structure, function, and clinical trials. Phytother Res. 2022 Oct;36(10):3833-3858. doi: 10.1002/ptr.7580. Epub 2022 Aug 5. PMID: 35932157; PMCID: PMC9538226.
487	M27962	Ginsenoside Rg2	Panaxoside Rg2;Prosapogenin C2;Chikusetsusaponin I;(20S)Ginsenoside Rg2	52286-74-5	C[C@@H]1O[C@@H](O[C@@H]2[C@@H](O)[C@H](O)[C@@H](CO)O[C@H]2O[C@H]2C[C@]3(C)[C@H](C[C@@H](O)[C@@H]4[C@H](CC[C@@]34C)[C@@](C)(O)CC\C=C(/C)C)[C@@]3(C)CC[C@H](O)C(C)(C)[C@H]23)[C@H](O)[C@H](O)[C@H]1O	C42H72O13	785.01	Plant	Panax ginseng	Glycosides
488	M27962	Vanillylacetone	Gingerone;Zingerone;NSC 15335	122-48-5	CC(=O)CCc1cc(c(cc1)O)OC	C11H14O3	194.23	Plant	Zingiber officinale Roscoe.	Ketone
489	M27962	Lupeol	Fagarasterol;(3β,13ξ)-Lup-20(29)-en-3-ol;Clerodol;Monogynol B;Farganasterol	545-47-1	[C@H]12[C@@](CC[C@]3([C@@]4(CC[C@H]5C([C@H](CC[C@@]5([C@H]4CC[C@H]13)C)O)(C)C)C)C)(CC[C@H]2C(=C)C)C	C30H50O	426.73	Plant	LEGUMINOSAE	Terpenoids
490	M27962	Isopsoralen	Angelicin	523-50-2	c1cc2c(cco2)c2c1ccc(=O)o2	C11H6O3	186.17	Plant	Psoralea corylifolia	Others
491	M27962	Tanshinone IIA sulfonate sodium	Tanshinone IIA sodium sulfonate;Sodium Tanshinone IIA sulfonate;Tanshinone IIA sulfonate;sodium	69659-80-9	Cc1c(oc2c1C(=O)C(=O)c1c2ccc2c1CCCC2(C)C)S(=O)(=O)[O-].[Na+]	C19H17O6S·Na	396.39	Plant	Slvia miltiorrhiza Bunge	Others
492	M27962	Dioscin	CCRIS 4123;Collettiside III;Saponin	19057-60-4	C[C@H]1[C@H]2[C@H](C[C@H]3[C@@H]4CC=C5C[C@H](CC[C@]5(C)[C@H]4CC[C@]23C)O[C@@H]2O[C@H](CO)[C@@H](O[C@@H]3O[C@@H](C)[C@H](O)[C@@H](O)[C@H]3O)[C@H](O)[C@H]2O[C@@H]2O[C@@H](C)[C@H](O)[C@@H](O)[C@H]2O)O[C@]11CC[C@@H](C)CO1	C45H72O16	869.04	Plant	Dioscorea nipponica	Steroids
493	M27962	Trimethoxystilbene	E-Resveratrol Trimethyl Ether;Tri-O-methylresveratrol;trans-Trimethoxyresveratrol;trans-trismethoxy Resveratrol;3,4',5-Trimethoxy-trans-stilbene;MR-3	22255-22-7	COc1ccc(cc1)\C=C\c1cc(OC)cc(OC)c1	C17H18O3	270.32	Plant	Veratrum nigrum	Others
494	M27962	Cycloastragenol	Cyclogalegenin;Cyclogalegigenin;Cyclogalagenin;Astramembrangenin	84605-18-5	CC(C)(O)[C@H]1CC[C@](C)(O1)[C@H]1[C@@H](O)C[C@@]2(C)[C@@H]3C[C@H](O)[C@@H]4[C@]5(C[C@@]35CC[C@]12C)CC[C@H](O)C4(C)C	C30H50O5	490.72	Plant	Astragalus membranaceus	Triterpenoids
495	M27962	4',7-Dimethoxyisoflavone	4',7-Dimethoxyisoflavone;Dimethoxydaidzein;Daidzein dimethyl ether	1157-39-7	COc1ccc(cc1)c1coc2c(c1=O)ccc(c2)OC	C17H14O4	282.29	Animal	N/A	Flavonoid
496	M27962	Panaxadiol	20(R)-Panaxadiol	19666-76-3	O[C@H]1[C@H]2[C@]([C@]3([C@@H]([C@@]4([C@@H](CC3)C([C@@H](O)CC4)(C)C)C)C1)C)(CC[C@@H]2[C@@]1(OC(CCC1)(C)C)C)C	C30H52O3	460.73	Plant	Panax ginseng	Terpenoids
497	M27962	Didymin	Neoponcirin;Isosakuranetin-7-O-rutinoside	14259-47-3	COc1ccc(cc1)[C@@H]1CC(=O)c2c(O)cc(O[C@@H]3O[C@H](CO[C@@H]4O[C@@H](C)[C@H](O)[C@@H](O)[C@H]4O)[C@@H](O)[C@H](O)[C@H]3O)cc2O1	C28H34O14	594.57	Plant	Clinopodium chinense	Flavonoid
498	M27962	Cynaroside	Luteolin 7-O-β-D-glucoside;Luteolin 7-glucoside;Luteoloside;Luteolin 7-β-D-Glucopyranoside;Luteolin 7-O-Glucoside	5373-11-5	C1=CC(=C(C=C1C2=CC(=O)C3=C(C=C(C=C3O2)O[C@H]4[C@@H]([C@H]([C@@H]([C@H](O4)CO)O)O)O)O)O)O	C21H20O11	448.38	Plant	Cynara scolymus	Glycosides
499	M27962	Schisantherin A	Schizantherin-A;Wuweizi ester-A;Gomisin-C;Schisanwilsonin H;Arisanschinin K	58546-56-8	C[C@@]1([C@H](Cc2cc3c(c(c2c2c(cc(c(c2OC)OC)OC)[C@@H]1OC(=O)c1ccccc1)OC)OCO3)C)O	C30H32O9	536.57	Plant	Schisandra chinensis	Phenylpropanoids
500	M27962	Schizandrin A	Deoxyschizandrin;Wuweizisu-A;Schisandrin A	61281-38-7	C[C@@H]1Cc2cc(c(c(c2c2c(c(c(cc2C[C@@H]1C)OC)OC)OC)OC)OC)OC	C24H32O6	416.51	Plant	Schisandra chinensis	Phenylpropanoids
501	M27962	9-dihydro-13-acetylbaccatin III	13-Acetyl-9-dihydrobaccatin III;9-DHAB III	142203-65-4	CC(=O)O[C@H]1C[C@@]2(O)[C@@H](OC(=O)c3ccccc3)[C@@H]3[C@@]4(CO[C@@H]4C[C@H](O)[C@@]3(C)[C@@H](O)[C@H](OC(C)=O)C(=C1C)C2(C)C)OC(C)=O	C33H42O12	630.68	Plant	Taxus canadensis	Diterpenoids
502	M27962	Dauricine	N/A	524-17-4	COc1cc2CCN(C)[C@H](Cc3ccc(Oc4cc(C[C@H]5N(C)CCc6cc(OC)c(OC)cc56)ccc4O)cc3)c2cc1OC	C38H44N2O6	624.77	Plant	MENISPERMACEAE	Alkaloids
503	M27962	Harmol	Methylpyridoindolol	487-03-6	Oc1cc2[nH]c3c(c2cc1)ccnc3C	C12H10N2O	198.22	Plant	Peganum harmala	Alcohols
504	M27962	Cyclovirobuxin D	Bebuxine;CVB-D	860-79-7	CN[C@@H](C)[C@H]1[C@H](O)C[C@@]2(C)[C@@H]3CC[C@@H]4[C@]5(C[C@@]35CC[C@]12C)CC[C@H](NC)C4(C)C	C26H46N2O	402.66	Plant	Buxus sinica	Alkaloids
505	M27962	Corylin	N/A	53947-92-5	CC1(C)Oc2ccc(cc2C=C1)-c1coc2cc(O)ccc2c1=O	C20H16O4	320.3	Plant	Psoraela corylifolia	N/A
506	M27962	N-Acetyl-D-mannosamine	2-ACETAMIDO-2-DEOXY-D-MANNOPYRANOSE HYDRATE	7772-94-3	CC(=O)N[C@@H]1C(O)O[C@H](CO)[C@@H](O)[C@@H]1O	C8H15NO6	221.21	Animal	N/A	Organooxygen compounds
507	M27962	Vincristine sulfate	22-Oxovincaleukoblastine sulfate;Leurocristine sulfate;Leurocristine	2068-78-2	OS(O)(=O)=O.CC[C@]1(O)C[C@H]2C[N@@](C1)CCc1c([nH]c3ccccc13)[C@@](C2)(C(=O)OC)c1cc2c(cc1OC)N(C=O)[C@@H]1[C@]22CCN3CC=C[C@](CC)([C@@H]23)[C@@H](OC(C)=O)[C@]1(O)C(=O)OC	C46H58N4O14S	923.04	Plant	Catharanthus roseus	Alkaloids
508	M27962	Aztreonam	SQ-26,776	78110-38-0	C[C@H]1[C@H](NC(=O)C(=N/OC(C)(C)C(O)=O)\c2csc(N)n2)C(=O)N1S(O)(=O)=O	C13H17N5O8S2	435.43	Microorganism	N/A	N/A
509	M27962	Isosakuranetin	4'-Methylnaringenin	480-43-3	COc1ccc(cc1)[C@@H]1CC(=O)c2c(O)cc(O)cc2O1	C16H14O5	286.28	Plant	Citrus aurantium	Flavonoid
510	M27962	Eleutheroside E	N/A	39432-56-9	COc1cc(cc(c1O[C@@H]1[C@H]([C@@H]([C@H]([C@@H](O1)CO)O)O)O)OC)[C@@H]1[C@H]2CO[C@H]([C@H]2CO1)c1cc(c(c(c1)OC)O[C@H]1[C@@H]([C@H]([C@@H]([C@H](O1)CO)O)O)O)OC	C34H46O18	742.73	Plant	Eleutherococcus senticosus	Lignans
511	M27962	Tubeimoside I	Lobatoside-H;Tubeimoside-1	102040-03-9	C[C@@H]1O[C@H]2O[C@@H]3[C@@H](O)[C@@H](O)CO[C@H]3OC(=O)[C@]34CCC(C)(C)C[C@H]3C3=CC[C@@H]5[C@@]6(C)C[C@H](O)[C@H](O[C@@H]7O[C@H](CO)[C@@H](O)[C@H](O)[C@H]7O[C@@H]7OC[C@H](OC(=O)C[C@](C)(O)CC(=O)O[C@@H]1[C@@H](O[C@@H]1OC[C@@H](O)[C@H](O)[C@H]1O)[C@H]2O)[C@H](O)[C@H]7O)[C@@](C)(CO)[C@@H]6CC[C@@]5(C)[C@]3(C)CC4	C63H98O29	1319.43	Plant	Bolbostemma paniculatum	Triterpenoids
512	M27962	Typhaneoside	Aervitrin	104472-68-6	c1(c(c(=O)c2c(cc(cc2o1)O)O)O[C@H]1[C@@H]([C@H]([C@@H]([C@H](O1)CO[C@H]1[C@@H]([C@@H]([C@H]([C@@H](O1)C)O)O)O)O)O)O[C@@H]1[C@@H]([C@@H]([C@H]([C@H](O1)C)O)O)O)c1cc(c(cc1)O)OC	C34H42O20	770.69	Plant	Typha orientalis	Flavonoid
513	M27962	Cucurbitacin B	Cuc B;Amarine;DATISCACIN	6199-67-3	C(=O)(C)OC(C)(/C=C/C(=O)[C@](C)(O)[C@H]1[C@@H](C[C@]2([C@@H]3CC=C4C(C(=O)[C@H](C[C@H]4[C@@]3(C(=O)C[C@]12C)C)O)(C)C)C)O)C	C32H46O8	558.7	Plant	Lagenaria siceraria	Triterpenoids
514	M27962	Wogonoside	Oroxindin;Wogonin 7-O-glucuronide;Glychionide B	51059-44-0	COc1c(cc(c2c1oc(cc2=O)c1ccccc1)O)O[C@H]1[C@@H]([C@H]([C@@H]([C@H](O1)C(=O)O)O)O)O	C22H20O11	460.39	Plant	Scutellaria baicalensis	Flavonoid
515	M27962	Lysionotin	Nevadensin	152743-19-6	COc1ccc(cc1)c1cc(=O)c2c(o1)c(c(c(c2O)OC)O)OC	C18H16O7	344.32	Plant	Lysionotus pauciflorus Maxim	Flavonoid
516	M27962	Tangeretin	NSC53909;NSC618905;Tangeritin	481-53-8	COC1=CC=C(C=C1)C1=CC(=O)C2=C(O1)C(OC)=C(OC)C(OC)=C2OC	C20H20O7	372.38	Plant	Citrus reticulata	Flavonoid
517	M27962	Gramicidin	Gramicidina;Gramicidine;Gramicidinum	1405-97-6	C[C@@H](C(=O)N[C@H](CC(C)C)C(=O)N[C@@H](C)C(=O)N[C@H](C(C)C)C(=O)N[C@@H](C(C)C)C(=O)N[C@@H](C(C)C)C(=O)N[C@@H](CC1=CNC2=CC=CC=C21)C(=O)N[C@H](CC(C)C)C(=O)N[C@@H](CC3=CNC4=CC=CC=C43)C(=O)N[C@H](CC(C)C)C(=O)N[C@@H](CC5=CNC6=CC=CC=C65)C(=O)N[C@H](CC(C)C)C(=O)N[C@@H](CC7=CNC8=CC=CC=C87)C(=O)NCCO)NC(=O)CNC(=O)[C@H](C(C)C)NC=O	C99H140N20O17	1882.34	Microorganism	N/A	Others
518	M27962	Aloperine	N/A	56293-29-9	C1CCN2C[C@H]3C[C@@H]([C@H]2C1)C=C1[C@H]3NCCC1	C15H24N2	232.36	Plant	Sophora alopecuroides	Alkaloids
519	M27962	(-)-Epicatechin gallate	(-)-Epicatechin 3-O-gallate;Epicatechin gallate;ECG;(-)-Epicatechin 3-gallate;(−)-Epicatechin 3-gallate	1257-08-5	Oc1cc(O)c2C[C@@H](OC(=O)c3cc(O)c(O)c(O)c3)[C@H](Oc2c1)c1ccc(O)c(O)c1	C22H18O10	442.38	Plant	Acacia catechu	Flavonoid	SARS CoV-2 Mpro	Nawrot-Hadzik I, Zmudzinski M, Matkowski A, Preissner R, Kęsik-Brodacka M, Hadzik J, Drag M, Abel R. Reynoutria Rhizomes as a Natural Source of SARS-CoV-2 Mpro Inhibitors-Molecular Docking and In Vitro Study. Pharmaceuticals (Basel). 2021 Jul 29;14(8):742. doi: 10.3390/ph14080742. PMID: 34451839; PMCID: PMC8399519.
520	M27962	Lappaconite HBr	Allapinine;Lappaconitine hydrobromide	97792-45-5	CCN1C[C@@]2(CC[C@@H]([C@@]34[C@@H]2C[C@@H](C13)[C@]1(C[C@@H]([C@H]2C[C@@H]4[C@@]1([C@H]2OC)O)OC)O)OC)OC(=O)c1ccccc1NC(=O)C.Br	C32H44N2O8·HBr	665.61	Plant	Aconitum carmichaeli	Alkaloids
521	M27962	Caffeic Acid Phenethyl Ester	CAPE;Phenylethyl Caffeate	104594-70-9	c1ccc(cc1)CCOC(=O)/C=C/c1ccc(c(c1)O)O	C17H16O4	284.31	Plant	Cinnamomum cassia Presl	N/A	SARS CoV-2 Mpro	Alqathama AA, Ahmad R, Alsaedi RB, Alghamdi RA, Abkar EH, Alrehaly RH, Abdalla AN. The vital role of animal, marine, and microbial natural products against COVID-19. Pharm Biol. 2022 Dec;60(1):509-524. doi: 10.1080/13880209.2022.2039215. PMID: 35234563; PMCID: PMC8896193.
522	M27962	Deoxyarbutin	N/A	53936-56-4	c1(ccc(cc1)O)OC1CCCCO1	C11H14O3	194.23	Plant	Arctostaphylos uva-ursi	Glycosides
523	M27962	Alpinetin	(-)-alpinetin	36052-37-6	[C@H]1(CC(=O)c2c(O1)cc(cc2OC)O)c1ccccc1	C16H14O4	270.28	Plant	Zingiber officinale Roscoe.	Flavonoid
524	M27962	Glycitin	Glycitein 7-O-β-glucoside;Glycitein-7-β-O-glucoside	40246-10-4	COc1c(cc2c(c1)c(=O)c(co2)c1ccc(cc1)O)O[C@H]1[C@@H]([C@H]([C@@H]([C@H](O1)CO)O)O)O	C22H22O10	446.41	Plant	LEGUMINOSAE	Glycosides
525	M27962	Hydroumbellic acid	2,4-Dihydroxyhydrocinnamic acid	5631-68-5	OC(=O)CCc1c(O)cc(O)cc1	C9H10O4	182.17	Plant	Juniperus formosana	Phenylpropanoids
526	M27962	Raddeanin A	Raddeanin R3;NSC382873;Anemodeanin A	89412-79-3	C[C@@H]1O[C@@H](O[C@@H]2[C@@H](O)[C@H](O)[C@@H](CO)O[C@H]2O[C@@H]2[C@@H](O)[C@@H](O)CO[C@H]2O[C@H]2CC[C@@]3(C)[C@@H](CC[C@]4(C)[C@@H]3CC=C3[C@@H]5CC(C)(C)CC[C@@]5(CC[C@@]43C)C(O)=O)C2(C)C)[C@H](O)[C@H](O)[C@H]1O	C47H76O16	897.11	Plant	Anemone raddeana	Triterpenoids
527	M27962	Olivetol	5-Pentylresorcinol;5-n-Amylresorcinol	500-66-3	CCCCCc1cc(cc(c1)O)O	C11H16O2	180.24	Plant	Grevillea robusta	Phenols
528	M27962	N6-methyladenosine	N-Methyladenosine;6-Methyladenosine;NSC-29409;m6A	1867-73-8	n1cn(c2ncnc(c12)NC)[C@H]1[C@H](O)[C@H](O)[C@H](O1)CO	C11H15N5O4	281.27	Animal	N/A	N/A
529	M27962	Wogonin	Vogonin	632-85-9	COc1c(cc(c2c1oc(cc2=O)c1ccccc1)O)O	C16H12O5	284.26	Plant	Scutellaria baicalensis	Ketone
530	M27962	Kaempferitrin	Lespenephryl;Lespedin;Lespenefril;Kaempferol 3,7-dirhamnoside;Kaempferol	482-38-2	C[C@H]1[C@@H]([C@H]([C@H]([C@@H](O1)Oc1cc(c2c(c1)oc(c(c2=O)O[C@H]1[C@@H]([C@@H]([C@H]([C@@H](O1)C)O)O)O)c1ccc(O)cc1)O)O)O)O	C27H30O14	578.5	Plant	Alpinia officinarum Hance	Flavonoid
531	M27962	Cimifugin beta-D-glucopyranoside	Prim-O-glucosylcimifugin;Cimifugin 7-glucoside	80681-45-4	CC(C)([C@@H]1Cc2c(O1)cc1c(c2OC)c(=O)cc(o1)CO[C@H]1[C@@H]([C@H]([C@@H]([C@H](O1)CO)O)O)O)O	C22H28O11	468.45	Plant	Cimicifuga foetida	Polyphenols
532	M27962	Jatrorrhizine hydrochloride	N/A	960383-96-4	c12c(c(c(cc1)OC)OC)c[n+]1c(c2)c2c(CC1)cc(c(c2)OC)O.[Cl-]	C20H20ClNO4	373.83	Plant	N/A	Alkaloids
533	M27962	Gentiopicrin	Gentiopicroside	20831-76-9	C=C[C@H]1[C@@H](OC=C2C1=CCOC2=O)O[C@H]1[C@@H]([C@H]([C@@H]([C@H](O1)CO)O)O)O	C16H20O9	356.33	Plant	Gentiana	Glycosides
534	M27962	Saikosaponin D	N/A	20874-52-6	C[C@H]1O[C@@H](O[C@H]2CC[C@@]3(C)[C@@H](CC[C@]4(C)[C@@H]3C=C[C@]35OC[C@@]6(CCC(C)(C)C[C@@H]36)[C@H](O)C[C@@]45C)[C@]2(C)CO)[C@H](O)[C@@H](O[C@@H]2O[C@H](CO)[C@@H](O)[C@H](O)[C@H]2O)[C@H]1O	C42H68O13	780.98	Plant	Bupleurum chinense DC.	Triterpenoids
535	M27962	Psoralidin	N/A	18642-23-4	CC(=CCc1c(cc2c(c1)c1c(c3c(o1)cc(cc3)O)c(=O)o2)O)C	C20H16O5	336.34	Plant	Psoralea corylifolia	Coumarins
536	M27962	Saikosaponin B2	N/A	58316-41-9	C[C@H]1O[C@@H](O[C@H]2CC[C@@]3(C)[C@@H](CC[C@]4(C)[C@@H]3C=CC3=C5CC(C)(C)CC[C@]5(CO)[C@H](O)C[C@@]43C)[C@]2(C)CO)[C@H](O)[C@@H](O[C@@H]2O[C@H](CO)[C@@H](O)[C@H](O)[C@H]2O)[C@H]1O	C42H68O13	780.99	Plant	Bupleurum chinense DC.	Triterpenoids
537	M27962	Angoroside C	N/A	115909-22-3	C(=O)(/C=C/c1cc(c(cc1)O)OC)O[C@@H]1[C@H](O[C@H]([C@@H]([C@H]1O[C@@H]1O[C@H]([C@@H]([C@H]([C@H]1O)O)O)C)O)OCCc1cc(c(cc1)OC)O)CO[C@@H]1OC[C@@H]([C@@H]([C@H]1O)O)O	C36H48O19	784.75	Plant	Scrophularia ningpoensis Hemsl.	Phenylpropanoids
538	M27962	NAD+	β-NAD;β-Nicotinamide Adenine Dinucleotide;β-DPN;Cozymase;DPN	53-84-9	C1=CC(=C[N+](=C1)[C@H]2[C@@H]([C@@H]([C@H](O2)COP(=O)([O-])OP(=O)(O)OC[C@@H]3[C@H]([C@H]([C@@H](O3)N4C=NC5=C4N=CN=C5N)O)O)O)O)C(=O)N	C21H27N7O14P2	663.43	Plant; Animal	N/A	Others
539	M27962	Scutellarein	4',5,6,7-Tetrahydroxyflavone;6-Hydroxyapigenin	529-53-3	c1cc(ccc1c1cc(=O)c2c(c(c(cc2o1)O)O)O)O	C15H10O6	286.24	Plant	Scutellaria baicalensis	Flavonoid	SARS CoV-2 Mpro	Su HX, Yao S, Zhao WF, Li MJ, Liu J, Shang WJ, Xie H, Ke CQ, Hu HC, Gao MN, Yu KQ, Liu H, Shen JS, Tang W, Zhang LK, Xiao GF, Ni L, Wang DW, Zuo JP, Jiang HL, Bai F, Wu Y, Ye Y, Xu YC. Anti-SARS-CoV-2 activities in vitro of Shuanghuanglian preparations and bioactive ingredients. Acta Pharmacol Sin. 2020 Sep;41(9):1167-1177. doi: 10.1038/s41401-020-0483-6. Epub 2020 Jul 31. PMID: 32737471; PMCID: …
540	M27962	Ginsenoside Rd	Gypenoside VIII;Panaxoside Rd;Sanchinoside Rd	52705-93-8	C\C(C)=C/CC[C@](C)(O[C@@H]1O[C@H](CO)[C@@H](O)[C@H](O)[C@H]1O)[C@H]1CC[C@]2(C)[C@@H]1[C@H](O)C[C@@H]1[C@@]3(C)CC[C@H](O[C@@H]4O[C@H](CO)[C@@H](O)[C@H](O)[C@H]4O[C@@H]4O[C@H](CO)[C@@H](O)[C@H](O)[C@H]4O)C(C)(C)[C@@H]3CC[C@@]21C	C48H82O18	947.15	Plant	Panax ginseng	Glycosides
541	M27962	20(R)-Propanaxadiol	(20R)Ginsenoside Rg3;20(R)-Ginsenoside Rg3	38243-03-7	C\C(C)=C/CC[C@@](C)(O)[C@H]1CC[C@]2(C)[C@@H]1[C@H](O)C[C@@H]1[C@@]3(C)CC[C@H](O[C@@H]4O[C@H](CO)[C@@H](O)[C@H](O)[C@H]4O[C@@H]4O[C@H](CO)[C@@H](O)[C@H](O)[C@H]4O)C(C)(C)[C@@H]3CC[C@@]21C	C42H72O13	785.02	Plant	Panax ginseng	Triterpenoids
542	M27962	Ginsenoside F1	20(S)-Ginsenoside F1	53963-43-2	C\C(C)=C/CC[C@](C)(O[C@@H]1O[C@H](CO)[C@@H](O)[C@H](O)[C@H]1O)[C@H]1CC[C@]2(C)[C@@H]1[C@H](O)C[C@@H]1[C@@]3(C)CC[C@H](O)C(C)(C)[C@@H]3[C@@H](O)C[C@@]21C	C36H62O9	638.88	Plant	Panax ginseng	Triterpenoids
543	M27962	Ginsenoside F2	N/A	62025-49-4	C\C(C)=C/CC[C@](C)(O[C@@H]1O[C@H](CO)[C@@H](O)[C@H](O)[C@H]1O)[C@H]1CC[C@]2(C)[C@@H]1[C@H](O)C[C@@H]1[C@@]3(C)CC[C@H](O[C@@H]4O[C@H](CO)[C@@H](O)[C@H](O)[C@H]4O)C(C)(C)[C@@H]3CC[C@@]21C	C42H72O13	785.03	Plant	Panax ginseng	Triterpenoids
544	M27962	Crocin II	Crocin B;Crocetin gentiobiosylglucosyl ester;Tricrocin;Crocin 2	55750-84-0	CC(\C=C\C=C(/C)C(=O)O[C@@H]1O[C@H](CO)[C@@H](O)[C@H](O)[C@H]1O)=C/C=C/C=C(C)/C=C/C=C(\C)C(=O)O[C@@H]1O[C@H](CO[C@@H]2O[C@H](CO)[C@@H](O)[C@H](O)[C@H]2O)[C@@H](O)[C@@H](O)[C@H]1O	C38H54O19	814.83	Plant	Crocus sativus	Diterpenoids
545	M27962	Pseudoginsenoside F11	Ginsenoside A1	69884-00-0	O1[C@H]([C@@H]([C@@H]([C@H]([C@@H]1C)O)O)O)O[C@H]1[C@@H](O[C@@H]([C@H]([C@@H]1O)O)CO)O[C@@H]1[C@H]2C([C@H](CC[C@@]2([C@@H]2[C@@](C1)([C@@]1(CC[C@@H]([C@H]1[C@@H](C2)O)[C@]1(O[C@H](CC1)C(C)(C)O)C)C)C)C)O)(C)C	C42H72O14	801.01	Plant	Panax ginseng	Triterpenoids
546	M27962	Asperosaponin Ⅵ	Akebia saponin D;Asperosaponin VI	39524-08-8	CC1(C)CC[C@@]2(CC[C@]3(C)C(=CC[C@@H]4[C@@]5(C)CC[C@H](O[C@@H]6OC[C@H](O)[C@H](O)[C@H]6O)[C@@](C)(CO)[C@@H]5CC[C@@]34C)[C@@H]2C1)C(=O)O[C@@H]1O[C@H](CO[C@@H]2O[C@H](CO)[C@@H](O)[C@H](O)[C@H]2O)[C@@H](O)[C@H](O)[C@H]1O	C47H76O18	929.1	Plant	Dipsacus asperoides	Triterpenoids
547	M27962	Epimedin A	N/A	110623-72-8	COc1ccc(cc1)-c1oc2c(C\C=C(/C)C)c(O[C@@H]3O[C@H](CO)[C@@H](O)[C@H](O)[C@H]3O)cc(O)c2c(=O)c1O[C@@H]1O[C@@H](C)[C@H](O)[C@@H](O)[C@H]1O[C@@H]1O[C@H](CO)[C@@H](O)[C@H](O)[C@H]1O	C39H50O20	838.8	Plant	Epimedium	Flavonoid
548	M27962	Timosaponin AIII	Timosaponin A3;Filiferin B;AneMarsaponin A3	41059-79-4	C[C@H]1[C@H]2[C@H](C[C@H]3[C@@H]4CC[C@@H]5C[C@H](CC[C@]5(C)[C@H]4CC[C@]23C)O[C@@H]2O[C@H](CO)[C@H](O)[C@H](O)[C@H]2O[C@@H]2O[C@H](CO)[C@@H](O)[C@H](O)[C@H]2O)O[C@]11CCC(C)CO1	C39H64O13	740.92	Plant	Anemarrhena asphodeloides	Steroids
549	M27962	Ginsenoside Ro	Chikusetsusaponin 5;Chikusetsusaponin V;Polysciasaponin P3	34367-04-9	O1[C@@H]([C@H]([C@@H]([C@H]([C@@H]1O[C@H]1CC[C@]2([C@H](C1(C)C)CC[C@]1([C@@]3(CC[C@]4(CCC(C[C@H]4C3=CC[C@H]21)(C)C)C(=O)O[C@@H]1O[C@@H]([C@H]([C@@H]([C@H]1O)O)O)CO)C)C)C)O[C@@H]1O[C@@H]([C@H]([C@@H]([C@H]1O)O)O)CO)O)O)C(=O)O	C48H76O19	957.11	Plant	Panax ginseng	Triterpenoids
550	M27962	Nuezhenide	Nuzhenide;Specnuezhenide	39011-92-2	C1=C(C(/C(=C\C)/[C@@H](O1)O[C@@H]1O[C@@H]([C@H]([C@@H]([C@H]1O)O)O)CO)CC(=O)OC[C@H]1O[C@H]([C@@H]([C@H]([C@@H]1O)O)O)OCCc1ccc(cc1)O)C(=O)OC	C31H42O17	686.7	Plant	Ligustrum lucidum	Iridoids
551	M27962	Gamithromycin	ML-1709460	145435-72-9	CCCN1C[C@@H]([C@H]([C@]([C@H](OC(=O)[C@@H]([C@H]([C@@H]([C@H]([C@](C[C@H]1C)(C)O)O[C@H]1[C@@H]([C@H](C[C@H](O1)C)N(C)C)O)C)O[C@H]1C[C@@]([C@H]([C@@H](O1)C)O)(C)OC)C)CC)(C)O)O)C	C40H76N2O12	777.04	Microorganism	N/A	Others
552	M27962	Myricetin	Cannabiscetin	529-44-2	Oc1cc(O)c2c(oc(c(O)c2=O)c2cc(O)c(O)c(O)c2)c1	C15H10O8	318.24	Plant	Morella rubra	Flavonoid	SARS CoV-2 Mpro	Su H, Yao S, Zhao W, Zhang Y, Liu J, Shao Q, Wang Q, Li M, Xie H, Shang W, Ke C, Feng L, Jiang X, Shen J, Xiao G, Jiang H, Zhang L, Ye Y, Xu Y. Identification of pyrogallol as a warhead in design of covalent inhibitors for the SARS-CoV-2 3CL protease. Nat Commun. 2021 Jun 15;12(1):3623. doi: 10.1038/s41467-021-23751-3. PMID: 34131140; PMCID: PMC8206078.
553	M27962	Tetrahydroberberine THB	Canadine;Tetrahydroberberine	522-97-4	COc1c(c2c(CC3c4cc5c(cc4CCN3C2)OCO5)cc1)OC	C20H21O4N	339.39	Plant	Coptis chinensis	Alkaloids
554	M27962	Isorhamnetin 3-O-neohesperidin	Isorhamnetin 3-O-neohesperoside;Calendoflavoside	55033-90-4	COc1cc(ccc1O)-c1oc2cc(O)cc(O)c2c(=O)c1O[C@@H]1O[C@H](CO)[C@@H](O)[C@H](O)[C@H]1O[C@@H]1O[C@@H](C)[C@H](O)[C@@H](O)[C@H]1O	C28H32O16	624.54	Plant	Rhamnus davurica Pall	Flavonoid
555	M27962	Tenuifolin	N/A	20183-47-5	C1[C@@H]([C@@H]([C@]([C@@H]2CC[C@]3([C@@]4(CC[C@]5(CCC(C[C@H]5C4=CC[C@@H]3[C@@]12C)(C)C)C(=O)O)CO)C)(C(=O)O)C)O[C@@H]1O[C@@H]([C@H]([C@@H]([C@H]1O)O)O)CO)O	C36H56O12	680.37	Plant	Polygala tenuifolia	Triterpenoids
556	M27962	Epimedin C	Baohuoside-VI;Epmedin C	110642-44-9	C[C@H]1[C@@H]([C@H]([C@H]([C@@H](O1)O[C@@H]1[C@@H]([C@@H](O)[C@@H](O[C@H]1Oc1c(oc2c(c1=O)c(cc(c2CC=C(C)C)O[C@H]1[C@@H]([C@H]([C@@H]([C@H](O1)CO)O)O)O)O)c1ccc(cc1)OC)C)O)O)O)O	C39H50O19	822.8	Plant	Epimedium	Flavonoid
557	M27962	Sodium D-lactate	N/A	920-49-0	[Na+].C[C@@H](O)C([O-])=O	C3H5NaO3	112.06	Animal	N/A	Hydroxy acids and derivatives
558	M27962	Lecithin	L-α-Phosphatidylcholine;Phosphatidylcholines;Phospholutein	8002-43-5	CCCCCCCCCCCCCCCC(=O)OC[C@H](COP(=O)([O-])OCC[N+](C)(C)C)OC(=O)CCCCCCC/C=C/C/C=C/CCCCC	C42H80NO8P	758.06	Animal	Glycine max	Miscellaneous
559	M27962	Geneticin sulfate	Antibiotic G-418 sulfate;G-418 disulfate;Geneticin;G418 Sulfate	108321-42-2	OS(O)(=O)=O.OS(O)(=O)=O.CN[C@@H]1[C@@H](O)[C@@H](O[C@H]2[C@H](N)C[C@H](N)[C@@H](O[C@H]3O[C@H]([C@@H](C)O)[C@@H](O)[C@H](O)[C@H]3N)[C@@H]2O)OC[C@]1(C)O	C20H40N4O10·2H2O4S	692.71	Microorganism	N/A	Others
560	M27962	Alpha-Hederin	α-Hederin;Helixin;Hederoside C;Tauroside E	27013-91-8	C[C@H]1[C@@H]([C@H]([C@H]([C@@H](O1)O[C@@H]1[C@H]([C@H](CO[C@H]1O[C@H]1CC[C@]2([C@H]([C@]1(C)CO)CC[C@@]1([C@@H]2CC=C2[C@]1(CC[C@@]1([C@H]2CC(CC1)(C)C)C(=O)O)C)C)C)O)O)O)O)O	C41H66O12	750.97	Plant	ARALIACEAE	Triterpenoids
561	M27963	Rebaudioside C	Dulcoside B	63550-99-2	[C@@H]12[C@@]3(CC[C@@H]4[C@@](CCC[C@@]14C)(C(=O)O[C@H]1[C@@H]([C@H]([C@@H]([C@H](O1)CO)O)O)O)C)CC(=C)[C@@](CC2)(C3)O[C@H]1[C@@H]([C@H]([C@@H]([C@H](O1)CO)O)O[C@H]1[C@@H]([C@H]([C@@H]([C@H](O1)CO)O)O)O[C@H]1[C@@H]([C@@H]([C@H]([C@@H](O1)C)O)O)O)O	C44H70O22	951.02	Plant	Stevia rebaudiana	Diterpenoids
562	M27963	Sinapinic Acid	Sinapic acid;Synapoic acid	530-59-6	COC1=CC(=CC(=C1O)OC)/C=C/C(=O)O	C11H12O5	224.2	Plant	Platycladus orientalis	N/A
563	M27963	7-beta-Hydroxylathyrol	7β-Hydroxylathyrol;7-Hydroxylathyrol	34208-98-5	C[C@H]1C[C@@]2(O)[C@H]([C@H]1O)[C@H](O)C(=C)[C@H](O)C[C@H]1[C@@H](\C=C(C)/C2=O)C1(C)C	C20H30O5	350.45	Plant	Euphorbia lathyris	Diterpenoids
564	M27963	lithospermic acid	N/A	28831-65-4	O1[C@@H]([C@H](c2c(ccc(c12)O)/C=C/C(=O)O[C@H](Cc1cc(c(cc1)O)O)C(=O)O)C(=O)O)c1cc(c(cc1)O)O	C27H22O12	538.46	Plant	Lithosperraum erythrorhizon	N/A
565	M27963	Damascenone	Beta-Damascenone;trans-damascenone	23696-85-7	CC=CC(=O)C1=C(C)C=CCC1(C)C	C13H18O	190.28	Plant	N/A	Ketone
566	M27963	Steviol	Hydroxydehydrostevic acid;NSC 226902	471-80-7	C[C@@]12CCC[C@](C)([C@H]1CC[C@@]13CC(=C)[C@@](O)(C1)CC[C@@H]23)C(O)=O	C20H30O3	318.45	Plant	Stevia rebaudiana	Alkaloids
567	M27963	Rhodiosin	N/A	86831-54-1	Oc1ccc(cc1)C=5Oc4c(c(O)cc(O[C@@H]3O[C@@H](C)[C@H](O)[C@@H](O[C@@H]2O[C@H](CO)[C@@H](O)[C@H](O)[C@H]2O)[C@H]3O)c4O)C(=O)C=5O	C27H30O16	610.52	Plant	Rhodiola rosea	Ketone
568	M27963	Tauroursodeoxycholic Acid	Taurolite;UR 906;Tauroursodeoxycholate;TUDCA;Ursodeoxycholyltaurine	14605-22-2	C(CNC(=O)CC[C@H]([C@H]1CC[C@H]2[C@@H]3[C@H](C[C@@H]4C[C@@H](CC[C@@]4([C@H]3CC[C@]12C)C)O)O)C)S(=O)(=O)O	C26H45NO6S	499.7	Animal	N/A	Terpenoids
569	M27963	Ginsenoside Z-R1	N/A	80930-74-1	CC1(C)CC[C@@]2(CC[C@]3(C)C(=CC[C@@H]4[C@@]5(C)CC[C@H](O[C@@H]6O[C@@H]([C@@H](O)[C@H](O)[C@H]6O[C@@H]6O[C@H](CO)[C@@H](O)[C@H](O)[C@H]6O)C(O)=O)C(C)(C)[C@@H]5CC[C@@]34C)[C@@H]2C1)C(O)=O	C42H66O14	794.97	Plant	Achyranthes aspera	Triterpenoids
570	M27963	Ginsenoside Rg3	Rg3;S-Ginsenoside Rg3;20(S)-Ginsenoside-Rg3;20S-Ginsenoside Rg3	14197-60-5	C\C(C)=C/CC[C@](C)(O)[C@H]1CC[C@]2(C)[C@@H]1[C@H](O)C[C@@H]1[C@@]3(C)CC[C@H](O[C@@H]4O[C@H](CO)[C@@H](O)[C@H](O)[C@H]4O[C@@H]4O[C@H](CO)[C@@H](O)[C@H](O)[C@H]4O)C(C)(C)[C@@H]3CC[C@@]21C	C42H72O13	785.02	Plant	Panax ginseng	Triterpenoids
571	M27963	β-Caryophyllene	(-)-(E)-Caryophyllene;(−)-β-caryophyllene;(−)-trans-Caryophyllene	87-44-5	C\C1=C/CCC(=C)[C@H]2CC(C)(C)[C@@H]2CC1	C15H24	204.35	Plant	Alpinia katsumadai Hayata	N/A
572	M27963	Rauwolscine hydrochloride	Corynanthidine hydrochloride;Isoyohimbine hydrochloride;α-Yohimbine hydrochloride	6211-32-1	Cl.[H][C@]12CC[C@H](O)[C@@H](C(=O)OC)[C@@]1([H])C[C@]1([H])N(CCc3c1[nH]c1ccccc31)C2	C21H27ClN2O3	390.9	Plant	N/A	N/A
573	M27963	Astaxanthin	β-Carotene-4,4'-dione;trans-Astaxanthin;AstaXin;AstaREAL;Ovoester	472-61-7	C/C(=C\C=C\C=C(/C)\C=C\C=C(/C)\C=C\C1=C(C)C(=O)[C@H](CC1(C)C)O)/C=C/C=C(\C)/C=C/C1=C(C)C(=O)[C@H](CC1(C)C)O	C40H52O4	596.84	Animal	N/A	Miscellaneous
574	M27963	Epicatechin	(-)-Epicatechin;(-)-Epicatechol;L-Epicatechin	490-46-0	C1[C@H]([C@H](Oc2cc(cc(c12)O)O)c1cc(c(cc1)O)O)O	C15H14O6	290.28	Plant	Acacia catechu	Flavonoid	SARS CoV-2 Mpro	Nawrot-Hadzik I, Zmudzinski M, Matkowski A, Preissner R, Kęsik-Brodacka M, Hadzik J, Drag M, Abel R. Reynoutria Rhizomes as a Natural Source of SARS-CoV-2 Mpro Inhibitors-Molecular Docking and In Vitro Study. Pharmaceuticals (Basel). 2021 Jul 29;14(8):742. doi: 10.3390/ph14080742. PMID: 34451839; PMCID: PMC8399519.
575	M27963	Crocetin	trans-Crocetin;8,8'-Diapocarotenedioic Acid	27876-94-4	CC(\C=C\C=C(/C)C(O)=O)=C/C=C/C=C(C)/C=C/C=C(\C)C(O)=O	C20H24O4	328.4	Plant	Crocus sativus	Diterpenoids
576	M27963	ISOBUTYRALDEHYDE OXIME	N/A	151-00-8	CC(C)C=NO	C4H9NO	87.12	Animal	N/A	N/A
577	M27963	Methyl Isoferulate	N/A	16980-82-8	COC(=O)C=Cc1ccc(OC)c(O)c1	C11H12O4	208.21	Plant	Phyllostachys heterocycla	Phenylpropanoids
578	M27963	Maltopentaose	Maltopentose	34620-76-3	OC[C@H]1O[C@H](O[C@@H]2[C@@H](CO)O[C@H](O[C@@H]3[C@@H](CO)O[C@H](O[C@@H]4[C@@H](CO)O[C@H](O[C@@H]5[C@@H](CO)OC(O)[C@H](O)[C@H]5O)[C@H](O)[C@H]4O)[C@H](O)[C@H]3O)[C@H](O)[C@H]2O)[C@H](O)[C@@H](O)[C@@H]1O	C30H52O26	828.72	Plant	N/A	Carbohydrates
579	M27963	Plantamajoside	Y0160;C10485	104777-68-6	C1=CC(=C(C=C1CCO[C@H]2[C@@H]([C@H]([C@@H]([C@H](O2)CO)OC(=O)/C=C/C3=CC(=C(C=C3)O)O)O[C@H]4[C@@H]([C@H]([C@@H]([C@H](O4)CO)O)O)O)O)O)O	C29H36O16	640.6	Plant	Plantago depressa Willd.	Phenylpropanoids
580	M27963	Isobacachalcone	Corylifolinin;Isobavachalcone	20784-50-3	CC(=CCc1c(ccc(c1O)C(=O)/C=C/c1ccc(cc1)O)O)C	C20H20O4	324.38	Plant	Psoralea corylifolia	Chalcones
581	M27963	Dirithromycin	LY237216;ASE 136;Dirithromycine;Dirithromycinum;Diritromicina	62013-04-1	CC[C@H]1OC(=O)[C@H](C)[C@@H](O[C@H]2C[C@@](C)(OC)[C@@H](O)[C@H](C)O2)[C@H](C)[C@@H](O[C@@H]2O[C@H](C)C[C@@H]([C@H]2O)N(C)C)[C@](C)(O)C[C@@H](C)[C@@H]2N[C@@H](COCCOC)O[C@H]([C@H]2C)[C@]1(C)O	C42H78N2O14	835.07	Microorganism	N/A	Others
582	M27963	(-)-Epigallocatechin Gallate	Epigallocatechol Gallate;EGCG	989-51-5	C(=O)(c1cc(c(c(c1)O)O)O)O[C@H]1[C@H](Oc2c(C1)c(cc(c2)O)O)c1cc(c(c(c1)O)O)O	C22H18O11	458.38	Plant	Acacia catechu	Phenols	SARS CoV-2 Mpro	Raman K, Rajagopal K, Islam F, Dhawan M, Mitra S, Aparna B, Varakumar P, Byran G, Choudhary OP, Emran TB. Role of natural products towards the SARS-CoV-2: A critical review. Ann Med Surg (Lond). 2022 Aug;80:104062. doi: 10.1016/j.amsu.2022.104062. Epub 2022 Jul 2. PMID: 35814035; PMCID: PMC9249430.
583	M27963	Coenzyme Q10	CoQ10;Ubiquinone-10	303-98-0	CC1=C(C(=O)C(=C(C1=O)OC)OC)C/C=C(\C)/CC/C=C(\C)/CC/C=C(\C)/CC/C=C(\C)/CC/C=C(\C)/CC/C=C(\C)/CC/C=C(\C)/CC/C=C(\C)/CC/C=C(\C)/CCC=C(C)C	C59H90O4	863.37	Organism	N/A	Quinones
584	M27963	Paromomycin Sulfate	Paromomycin sulfate salt;Aminosidine sulfate	1263-89-4	OS(O)(=O)=O.NC[C@@H]1O[C@H](O[C@@H]2[C@@H](CO)O[C@@H](O[C@@H]3[C@@H](O)[C@H](N)C[C@H](N)[C@H]3O[C@H]3O[C@H](CO)[C@@H](O)[C@H](O)[C@H]3N)[C@@H]2O)[C@H](N)[C@@H](O)[C@@H]1O	C23H47N5O18S	713.71	Microorganism	N/A	Glycosides
585	M27963	Coptisine chloride	Q-100696;NSC-119754	6020-18-4	C1C[N+]2=C(C=C3C=CC4=C(C3=C2)OCO4)C5=CC6=C(C=C51)OCO6.[Cl-]	C19H14ClNO4	355.77	Plant	Chelidonium majus	Alkaloids
586	M27963	Oridonin	Isodonol;NSC-250682;Rubescenin;Rubescensin A	28957-04-2	CC1(C)CC[C@H](O)[C@]23CO[C@](O)([C@@H](O)[C@H]12)[C@@]12[C@H](O)[C@@H](CC[C@@H]31)C(=C)C2=O	C20H28O6	364.44	Plant	Rabdosia rubescens	Terpenoids
587	M27963	Ziyuglycoside II	N/A	35286-59-0	C[C@@H]1CC[C@@]2(CC[C@]3(C)C(=CC[C@@H]4[C@@]5(C)CC[C@H](O[C@@H]6OC[C@H](O)[C@H](O)[C@H]6O)C(C)(C)[C@@H]5CC[C@@]34C)[C@@H]2[C@]1(C)O)C(O)=O	C35H56O8	604.82	Plant	Sanguinaria canadensis	Triterpenoids
588	M27963	Loureirin B	N/A	119425-90-0	COc1cc(c(c(c1)OC)CCC(=O)c1ccc(cc1)O)OC	C18H20O5	316.35	Plant	Dracaena cochinchinensis	Chalcones
589	M27963	Picroside II	6-Vanilloylcatalpol;Vanilloyl catalpol	39012-20-9	[C@@H]1(OC(=O)c2cc(c(cc2)O)OC)[C@H]2[C@@](O2)(CO)[C@@H]2[C@H]1C=CO[C@H]2O[C@H]1[C@@H]([C@H]([C@@H]([C@H](O1)CO)O)O)O	C23H28O13	512.46	Plant	Coptis chinensis	Glycosides
590	M27963	Cortisone	Kendall's compound E;17-Hydroxy-11-dehydrocorticosterone	53-06-5	C[C@]12CCC(=O)C=C1CC[C@@H]1[C@@H]2C(=O)C[C@]2([C@H]1CC[C@@]2(C(=O)CO)O)C	C21H28O5	360.45	Animal	N/A	Steroids
591	M27963	Yohimbine hydrochloride	Yohimbine HCl;Antagonil	65-19-0	COC(=O)[C@H]1[C@H](CC[C@@H]2[C@@H]1C[C@H]3C4=C(CCN3C2)C5=CC=CC=C5N4)O.Cl	C21H27ClN2O3	390.9	Plant	Pausinystalia johimbe	Alkaloids
592	M27963	Irinotecan hydrochloride trihydrate	Irinotecan HCl Trihydrate;CPT-11 HCl Trihydrate	136572-09-3	O.O.O.Cl.CCc1c2Cn3c(cc4c(COC(=O)[C@]4(O)CC)c3=O)-c2nc2ccc(OC(=O)N3CCC(CC3)N3CCCCC3)cc12	C33H45ClN4O9	677.18	Plant	Camptotheca acuminata	Alkaloids
593	M27963	D-Pantethine	LBF disulfide;Pantethine;Bis-pantethine;Pantetina;Pantomin;Pantosin	16816-67-4	OCC(C)(C)[C@H](C(=O)NCCC(=O)NCCSSCCNC(=O)CCNC(=O)[C@@H](C(CO)(C)C)O)O	C22H42N4O8S2	554.72	Organism	N/A	Others
594	M27963	Polyphyllin I	N/A	50773-41-6	C[C@H]1[C@H]2[C@H](C[C@H]3[C@@H]4CC=C5C[C@H](CC[C@]5(C)[C@H]4CC[C@]23C)O[C@@H]2O[C@H](CO)[C@@H](O[C@@H]3O[C@@H](CO)[C@H](O)[C@H]3O)[C@H](O)[C@H]2O[C@@H]2O[C@@H](C)[C@H](O)[C@@H](O)[C@H]2O)O[C@]11CC[C@@H](C)CO1	C44H70O16	855.03	Plant	Paris	Steroids
595	M27963	Methyl protodioscin	Smilax saponin B;NSC-698790	54522-52-0	[C@H]1([C@@H]([C@@H]([C@H]([C@@H](O1)O[C@@H]1CC2=CC[C@H]3[C@@H]4C[C@@H]5O[C@@]([C@H]([C@@H]5[C@]4(CC[C@@H]3[C@]2(CC1)C)C)C)(CC[C@H](CO[C@H]1[C@@H]([C@H]([C@@H]([C@H](O1)CO)O)O)O)C)OC)O[C@H]1[C@@H]([C@@H]([C@H]([C@@H](O1)C)O)O)O)O)O[C@H]1[C@@H]([C@@H]([C@H]([C@@H](O1)C)O)O)O)CO	C52H86O22	1063.23	Plant	Dioscorea polystachya	Steroids
596	M27963	DL-Adrenaline Hydrochloride	N/A	329-63-5	CNCC(c1cc(c(cc1)O)O)O.Cl	C9H13NO3·HCl	219.67	Animal	N/A	Others
597	M27963	(+)-Pilocarpine hydrochloride	Pilocarpine Hydrochloride;Pilocarpine HCl;NSC 5746 HCl	54-71-7	O1C(=O)[C@H]([C@H](C1)Cc1cncn1C)CC.Cl	C11H16N2O2·HCl	244.72	Plant	Ruta	Alkaloids
598	M27963	2-Methoxyestradiol	NSC-659853;2-ME2;2-MeOE2	362-07-2	c1c(c(cc2CC[C@H]3[C@@H]4CC[C@@H]([C@]4(CC[C@@H]3c12)C)O)O)OC	C19H26O3	302.41	Animal	N/A	Steroids and steroid derivatives
599	M27963	Echinacoside	N/A	82854-37-3	c1(ccc(cc1O)/C=C/C(=O)O[C@H]1[C@@H]([C@H]([C@@H](O[C@@H]1CO[C@@H]1O[C@@H]([C@H]([C@@H]([C@H]1O)O)O)CO)OCCc1ccc(c(c1)O)O)O)O[C@@H]1O[C@H]([C@@H]([C@H]([C@H]1O)O)O)C)O	C35H46O20	786.73	Plant	Cistanche deserticola	Glycosides
600	M27963	Aristolochic Acid	Aristolochic acid A;Aristolochic Acid I;Aristolochin;Aristolochine;TR 1736	313-67-7	COc1cccc2c3c4c(OCO4)cc(C(=O)O)c3c(cc12)[N+](=O)[O-]	C17H11NO7	341.27	Plant	Aristolochia debilis	Others
601	M27963	Anisomycin	Wuningmeisu C;Flagecidin;NSC 76712	22862-76-6	COc1ccc(C[C@H]2NC[C@H](O)[C@H]2OC(C)=O)cc1	C14H19NO4	265.3	Microorganism	N/A	N/A
602	M27963	Geldanamycin	NSC 122750	30562-34-6	CO[C@H]1C[C@H](C)CC2=C(OC)C(=O)C=C(NC(=O)\C(C)=C\C=C/[C@H](OC)[C@@H](OC(N)=O)\C(C)=C/[C@H](C)[C@H]1O)C2=O	C29H40N2O9	560.64	Microorganism	N/A	N/A
603	M27963	Ajugol	Leonuride	52949-83-4	C[C@@]1(C[C@H]([C@H]2[C@@H]1[C@@H](OC=C2)O[C@H]1[C@@H]([C@H]([C@@H]([C@H](O1)CO)O)O)O)O)O	C15H24O9	348.4	Plant	Rehmannia glutinosa	Iridoids
604	M27963	Salvianolic acid B	N/A	115939-25-8	OC(=O)[C@@H](Cc1ccc(O)c(O)c1)OC(=O)\C=C\c1ccc(O)c2O[C@@H]([C@@H](C(=O)O[C@H](Cc3ccc(O)c(O)c3)C(O)=O)c12)c1ccc(O)c(O)c1	C36H30O16	718.59	Plant	Slvia miltiorrhiza Bunge	Phenols
605	M27963	5,6,7-TRIMETHOXYFLAVONE	5,6,7-Trimethoxyflavone;Baicalein Trimethyl Ether	973-67-1	COc1cc2oc(cc(=O)c2c(OC)c1OC)-c1ccccc1	C18H16O5	312.32	Plant	Scutellaria baicalensis	Ketone
606	M27963	Cordycepin	3'-Deoxyadenosine	73-03-0	C1[C@H](O[C@H]([C@@H]1O)n1cnc2c1ncnc2N)CO	C10H13N5O3	251.24	Microorganism	Cordyceps sienesis	Alkaloids	SARS CoV-2 Mpro	Alqathama AA, Ahmad R, Alsaedi RB, Alghamdi RA, Abkar EH, Alrehaly RH, Abdalla AN. The vital role of animal, marine, and microbial natural products against COVID-19. Pharm Biol. 2022 Dec;60(1):509-524. doi: 10.1080/13880209.2022.2039215. PMID: 35234563; PMCID: PMC8896193.
607	M27963	Ginsenoside Rh1	Sanchinoside B2;Sanchinoside Rh1;Prosapogenin A2;20(S)-Ginsenoside Rh1	63223-86-9	C\C(C)=C\CC[C@](C)(O)[C@H]1CC[C@]2(C)[C@@H]1[C@H](O)C[C@@H]1[C@@]3(C)CC[C@H](O)C(C)(C)[C@@H]3[C@H](C[C@@]21C)O[C@@H]1O[C@H](CO)[C@@H](O)[C@H](O)[C@H]1O	C36H62O9	638.87	Plant	Panax ginseng	Glycosides
608	M27963	Euphorbiasteroid	Euphorbia factor L1;Euphobiasteroid	28649-59-4	C[C@H]1C[C@@]2(OC(C)=O)[C@H]([C@H]1OC(=O)Cc1ccccc1)[C@H](OC(C)=O)[C@]1(CO1)CC[C@H]1[C@@H](\C=C(C)\C2=O)C1(C)C	C32H40O8	552.66	Plant	Leptochloa	Steroids
609	M27963	Esculentoside A	N/A	65497-07-6	[C@@H]1([C@H](C[C@]2([C@H]([C@@]1(CO)C)CC[C@@]1(C)[C@]3(C)CC[C@@]4(C(=O)O)CC[C@](C)(C(=O)OC)C[C@H]4C3=CC[C@H]21)C)O)O[C@H]1[C@H](O)[C@@H](O)[C@H](O[C@H]2[C@H](O)[C@@H](O)[C@H](O)[C@H](O2)CO)CO1	C42H66O16	826.96	Plant	Phytolacca acinosa	Triterpenoids
610	M27963	Pseudolaric Acid B	N/A	82508-31-4	COC(=O)C1=CC[C@]23CC[C@H]([C@]2(CC1)OC(C)=O)[C@](C)(OC3=O)\C=C\C=C(/C)C(O)=O	C23H28O8	432.18	Plant	Pseudolarix kaempferi Gordon.	Diterpenoids
611	M27963	Bufalin	N/A	465-21-4	[C@@]12([C@@]([C@H](CC2)c2ccc(=O)oc2)(CC[C@H]2[C@H]1CC[C@H]1[C@@]2(CC[C@@H](C1)O)C)C)O	C24H34O4	386.52	Animal	N/A	Steroids
612	M27963	Norepinephrine	Aktamin;Arterenol;Levonor;Levonoradrenaline;Levophed;Nor-Epirenan	51-41-2	NC[C@H](O)c1ccc(O)c(O)c1	C8H11NO3	169.18	Animal	N/A	Alkaloids
613	M27963	5-Methoxy-DL-tryptophan	N/A	28052-84-8	COc1ccc2[nH]cc(CC(N)C(O)=O)c2c1	C12H14N2O3	234.25	Animal	N/A	Indoles and derivatives
614	M27963	Estradiol	17β-Estradiol;17β-Oestradiol;E2;β-Estradiol	50-28-2	C[C@]12CC[C@H]3[C@H]([C@@H]1CC[C@@H]2O)CCC4=C3C=CC(=C4)O	C18H24O2	272.38	Animal	N/A	Steroids
615	M27963	(+)-pinoresinol-β-D-glucoside; (+)-pinor	N/A	69251-96-3	COc1cc(ccc1O)[C@H]1OC[C@H]2[C@@H]1CO[C@@H]2c1ccc(O[C@@H]2O[C@H](CO)[C@@H](O)[C@H](O)[C@H]2O)c(OC)c1	C26H32O11	520.53	Plant	Polygonatum sibiricum Red.	N/A
616	M27963	Trigonelline	Trigenolline	535-83-1	C[n+]1cccc(c1)C(=O)[O-]	C7H7NO2	137.14	Plant; Animal	Lagenaria siceraria	Alkaloids
617	M27963	Cinobufagin	Cinobufagine	470-37-1	CC(=O)O[C@@H]1[C@@H]([C@]2(CC[C@H]3[C@H]([C@]42[C@@H]1O4)CC[C@H]1[C@@]3(CC[C@@H](C1)O)C)C)c1coc(=O)cc1	C26H34O6	442.55	Animal	N/A	Steroids
618	M27963	Sanguinarine	Sanguinarin;Pseudochelerythrine	2447-54-3	C[n+]1c2c(c3ccc4c(c3c1)OCO4)ccc1cc3c(cc21)OCO3	C20H14NO4	332.33	Plant	Sanguinaria canadensis	Alkaloids
619	M27963	Berbamine	N/A	478-61-5	COc1cc2CCN(C)[C@H]3Cc4ccc(Oc5cc(C[C@H]6N(C)CCc7cc(OC)c(OC)c(Oc1cc23)c67)ccc5O)cc4	C37H40N2O6	608.73	Plant	Coptis chinensis	Alkaloids
620	M27963	Apigenin 7-glucoside	Apigetrin;Cosmosiin;Apigenin-7-O-β-D-glucopyranoside;Cosmetin;Cosmosioside;Thalictiin	578-74-5	OC[C@H]1O[C@@H](Oc2cc(O)c3c(c2)oc(cc3=O)-c2ccc(O)cc2)[C@H](O)[C@@H](O)[C@@H]1O	C21H20O10	432.38	Plant	Cosmos bipinnatus	Flavonoid
621	M27963	Corilagin	N/A	23094-69-1	O[C@@H]1[C@H]2COC(=O)c3cc(O)c(O)c(O)c3-c3c(O)c(O)c(O)cc3C(=O)O[C@@H]1[C@@H](O)[C@H](OC(=O)c1cc(O)c(O)c(O)c1)O2	C27H22O18	634.45	Plant	Geranium wilfordii Maxim.	Phenols
622	M27963	(-)-Gallocatechin gallate	(-)-Gallocatechol gallate;Gallocatechin gallate;(-)-gallocatechin-3-O-gallate	4233-96-9	C1[C@H]([C@@H](Oc2cc(cc(c12)O)O)c1cc(c(c(c1)O)O)O)OC(=O)c1cc(c(c(c1)O)O)O	C22H18O11	458.38	Plant	Acacia catechu (L.F.) Willd.	Flavonoid	SARS CoV-2 Mpro	Raman K, Rajagopal K, Islam F, Dhawan M, Mitra S, Aparna B, Varakumar P, Byran G, Choudhary OP, Emran TB. Role of natural products towards the SARS-CoV-2: A critical review. Ann Med Surg (Lond). 2022 Aug;80:104062. doi: 10.1016/j.amsu.2022.104062. Epub 2022 Jul 2. PMID: 35814035; PMCID: PMC9249430.
623	M27963	Diosgenin glucoside	Trillin;Disogluside	14144-06-0	[C@H]1([C@H]([C@@H]([C@H]([C@@H](O1)O[C@@H]1CC2=CC[C@H]3[C@@H]4C[C@@H]5O[C@@]6([C@H]([C@@H]5[C@]4(CC[C@@H]3[C@]2(CC1)C)C)C)CC[C@H](CO6)C)O)O)O)CO	C33H52O8	576.77	Plant	Trillium tschonoskii	Steroids
624	M27963	N-Benzylpalmitamide	Macamide 1;N-Benzylhexadecanamide	74058-71-2	CCCCCCCCCCCCCCCC(=O)NCc1ccccc1	C23H39NO	345.57	Plant	Leonurus	Alkaloids
625	M27963	Vincamine	Angiopac;Devincan;Equipur;Novicet;Oxybral;Perval	1617-90-9	c12n3[C@](C[C@]4([C@@H]1N(CCc2c1c3cccc1)CCC4)CC)(C(=O)OC)O	C21H26N2O3	354.44	Plant	Catharanthus roseus	Alkaloids
626	M27963	Maleimide	2,5-Pyrroledione	541-59-3	O=C1NC(=O)C=C1	C4H3NO2	97.07	Animal	N/A	N/A
627	M27963	Doxorubicin hydrochloride	Hydroxydaunorubicin hydrochloride;Adriamycin;Doxorubicin (Adriamycin) HCl;NSC 123127	25316-40-9	Cl.COc1cccc2C(=O)c3c(O)c4C[C@](O)(C[C@H](O[C@H]5C[C@H](N)[C@H](O)[C@H](C)O5)c4c(O)c3C(=O)c12)C(=O)CO	C27H29NO11·HCl	579.99	Microorganism	N/A	N/A
628	M27963	Rhoifolin	Rhoifoloside;Apigenin 7-O-neohesperidoside;Apigenin-7-O-rhamnoglucoside	17306-46-6	c1(cc(=O)c2c(cc(cc2o1)O[C@H]1[C@@H]([C@H]([C@@H]([C@H](O1)CO)O)O)O[C@H]1[C@@H]([C@@H]([C@H]([C@@H](O1)C)O)O)O)O)c1ccc(cc1)O	C27H30O14	578.53	Plant	Anacardiaceae	Flavonoid	SARS CoV-2 Mpro	Raman K, Rajagopal K, Islam F, Dhawan M, Mitra S, Aparna B, Varakumar P, Byran G, Choudhary OP, Emran TB. Role of natural products towards the SARS-CoV-2: A critical review. Ann Med Surg (Lond). 2022 Aug;80:104062. doi: 10.1016/j.amsu.2022.104062. Epub 2022 Jul 2. PMID: 35814035; PMCID: PMC9249430.
629	M27963	Heterophyllin B	N/A	145459-19-4	CC[C@H](C)[C@@H]1NC(=O)[C@@H]2CCCN2C(=O)[C@@H]2CCCN2C(=O)[C@@H]2CCCN2C(=O)[C@H](CC(C)C)NC(=O)CNC(=O)CNC(=O)[C@H](Cc2ccccc2)NC1=O	C40H58N8O8	778.95	Plant	Pseudostellaria heterophylla	Miscellaneous
630	M27963	Tectorigenin	Tectorigenine;4',5,7-Trihydroxy-6-methoxyisoflavone	548-77-6	COc1c(O)cc2occ(-c3ccc(O)cc3)c(=O)c2c1O	C16H12O6	300.27	Plant	Belamcanda chinensis (L.) DC.	Flavonoid
631	M27963	Sapogenins Glycosides	Saponin;Saponins	8047-15-2	C/C=C(/C)\C(=O)O[C@H]1[C@@H]([C@@]2([C@@H](C[C@@]3(C(=CCC4[C@]3(CCC5[C@@]4(CC[C@@H]([C@]5(C)CO)O[C@H]6[C@@H]([C@H]([C@@H]([C@H](O6)C(=O)O)O[C@H]7[C@@H]([C@H]([C@@H]([C@H](O7)CO)O)O)O)O)O[C@H]8[C@@H]([C@H]([C@@H]([C@H](O8)CO)O)O)O)C)C)C2CC1(C)C)C)O)CO)OC(=O)C	C18H28N2O3S·HCl	388.95	Plant	N/A	N/A
632	M27963	Napellonine	Songorine;Bullatine G;Zongorine	509-24-0	CCN1C[C@]2(C)CC[C@H](O)[C@]34C1[C@H](C[C@H]23)[C@]12C[C@@H](C(=C)[C@H]1O)C(=O)C[C@@H]42	C22H31NO3	357.49	Plant	Aconitum	Alkaloids
633	M27963	Apramycin sulfate	Nebramycin II;Ai3-29795	65710-07-8	[C@@H]1([C@@H]([C@H]([C@@H]([C@H](C1)N)O[C@H]1O[C@H]2[C@H](C[C@H]1N)O[C@@H]([C@H]([C@H]2O)NC)O[C@@H]1[C@@H]([C@H]([C@@H]([C@H](O1)CO)N)O)O)O)O)N.S(=O)(=O)(O)O	C21H43N5O15S	637.66	Microorganism	N/A	Glycosides
634	M27963	Gypenoside XVII	Gynosaponin S;GP-17	80321-69-3	C\C(C)=C/CC[C@](C)(O[C@@H]1O[C@H](CO[C@@H]2O[C@H](CO)[C@@H](O)[C@H](O)[C@H]2O)[C@@H](O)[C@H](O)[C@H]1O)[C@H]1CC[C@]2(C)[C@@H]1[C@H](O)C[C@@H]1[C@@]3(C)CC[C@H](O[C@@H]4O[C@H](CO)[C@@H](O)[C@H](O)[C@H]4O)C(C)(C)[C@@H]3CC[C@@]21C	C48H82O18	947.16	Plant	Gynostemma pentaphyllum	Triterpenoids
635	M27963	Carnosol	N/A	5957-80-2	CC(C)c1cc2[C@@H]3C[C@H]4C(C)(C)CCC[C@]4(C(=O)O3)c2c(O)c1O	C20H26O4	330.42	Plant	Rosmarinus officinalis	Diterpenoids
636	M27963	10-Hydroxycamptothecin	(S)-10-Hydroxycamptothecin;10-HCPT	19685-09-7	CC[C@@]1(O)C(=O)OCc2c1cc1-c3nc4ccc(O)cc4cc3Cn1c2=O	C20H16N2O5	364.36	Plant	Camptotheca acuminata	Alkaloids
637	M27963	Brevianamide F	Cyclo(L-Pro-L-Trp);cyclo-(L-Trp-L-Pro);Cyclo-L-tryptophyl-L-proline	38136-70-8	C1C[C@H]2C(=O)N[C@H](C(=O)N2C1)Cc1c[nH]c2ccccc12	C16H17N3O2	283.32	Microorganism	N/A	N/A
638	M27963	Galangin	3,5,7-Trihydroxyflavone;Norizalpinin	548-83-4	c1ccc(cc1)c1c(c(=O)c2c(cc(cc2o1)O)O)O	C15H10O5	270.2	Plant	Zingiber officinale Roscoe.	Flavonoid
639	M27963	1,2,3,4,6-O-Pentagalloylglucose	Penta-O-galloyl-β-D-glucose;Pentagalloylglucose;1,2,3,4,6-O-Pentagalloylglucose;1,2,3,4,6-Penta-O-galloyl-beta-D-glucopyranose	14937-32-7	c1c(cc(c(c1O)O)O)C(=O)OC[C@@H]1[C@H]([C@@H]([C@H]([C@@H](O1)OC(=O)c1cc(c(c(c1)O)O)O)OC(=O)c1cc(c(c(c1)O)O)O)OC(=O)c1cc(c(c(c1)O)O)O)OC(=O)c1cc(c(c(c1)O)O)O	C41H32O26	940.68	Plant	Punica granatum	Phenols
640	M27963	beta, beta-dimethylacrylshikonin	N/A	5162-01-6	C\C(C)=C\CC(OC(=O)\C=C(/C)C)C1=CC(=O)c2c(O)ccc(O)c2C1=O	C21H22O6	370.4	Plant	N/A	Quinones
641	M27964	Isoxanthohumol	N/A	70872-29-6	COc1cc(O)c(C\C=C(\C)C)c2O[C@@H](CC(=O)c12)c1ccc(O)cc1	C21H22O5	354.4	Plant	Sophora flavescens	Flavonoid
642	M27964	Morroniside	N/A	25406-64-8	COC(=O)C1=CO[C@@H](O[C@@H]2O[C@H](CO)[C@@H](O)[C@H](O)[C@H]2O)[C@@H]2[C@H](C)OC(O)C[C@H]12	C17H26O11	406.38	Plant	Cinchona ledgeriana (Howard) Moens ex Trim.	Iridoids
643	M27964	MRE269	MRE 269;MRE-269;ACT-333679	475085-57-5	CC(C)N(CCCCOCC(O)=O)c1cnc(-c2ccccc2)c(n1)-c1ccccc1	C25H29N3O3	419.52	Plant	N/A	Triterpenoids
644	M27964	Ajmaline	(+)-Ajmaline;Cardiorythmine;Tachmalin;Raugalline	4360-12-7	CC[C@H]1[C@@H]2C[C@H]3[C@@H]4N(C)c5ccccc5[C@]44C[C@@H](C2[C@H]4O)N3[C@@H]1O	C20H26N2O2	326.4	Plant	Rauvolfia verticillata	Alkaloids
645	M27964	17α-Estradiol	Epiestradiol;Epiestrol;Alfatradiol;Alpha-Estradiol	57-91-0	c1cc(cc2CC[C@H]3[C@@H]4CC[C@H]([C@]4(CC[C@@H]3c12)C)O)O	C18H24O2	272.38	Animal	N/A	Steroids and steroid derivatives
646	M27964	Bornyl acetate	Isobornyl acetate;Bornyl acetic ether;2-Camphanol acetate	76-49-3	CC(=O)O[C@@H]1C[C@@H]2CC[C@@]1(C)C2(C)C.CC(=O)O[C@H]1C[C@H]2CC[C@]1(C)C2(C)C	C12H20O2	196.29	Plant	Dipterocarpaceae	Terpenoids
647	M27964	Neoandrographolide	Neoandrographiside	27215-14-1	O1CC=C(C1=O)CC[C@@H]1C(=C)CC[C@@H]2[C@@](CCC[C@@]12C)(CO[C@@H]1O[C@@H]([C@H]([C@@H]([C@H]1O)O)O)CO)C	C26H40O8	480.6	Plant	Andrographis paniculata	Diterpenoids
648	M27964	Acetylcimigenol 3-O-alpha-L-arabinopyran	N/A	402513-88-6	CC7(C)O[C@H]7[C@H](OC(C)=O)C[C@@H](C)[C@H]6C(=O)[C@H](O)[C@]2(C)[C@]6(C)CC[C@]35C[C@@]54CC[C@H](O[C@@H]1OC[C@H](O)[C@H](O)[C@H]1O)[C@@](C)(C)[C@@H]4CC[C@@H]23	C37H58O10	662.86	Plant	Cimicifuga foetida	Triterpenoids
649	M27964	3-Amino-4-hydroxybenzoic acid	3-amino-4-hydroxybenzenecarboxylic acid	1571-72-8	Nc1cc(ccc1O)C(O)=O	C7H7NO3	153.14	Animal	N/A	Others
650	M27964	β-Pinene	Pseudopinene;Nopinene;Terebenthene	127-91-3	CC1(C2CCC(=C)C1C2)C	C10H16	136.23	Plant	N/A	Alkenes
651	M27964	Panaxtriol	Panaxatriol	32791-84-7	C[C@@]1(CCCC(O1)(C)C)[C@H]2CC[C@@]3([C@@H]2[C@@H](C[C@H]4[C@]3(C[C@H]([C@@H]5[C@@]4(CC[C@@H](C5(C)C)O)C)O)C)O)C	C30H52O4	476.39	Plant	Panax ginseng	Terpenoids
652	M27964	Scopoletin	Chrysatropic acid;Gelseminic acid;Esculetin 6-methyl ether;6-Methylesculetin	92-61-5	COc1cc2ccc(=O)oc2cc1O	C10H8O4	192.17	Plant	Hyoscyamus niger	Others
653	M27964	Epimedin B	Epmedin B	110623-73-9	COc1ccc(cc1)-c1oc2c(C\C=C(/C)C)c(O[C@@H]3O[C@H](CO)[C@@H](O)[C@H](O)[C@H]3O)cc(O)c2c(=O)c1O[C@@H]1O[C@@H](C)[C@H](O)[C@@H](O)[C@H]1O[C@@H]1OC[C@@H](O)[C@H](O)[C@H]1O	C38H48O19	808.78	Plant	Epimedium	Flavonoid
654	M27964	(2R,3R)-(-)-2,3-Butanediol	levo-2,3-Butanediol	24347-58-8	C[C@@H](O)[C@@H](C)O	C4H10O2	90.12	Animal	N/A	Alcohols and polyols
655	M27964	(S)-(-)-1-Phenylethanol	(-)-Methyl phenyl carbinol;(S)-(-)-sec-Phenylethyl alcohol	1445-91-6	C[C@H](O)c1ccccc1	C8H10O	122.16	Animal	N/A	Benzene and substituted derivatives
656	M27964	mono-Methyl glutarate	METHYL HYDROGEN GLUTARATE	1501-27-5	COC(=O)CCCC(O)=O	C6H10O4	146.14	Animal	N/A	Fatty Acyls
657	M27964	Diethyl oxalpropionate	HYL 2-METHYL-3-OXOSUCCINATE	759-65-9	CCOC(=O)C(C)C(=O)C(=O)OCC	C9H14O5	202.2	Animal	N/A	Keto acids and derivatives
658	M27964	2,5-Dimethylpyrazine	N/A	123-32-0	Cc1cnc(C)cn1	C6H8N2	108.14	Animal	N/A	Diazines
659	M27964	Pyrimidine	Metadiazine	289-95-2	c1cncnc1	C4H4N2	80.09	Animal	N/A	Diazines
660	M27964	Monoethyl malonic acid	Ethyl hydrogen malonate	1071-46-1	CCOC(=O)CC(O)=O	C5H8O4	132.11	Animal	N/A	Carboxylic acids and derivatives
661	M27964	Moxidectin	CL301423;milbemycin B	113507-06-5	CO\N=C1\C[C@]2(C[C@@H]3C[C@@H](C\C=C(C)\C[C@@H](C)\C=C\C=C4/CO[C@H]5[C@H](O)C(C)=C[C@@H](C(=O)O3)[C@]45O)O2)O[C@@H]([C@H]1C)C(\C)=C\C(C)C	C37H53NO8	639.84	Microorganism	N/A	N/A
662	M27964	Pyridoxamine dihydrochloride	Pyridorin;Pyridoxylamine Dihydrochloride	524-36-7	Cl.Cl.Cc1ncc(CO)c(CN)c1O	C8H14Cl2N2O2	241.12	Animal	N/A	Pyridines and derivatives
663	M27964	Urocanic acid	4-Imidazoleacrylic acid	104-98-3	OC(=O)\C=C\c1cnc[nH]1	C6H6N2O2	138.12	Animal	N/A	Azoles
664	M27964	β-Nicotinamide mononucleotide	β-NM	1094-61-7	NC(=O)c1ccc[n+](c1)[C@@H]1O[C@H](COP(O)([O-])=O)[C@@H](O)[C@H]1O	C11H15N2O8P	334.22	Animal	N/A	Pyridine nucleotides
665	M27964	1-Methylguanidine hydrochloride	N/A	21770-81-0	Cl.CNC(N)=N	C2H8ClN3	109.56	Animal	N/A	Organonitrogen compounds
666	M27964	Agarotetrol	N/A	69809-22-9	O[C@@H]1[C@H](O)[C@@H](O)c2c(oc(CCc3ccccc3)cc2=O)[C@H]1O	C17H18O6	318.32	Organism	N/A	Ketone
667	M27964	Tryptophol	Indole-3-ethanol;3-(2-Hydroxyethyl)indole	526-55-6	OCCc1c[nH]c2ccccc12	C10H11NO	161.2	Animal	N/A	Indoles and derivatives
668	M27964	5-HYDROXYINDOLE-3-ACETIC ACID	5-HIAA	54-16-0	OC(=O)Cc1c[nH]c2ccc(O)cc12	C10H9NO3	191.18	Animal	N/A	Indoles and derivatives
669	M27964	UDP-Glucose sodium salt	Uridine 5'-diphosphoglucose disodium sal;UDP-α-D-Glucose sodium salt;UDPG sodium salt	28053-08-9	[Na+].[Na+].OC[C@H]1O[C@H](OP([O-])(=O)OP([O-])(=O)OC[C@H]2O[C@H]([C@H](O)[C@@H]2O)n2ccc(=O)[nH]c2=O)[C@H](O)[C@@H](O)[C@@H]1O	C15H24N2Na2O18P2	628.28	Animal	N/A	Pyrimidine nucleotides
670	M27964	4-Imidazoleacetic acid hydrochloride	(4-Imidazolyl)acetic acid hydrochloride;I4AA	3251-69-2	Cl.OC(=O)Cc1cnc[nH]1	C5H7ClN2O2	162.57	Animal	N/A	Azoles
671	M27964	Glycolaldehyde dimer	1,4-Dioxane-2,5-diol;Hydroxyacetaldehyde dimer;2,5-Dihydroxy-1,4-dioxane	23147-58-2	OC1COC(O)CO1	C4H8O4	120.1	Animal	N/A	Others
672	M27964	Purine	7H-Imidazo(4,5-d)pyrimidine	120-73-0	c1nc2ncncc2[nH]1	C5H4N4	120.11	Animal	N/A	Imidazopyrimidines
673	M27964	Lithium acetoacetate	LithoTab acetoacetate;Acetoacetic acid lithium salt;Lithium 3-Oxobutyrate	3483-11-2	[Li+].CC(=O)CC([O-])=O	C4H5LiO3	108.02	Animal	N/A	Keto acids and derivatives
674	M27964	2'-Deoxycytidine 5'-monophosphate	dCMP	1032-65-1	Nc1ccn([C@H]2C[C@H](O)[C@@H](COP(O)(O)=O)O2)c(=O)n1	C9H14N3O7P	307.2	Animal	N/A	Pyrimidine nucleotides
675	M27964	Maleamic acid	Acrylic acid	557-24-4	NC(=O)\C=C/C(O)=O	C4H5NO3	115.09	Animal	N/A	Others
676	M27964	2,6-Dihydroxypyridine hydrochloride	N/A	10357-84-3	Cl.Oc1cccc(O)n1	C5H6ClNO2	147.56	Animal	N/A	N/A
677	M27964	Heptadecanoic acid	N/A	506-12-7	CCCCCCCCCCCCCCCCC(O)=O	C17H34O2	270.45	Animal	N/A	Fatty Acyls
678	M27964	Guanosine 5'-monophosphate disodium salt	GMP-5	5550-12-9	O.[Na+].[Na+].Nc1nc2n(cnc2c(=O)[nH]1)[C@@H]1O[C@H](COP([O-])([O-])=O)[C@@H](O)[C@H]1O	C10H14N5Na2O9P	425.2	Animal	N/A	Purine nucleotides
679	M27964	(±)-Methyl Jasmonate	(±)-Jasmonic Acid methyl ester	39924-52-2	CCC=CCC1C(CC(=O)OC)CCC1=O	C13H20O3	224.3	Animal	N/A	Fatty Acyls
680	M27964	Kynurenic acid	Quinurenic acid;Kynurenate;NSC 58973	492-27-3	OC(=O)c1cc(=O)c2ccccc2[nH]1	C10H7NO3	189.17	Animal	N/A	Quinolines and derivatives
681	M27964	3,4-Dihydroxyphenylacetic acid	3,4-Dihydroxybenzeneacetic acid;3,4-Dihydroxyphenylacetic acid;DOPAC	102-32-9	OC(=O)Cc1ccc(O)c(O)c1	C8H8O4	168.15	Animal	N/A	Phenols
682	M27964	2,4-Dihydroxypyrimidine-5-carboxylic acid	Isoorotic acid;Uracil-5-carboxylic acid	23945-44-0	OC(=O)c1cnc(O)nc1O	C5H4N2O4	156.1	Animal	N/A	Others
683	M27964	Uridine 5'-monophosphate	Uridylic acid;5'-Uridylic acid;Uridine phosphate;Uridine 5'-phosphoric acid;UMP	58-97-9	O[C@@H]1[C@@H](COP(O)(O)=O)O[C@H]([C@@H]1O)n1ccc(=O)[nH]c1=O	C9H13N2O9P	324.18	Animal	N/A	Pyrimidine nucleotides
684	M27964	Serotonin creatinine sulfate monohydrate	5-Hydroxytryptamine creatinine sulfate complex	61-47-2	O.OS(O)(=O)=O.CN1CC(=O)N=C1N.NCCc1c[nH]c2ccc(O)cc12	C14H23N5O7S	405.43	Animal	N/A	Indoles and derivatives
685	M27964	12-Hydroxydodecanoic acid	12-hydroxylauric acid	505-95-3	OCCCCCCCCCCCC(O)=O	C12H24O3	216.32	Animal	N/A	Hydroxy acids and derivatives
686	M27964	Aminoadipic acid	DL-2-Aminoadipic acid	542-32-5	NC(CCCC(O)=O)C(O)=O	C6H11NO4	161.16	Animal	N/A	Carboxylic acids and derivatives
687	M27964	Phosphocholine chloride calcium salt tet	CalciuM Phosphorylcholine Tetrahydrate	72556-74-2	O.O.O.O.[Cl-].[Ca++].C[N+](C)(C)CCOP([O-])([O-])=O	C5H21CaClNO8P	329.73	Animal	N/A	Organonitrogen compounds
688	M27964	O-Phosphorylethanolamine	N/A	1071-23-4	NCCOP(O)(O)=O	C2H8NO4P	141.06	Animal	N/A	Miscellaneous
689	M27964	DL-Arabinose	N/A	147-81-9	OC[C@H]1OC(O)[C@@H](O)[C@@H]1O	C5H10O5	150.13	Animal	N/A	Organooxygen compounds
690	M27964	Thymidine 5'-monophosphate disodium salt	TMP DISODIUM SALT	33430-62-5	O.[Na+].[Na+].Cc1cn([C@H]2C[C@H](O)[C@@H](COP([O-])([O-])=O)O2)c(=O)[nH]c1=O	C10H15N2Na2O9P	384.19	Animal	N/A	Pyrimidine nucleotides
691	M27964	2'-Deoxyuridine 5'-monophosphate disodium salt	2'-dUMP⋅2Na	42155-08-8	[Na+].[Na+].O[C@H]1C[C@@H](O[C@@H]1COP([O-])([O-])=O)n1ccc(=O)[nH]c1=O	C9H11N2Na2O8P	352.15	Animal	N/A	Others
692	M27964	L-Anserine nitrate salt	N/A	10030-52-1	O[N+]([O-])=O.Cn1cncc1C[C@H](NC(=O)CCN)C(O)=O	C10H17N5O6	303.27	Animal	N/A	Peptidomimetics
693	M27964	2'-Deoxyadenosine 5'-monophosphate	D-AMP	653-63-4	Nc1ncnc2n(cnc12)[C@H]1C[C@H](O)[C@@H](COP(O)(O)=O)O1	C10H14N5O6P	331.22	Animal	N/A	Purine nucleotides
694	M27964	L-Dihydroorotic acid	N/A	5988-19-2	OC(=O)[C@@H]1CC(=O)NC(=O)N1	C5H6N2O4	158.11	Animal	N/A	Carboxylic acids and derivatives
695	M27964	3-Methoxytyramine hydrochloride	3-O-methyl Dopamine hydrochloride;3-O-methyl Dopamine hydrochloride)	1477-68-5	Cl.COc1cc(CCN)ccc1O	C9H14ClNO2	203.67	Animal	N/A	Phenols
696	M27964	D-Glucose 6-phosphate sodium salt	G6P sodium salt;Sodium Glucose-6-Phosphate	54010-71-8	[Na+].OC1O[C@H](COP(O)([O-])=O)[C@@H](O)[C@H](O)[C@H]1O	C6H12NaO9P	282.12	Animal	N/A	Organooxygen compounds
697	M27964	cis-4-Hydroxy-D-proline	D-allo-Hydroxyproline	2584-71-6	O[C@H]1CN[C@H](C1)C(O)=O	C5H9NO3	131.13	Animal	N/A	Carboxylic acids and derivatives
698	M27964	Suberic acid	Octanedioic acid;1,8-Octanedioic acid	505-48-6	OC(=O)CCCCCCC(O)=O	C8H14O4	174.19	Animal	N/A	Fatty Acyls
699	M27964	2-Hydroxy-3-methylbutyric acid	2-Hydroxy-3-methylbutanoic acid;(±)-2-Hydroxyisopentanoic Acid;2-Hydroxyisovaleric Acid	4026-18-0	CC(C)C(O)C(O)=O	C5H10O3	118.13	Animal	N/A	Fatty Acyls
700	M27964	UDP disodium salt	Uridine 5'-diphosphate disodium salt hyd	27821-45-0	[Na+].[Na+].O[C@H]1[C@@H](O)[C@@H](O[C@@H]1COP([O-])(=O)OP(O)([O-])=O)n1ccc(=O)[nH]c1=O	C9H14N2Na2O13P2	466.14	Animal	N/A	Pyrimidine nucleotides
701	M27964	D-Gulonic acid γ-lactone	N/A	6322-07-2	OC[C@@H](O)[C@@H]1OC(=O)[C@H](O)[C@@H]1O	C6H10O6	178.14	Animal	N/A	Lactones
702	M27964	Zeaxanthin	Anchovyxanthin;All-Trans-Zeaxanthin	144-68-3	CC(\C=C\C=C(C)\C=C\C1=C(C)C[C@@H](O)CC1(C)C)=C/C=C/C=C(C)/C=C/C=C(C)/C=C/C1=C(C)C[C@@H](O)CC1(C)C	C40H56O2	568.88	Plant	Zea mays	Miscellaneous
703	M27964	Farrerol	N/A	24211-30-1	Cc1c(O)c(C)c2O[C@@H](CC(=O)c2c1O)c1ccc(O)cc1	C17H16O5	300.31	Plant	Rhododendron	Flavonoid
704	M27964	Thymopentin	TP5	69558-55-0	CC(C)[C@H](NC(=O)[C@H](CC(O)=O)NC(=O)[C@H](CCCCN)NC(=O)[C@@H](N)CCCNC(N)=N)C(=O)N[C@@H](Cc1ccc(O)cc1)C(O)=O	C30H49N9O9	679.56	Animal	N/A	Others
705	M27964	Hederagenin	Caulosapogenin;Hederagenol;Hederagenic acid;Astrantiagenin E	465-99-6	C1C(CC[C@@]2(CC[C@]3([C@@]4(CC[C@H]5[C@]([C@H](CC[C@@]5([C@H]4CC=C3[C@H]12)C)O)(C)CO)C)C)C(=O)O)(C)C	C30H48O4	472.71	Plant	ARALIACEAE	Glycosides
706	M27964	Manninotriose	N/A	13382-86-0	OC[C@H]1O[C@H](OC[C@H]2O[C@H](OC[C@H]3OC(O)[C@H](O)[C@@H](O)[C@@H]3O)[C@H](O)[C@@H](O)[C@H]2O)[C@H](O)[C@@H](O)[C@H]1O	C18H32O16	504.43	Animal	N/A	Carbohydrates
707	M27964	2-Aminoethylphosphonic acid	2-AEP;Ciliatine	2041-14-7	NCCP(O)(O)=O	C2H8NO3P	125.06	Animal	N/A	Organic phosphonic acids and derivatives
708	M27964	N-Acetyl-D-galactosamine	D-GalNAc	1811-31-0	CC(=O)N[C@H]1C(O)O[C@H](CO)[C@H](O)[C@@H]1O	C8H15NO6	221.21	Animal	N/A	Organooxygen compounds
709	M27964	7-Epitaxol	7-epi-Paclitaxel	105454-04-4	CC(=O)O[C@@H]1C2=C(C)[C@H](C[C@@](O)([C@@H](OC(=O)c3ccccc3)[C@@H]3[C@@]4(CO[C@@H]4C[C@@H](O)[C@@]3(C)C1=O)OC(C)=O)C2(C)C)OC(=O)[C@H](O)[C@@H](NC(=O)c1ccccc1)c1ccccc1	C47H51NO14	853.91	Plant	Taxus chinensis	Diterpenoids
710	M27964	Betulin	Trochol;betulinol;betuline;betulinic alcohol;Betulol	473-98-3	O[C@@H]1C([C@H]2[C@@](CC1)(C)[C@H]1CC[C@H]3[C@@](CC[C@@]4([C@@H]3[C@@H](CC4)C(=C)C)CO)([C@@]1(CC2)C)C)(C)C	C30H50O2	442.72	Plant	Betula	Others
711	M27964	Praeruptorin A	(+)-Praeruptorin A	73069-27-9	C\C=C(\C)C(=O)O[C@H]1[C@@H](OC(C)=O)c2c(OC1(C)C)ccc1ccc(=O)oc21	C21H22O7	386.4	Plant	Peucedanum praeruptorum Dunn.	Coumarins
712	M27964	Cyasterone	Cyasteron	17086-76-9	O1C(=O)[C@H]([C@@H]([C@H]1C)C[C@H]([C@@](C)([C@H]1CC[C@]2(C3=CC(=O)[C@@H]4C[C@H]([C@H](C[C@@]4([C@H]3CC[C@]12C)C)O)O)O)O)O)C	C29H44O8	520.66	Plant	Cyathula officinalis	Steroids
713	M27964	Forsythoside B	N/A	81525-13-5	O1[C@H]([C@@H]([C@H]([C@@H]([C@H]1CO[C@@H]1OC[C@]([C@H]1O)(O)CO)OC(=O)/C=C/c1cc(c(cc1)O)O)O[C@@H]1O[C@H]([C@@H]([C@H]([C@H]1O)O)O)C)O)OCCc1cc(c(cc1)O)O	C34H44O19	756.71	Plant	Forsythia suspensa	Phenylpropanoids	SARS CoV-2 Mpro	Su H, Yao S, Zhao W, Zhang Y, Liu J, Shao Q, Wang Q, Li M, Xie H, Shang W, Ke C, Feng L, Jiang X, Shen J, Xiao G, Jiang H, Zhang L, Ye Y, Xu Y. Identification of pyrogallol as a warhead in design of covalent inhibitors for the SARS-CoV-2 3CL protease. Nat Commun. 2021 Jun 15;12(1):3623. doi: 10.1038/s41467-021-23751-3. PMID: 34131140; PMCID: PMC8206078.
714	M27964	gamma-Mangostin	Normangostin	31271-07-5	CC(=CCC1=C(C=C2C(=C1O)C(=O)C3=C(C(=C(C=C3O2)O)O)CC=C(C)C)O)C	C23H24O6	396.43	Plant	Garcinia mangostana	Xanthones
715	M27964	Resibufogenin	Recibufogenin;Bufogenin	465-39-4	C[C@]12CC[C@H]3[C@@H](CC[C@@H]4C[C@@H](O)CC[C@]34C)[C@]11O[C@@H]1C[C@@H]2c1ccc(=O)oc1	C24H32O4	384.51	Animal	N/A	Esters
716	M27964	Rosavin	Rosavidin	84954-92-7	O1[C@H]([C@@H]([C@H]([C@@H]([C@H]1CO[C@@H]1OC[C@@H]([C@@H]([C@H]1O)O)O)O)O)O)OC/C=C/c1ccccc1	C20H28O10	428.43	Plant	Rheum	Phenylpropanoids
717	M27964	Dehydroevodiamine	DHED	67909-49-3	C[n+]1c2-c3[nH]c4ccccc4c3CCn2c(=O)c2ccccc12	C19H15N3O	301.34	Plant	Evodia rutaecarpa	Alkaloids
718	M27964	Lathyrol	N/A	34420-19-4	C[C@H]1C[C@@]2(O)[C@H]([C@H]1O)[C@@H](O)C(=C)CC[C@H]1[C@@H](\C=C(C)\C2=O)C1(C)C	C20H30O4	334.45	Plant	Euphorbia lathyris	Diterpenoids
719	M27964	Gracillin	N/A	19083-00-2	[C@@H]1([C@@H]([C@H]([C@@H]([C@H](O1)CO)O)O)O)O[C@H]1[C@@H]([C@H](O[C@H]([C@@H]1O[C@H]1[C@@H]([C@@H]([C@H]([C@@H](O1)C)O)O)O)O[C@@H]1CC2=CC[C@H]3[C@@H]4C[C@@H]5O[C@@]6([C@H]([C@@H]5[C@]4(CC[C@@H]3[C@]2(CC1)C)C)C)CC[C@H](CO6)C)CO)O	C45H72O17	885.05	Plant	Dioscorea polystachya	Steroids
720	M27964	Spinosin	Flavoayamenin	72063-39-9	COc1cc2oc(cc(=O)c2c(O)c1[C@@H]1O[C@H](CO)[C@@H](O)[C@H](O)[C@H]1O[C@@H]1O[C@H](CO)[C@@H](O)[C@H](O)[C@H]1O)-c1ccc(O)cc1	C28H32O15	608.54	Plant	Ziziphus jujuba	Flavonoid
721	M27965	Oroxin B	Hypocretin-2	114482-86-9	OC[C@H]1O[C@@H](OC[C@H]2O[C@@H](Oc3cc4oc(cc(=O)c4c(O)c3O)-c3ccccc3)[C@H](O)[C@@H](O)[C@@H]2O)[C@H](O)[C@@H](O)[C@@H]1O	C27H30O15	594.52	Plant	Scutellaria baicalensis	Flavonoid
722	M27965	Sitogluside	β-Sitosterol β-D-glucoside;Daucosterol;Eleutheroside A;Alexandrin	474-58-8	CC[C@H](CC[C@@H](C)[C@H]1CC[C@H]2[C@@H]3CC=C4C[C@H](CC[C@]4(C)[C@H]3CC[C@]12C)O[C@@H]1O[C@H](CO)[C@@H](O)[C@H](O)[C@H]1O)C(C)C	C35H60O6	576.86	Plant	Dioscorea nipponica	Steroids	SARS CoV-2 Mpro	Zhao Y, Deng S, Bai Y, Guo J, Kai G, Huang X, Jia X. Promising natural products against SARS-CoV-2: Structure, function, and clinical trials. Phytother Res. 2022 Oct;36(10):3833-3858. doi: 10.1002/ptr.7580. Epub 2022 Aug 5. PMID: 35932157; PMCID: PMC9538226.
723	M27965	Pectolinarin	N/A	28978-02-1	COc1ccc(cc1)-c1cc(=O)c2c(O)c(OC)c(O[C@@H]3O[C@H](CO[C@@H]4O[C@@H](C)[C@H](O)[C@@H](O)[C@H]4O)[C@@H](O)[C@H](O)[C@H]3O)cc2o1	C29H34O15	622.59	Plant	Cirsium japonicum Fisch. ex DC.	Glycosides	SARS CoV-2 Mpro	Raman K, Rajagopal K, Islam F, Dhawan M, Mitra S, Aparna B, Varakumar P, Byran G, Choudhary OP, Emran TB. Role of natural products towards the SARS-CoV-2: A critical review. Ann Med Surg (Lond). 2022 Aug;80:104062. doi: 10.1016/j.amsu.2022.104062. Epub 2022 Jul 2. PMID: 35814035; PMCID: PMC9249430.
724	M27965	Roburic acid	N/A	6812-81-3	C[C@@H]1CC[C@]2(C)CC[C@]3(C)C(=CC[C@@H]4[C@@](C)(CCC(O)=O)[C@@H](CC[C@@]34C)C(C)=C)[C@@H]2[C@H]1C	C30H48O2	440.71	Plant	Gentiana macrophylla	Triterpenoids
725	M27965	Ganoderic acid G	N/A	98665-22-6	C[C@H](CC(=O)CC(C)C(O)=O)[C@H]1CC(=O)[C@@]2(C)C3=C(C(=O)[C@@H](O)[C@]12C)[C@@]1(C)CC[C@H](O)C(C)(C)[C@@H]1C[C@@H]3O	C30H44O8	532.67	Plant	Ganoderma lucidum	Triterpenoids
726	M27965	Polyphyllin VI	N/A	55916-51-3	C[C@@H]1[C@@]2(CC[C@@H](C)CO2)O[C@H]2C[C@H]3[C@@H]4CC=C5C[C@H](CC[C@]5(C)[C@H]4CC[C@]3(C)[C@@]12O)O[C@@H]1O[C@H](CO)[C@@H](O)[C@H](O)[C@H]1O[C@H]1O[C@@H](C)[C@H](O)[C@@H](O)[C@H]1O	C39H62O13	738.91	Plant	Paris	Steroids
727	M27965	Alisol B 23-acetate	23-O-Acetylalisol B;Alisol B monoacetate;23-Acetylalismol B;Alisol B Acetate	26575-95-1	C[C@H](C[C@H](OC(C)=O)[C@H]1OC1(C)C)C1=C2C[C@H](O)[C@H]3[C@@]4(C)CCC(=O)C(C)(C)[C@@H]4CC[C@]3(C)[C@@]2(C)CC1	C32H50O5	514.74	Plant	Alisma plantago-aquatica	Triterpenoids
728	M27965	Neobavaisoflavone	N/A	41060-15-5	C\C(C)=C\Cc1cc(ccc1O)-c1coc2cc(O)ccc2c1=O	C20H18O4	322.36	Plant	Psoralea corylifolia	Flavonoid
729	M27965	Oxaloacetic acid	N/A	328-42-7	OC(=O)CC(=O)C(O)=O	C4H4O5	132.07	Animal	N/A	Keto acids and derivatives
730	M27965	δ-Valerolactone	Tetrahydro-2H-pyran-2-one;δ-Valeryllactone;2-Oxotetrahydropyran	542-28-9	O=C1CCCCO1	C5H8O2	100.12	Animal	N/A	N/A
731	M27965	Thiamine pyrophosphate	Aneurinepyrophosphoric acid;Cocarboxylase;Thiamine pyrophosphate chloride	154-87-0	[Cl-].Cc1c(CCOP(O)(=O)OP(O)(O)=O)sc[n+]1Cc1cnc(C)nc1N	C12H19N4O7P2S	425.31	Animal	N/A	Diazines
732	M27965	2-Amino-1-phenylethanol	N/A	7568-93-6	NCC(O)c1ccccc1	C8H11NO	137.18	Animal	N/A	Organonitrogen compounds
733	M27965	Quercetin-3-O-sophoroside	BaiMaside;Quercetin 3-beta-D-sophoroside	18609-17-1	OC[C@H]1O[C@@H](O[C@H]2[C@H](Oc3c(oc4cc(O)cc(O)c4c3=O)-c3ccc(O)c(O)c3)O[C@H](CO)[C@@H](O)[C@@H]2O)[C@H](O)[C@@H](O)[C@@H]1O	C27H30O17	626.52	Plant	Hedyotis diffusa	Flavonoid
734	M27965	SMILAGENIN ACETATE	Nsc15488	4947-75-5	C[C@H]1[C@H]2[C@H](C[C@H]3[C@@H]4CC[C@H]5C[C@H](CC[C@]5(C)[C@H]4CC[C@]23C)OC(C)=O)O[C@]11CC[C@@H](C)CO1	C29H46O4	458.67	Plant	Anemarrhena asphodeloides Bunge.	N/A
735	M27965	Isobavachin	N/A	31524-62-6	C\C(C)=C\Cc1c(O)ccc2C(=O)C[C@H](Oc12)c1ccc(O)cc1	C20H20O4	324.38	Plant	Psoralea corylifolia	Flavonoid
736	M27965	Helicid	Helicide;4-formylphenyl-O-β-d-allopyranoside;Hilicidum	80154-34-3	OC[C@H]1O[C@@H](Oc2ccc(C=O)cc2)[C@H](O)[C@H](O)[C@@H]1O	C13H16O7	284.26	Plant	Helicia nilagirica	Phenols
737	M27965	DL-Homocysteine	2-Amino-4-mercaptobutyric acid	454-29-5	NC(CCS)C(O)=O	C4H9NO2S	135.19	Animal	N/A	Carboxylic acids and derivatives
738	M27965	Tricosanoic acid	Tricosan-1-oic acid	2433-96-7	CCCCCCCCCCCCCCCCCCCCCCC(O)=O	C23H46O2	354.61	Animal	N/A	Fatty Acyls
739	M27965	SODIUM 2-HYDROXYBUTYRATE	2-Hydroxybutyric acid sodium salt;DL-2-Hydroxybutyric Acid Sodium Salt;alpha-hydroxybutyrate	5094-24-6	[Na+].CCC(O)C([O-])=O	C4H7NaO3	126.09	Animal	N/A	Hydroxy acids and derivatives
740	M27965	D-(+)-ALLOSE	β-D-Allopyranose	2595-97-3	OC[C@H]1OC(O)[C@H](O)[C@H](O)[C@@H]1O	C6H12O6	180.16	Animal	N/A	Organooxygen compounds
741	M27965	4-Hydroxy-L-phenylglycine	N/A	32462-30-9	N[C@H](C(O)=O)c1ccc(O)cc1	C8H9NO3	167.16	Animal	N/A	Others
742	M27965	4-Hydroxyphenylpyruvic acid	N/A	156-39-8	OC(=O)C(=O)Cc1ccc(O)cc1	C9H8O4	180.16	Animal	N/A	Benzene and substituted derivatives
743	M27965	N-Formylglycine	N/A	2491-15-8	OC(=O)CNC=O	C3H5NO3	103.08	Animal	N/A	Others
744	M27965	Petroselinic acid	5-Heptadecylene-1-carboxylic acid	593-39-5	CCCCCCCCCCC\C=C/CCCCC(O)=O	C18H34O2	282.47	Animal	N/A	Fatty Acyls
745	M27965	Ginsenoside C-K	Ginsenoside compound K;Ginsenoside K	39262-14-1	C\C(C)=C/CC[C@](C)(O[C@@H]1O[C@H](CO)[C@@H](O)[C@H](O)[C@H]1O)[C@H]1CC[C@]2(C)[C@@H]1[C@H](O)C[C@@H]1[C@@]3(C)CC[C@H](O)C(C)(C)[C@@H]3CC[C@@]21C	C36H62O8	622.88	Plant	Panax ginseng	Triterpenoids
746	M27965	Methyl-β-D-galactopyranoside	N/A	1824-94-8	CO[C@@H]1O[C@H](CO)[C@H](O)[C@H](O)[C@H]1O	C7H14O6	194.18	Animal	N/A	Organooxygen compounds
747	M27965	gamma-Linolenic acid	γ-Linolenic acid;gamolenic acid	506-26-3	CCCCC\C=C/C\C=C/C\C=C/CCCCC(O)=O	C18H30O2	278.43	Animal	N/A	Fatty Acyls
748	M27965	L-Tryptophanamide hydrochloride	(2S)-2-amino-3-(1H-indol-3-yl)propanamide hydrochloride	5022-65-1	Cl.N[C@@H](Cc1c[nH]c2ccccc12)C(N)=O	C11H14ClN3O	239.7	Animal	N/A	Indoles and derivatives
749	M27965	Nα-Acetyl-L-lysine	(2S)-2-Acetamido-6-aminohexanoic acid	1946-82-3	CC(=O)N[C@@H](CCCCN)C(O)=O	C8H16N2O3	188.22	Animal	N/A	Carboxylic acids and derivatives
750	M27965	Elaidic acid	trans-Oleic Acid	112-79-8	CCCCCCCC\C=C\CCCCCCCC(O)=O	C18H34O2	282.46	Animal	N/A	Fatty Acyls
751	M27965	trans-1,2-Cyclohexanediol	N/A	1460-57-7	O[C@@H]1CCCC[C@H]1O	C6H12O2	116.16	Animal	N/A	Others
752	M27965	Angelic anhydride	2-Methylisocrotonic Anhydride;(Z)-2-Methylbut-2-enoic anhydride	94487-74-8	C\C=C(\C)C(=O)OC(=O)C(\C)=C/C	C10H14O3	182.21	Plant	Angelica pubescens	Miscellaneous
753	M27965	N-Acetyl-DL-tryptophan	AC-DL-TRP-OH	87-32-1	CC(=O)NC(Cc1c[nH]c2ccccc12)C(O)=O	C13H14N2O3	246.26	Animal	N/A	Others
754	M27965	L-Norvaline	N/A	6600-40-4	CCC[C@H](N)C(O)=O	C5H11NO2	117.15	Animal	N/A	Carboxylic acids and derivatives
755	M27965	D-(-)-Pantolactone	N/A	599-04-2	CC1(C)COC(=O)[C@@H]1O	C6H10O3	130.14	Animal	N/A	Lactones
756	M27965	N-Acetyl-L-alanine	N/A	97-69-8	C[C@H](NC(C)=O)C(O)=O	C5H9NO3	131.13	Animal	N/A	Carboxylic acids and derivatives
757	M27965	Arachidic acid	eicosanoic acid;Icosanoic Acid	506-30-9	CCCCCCCCCCCCCCCCCCCC(O)=O	C20H40O2	312.53	Animal	N/A	Fatty Acyls
758	M27965	6-Hydroxypyridine-3-carboxylic acid	2-Hydroxy-5-pyridinecarboxylic acid;6-Hydroxynicotinic acid	5006-66-6	OC(=O)c1ccc(O)nc1	C6H5NO3	139.11	Animal	N/A	Pyridines and derivatives
759	M27965	2-Aminoisobutyric acid	α-Aminoisobutanoic acid;NSC 16590;α,α-Dimethylglycine	62-57-7	CC(C)(N)C(O)=O	C4H9NO2	103.12	Animal	N/A	Carboxylic acids and derivatives
760	M27965	Indole-3-acetamide	3-Indolylacetamide;3-Indoleacetamide	879-37-8	NC(=O)Cc1c[nH]c2ccccc12	C10H10N2O	174.2	Animal	N/A	Indoles and derivatives
761	M27965	3-Hydroxyphenylacetic acid	N/A	621-37-4	OC(=O)Cc1cccc(O)c1	C8H8O3	152.15	Animal	N/A	Phenols
762	M27965	Quinaldic acid	RARECHEM AL BO 1348	93-10-7	OC(=O)c1ccc2ccccc2n1	C10H7NO2	173.17	Animal	N/A	Quinolines and derivatives
763	M27965	D-Alanine	Ba 2776;D-α-Alanine;(R)-Alanine;(R)-2-Aminopropionic acid	338-69-2	C[C@@H](N)C(O)=O	C3H7NO2	89.09	Animal	N/A	Carboxylic acids and derivatives
764	M27965	Methylmalonic acid	Methylpropanedioic acid;Isosuccinic acid;Methylmalonate;NSC 25201;MMA	516-05-2	CC(C(O)=O)C(O)=O	C4H6O4	118.09	Animal	N/A	Carboxylic acids and derivatives
765	M27965	Pipecolinic acid	Pipecolic acid;(±)-Piperidine-2-carboxylic acid;2-Piperidinecarboxylic acid;Homoproline	535-75-1	OC(=O)C1CCCCN1	C6H11NO2	129.16	Animal	N/A	Carboxylic acids and derivatives
766	M27965	2-Deoxy-D-ribose	2-Deoxy-D-arabinose;2-Deoxy-D-erythropentose;Thyminose	533-67-5	OC[C@@H](O)[C@@H](O)CC=O	C5H10O4	134.13	Animal	N/A	Organooxygen compounds
767	M27965	2-Hydroxypyridine	N/A	142-08-5	O=c1cccc[nH]1	C5H5NO	95.1	Animal	N/A	Pyridines and derivatives
768	M27965	5,6-Dimethylbenzimidazole	N/A	582-60-5	Cc1cc2nc[nH]c2cc1C	C9H10N2	146.19	Animal	N/A	Benzimidazoles
769	M27965	2-Picolinic acid	PCL 016	98-98-6	OC(=O)c1ccccn1	C6H5NO2	123.11	Animal	N/A	Pyridines and derivatives
770	M27965	3-Hydroxybenzyl alcohol	N/A	620-24-6	OCc1cccc(O)c1	C7H8O2	124.14	Animal	N/A	Benzene and substituted derivatives
771	M27965	Pimelic acid	1,7-Heptanedioic acid;Pileric acid;1,5-Pentanedicarboxylic acid	111-16-0	OC(=O)CCCCCC(O)=O	C7H12O4	160.17	Animal	N/A	Miscellaneous
772	M27965	3-Methylglutaric acid	N/A	626-51-7	CC(CC(O)=O)CC(O)=O	C6H10O4	146.14	Animal	N/A	Fatty Acyls
773	M27965	Cianidanol	Catechuic acid;(+)-Catechin;Catechin;Catechinic acid;D-Catechin	154-23-4	[C@H]1([C@H](Cc2c(cc(cc2O1)O)O)O)c1cc(c(cc1)O)O	C15H14O6	290.27	Plant	Acacia catechu	Phenols
774	M27965	Decanoic Acid	Caprynic acid;CAPRIC ACID;Decoic acid	334-48-5	CCCCCCCCCC(=O)O	C10H20O2	172.26	Animal	N/A	Fatty Acyls
775	M27965	Dopamine hydrochloride	ASL279;Dopamine HCl	62-31-7	Cl.NCCc1cc(O)c(O)cc1	C8H12ClNO2	189.64	Animal	N/A	Alkaloids
776	M27965	DL-Menthol	(±)-Menthol;Hexahydrothymol	89-78-1	CC(C)C1CCC(C)CC1O	C10H20O	156.15	Plant	Mentha	Monoterpenoids
777	M27965	proline	L-Proline;L-(-)-Proline	147-85-3	OC(=O)[C@@H]1CCCN1	C5H9NO2	115.13	Organism	N/A	Alkaloids
778	M27965	Salicylic acid	2-Hydroxybenzoic acid	69-72-7	OC(=O)c1ccccc1O	C7H6O3	138.12	Plant	Salix babylonica	N/A
779	M27965	Benzoic acid	FEMA 2131;Dracylic acid	65-85-0	OC(=O)c1ccccc1	C7H6O2	122.12	Plant	Cerbera manghas	Phenols
780	M27965	L-arginine monohydrochloride	(S)-(+)-Arginine hydrochloride;L-Arginine hydrochloride;L-Arginine HCl (L-Arg)	1119-34-2	C(=O)([C@@H](N)CCCNC(=N)N)O.Cl	C6H15ClN4O2	210.66	Animal	N/A	Carboxylic acids and derivatives
781	M27965	Ftaxilide	Histanorm	19368-18-4	Cc1cccc(C)c1NC(=O)c1ccccc1C(=O)O	C16H15NO3	269.3	Plant	N/A	Others
782	M27965	4-Methoxysalicylic acid	2-Hydroxy-4-methoxybenzoic acid;2-Hydroxy-p-anisic Acid	2237-36-7	COc1ccc(C(O)=O)c(O)c1	C8H8O4	168.14	Animal	N/A	Carboxylic Acids
783	M27965	alpha-Asarone	trans-Asarone;α-Asarone	2883-98-9	COc1cc(OC)c(\C=C\C)cc1OC	C12H16O3	208.3	Plant	Asarum sieboldii	Phenylpropanoids
784	M27965	Cinnamaldehyde	Cinnamic Aldehyde	104-55-2	O=CC=Cc1ccccc1	C9H8O	132.16	Plant	Cinnamomum cassia	Phenylpropanoids
785	M27965	Hordenine	N/A	539-15-1	CN(C)CCc1ccc(cc1)O	C10H15NO	165.23	Plant	Hordeum vulgare	Alkaloids
786	M27965	Melatonine	Melatonin;N-Acetyl-5-methoxytryptamine	73-31-4	c12c([nH]cc1CCNC(=O)C)ccc(c2)OC	C13H16N2O2	232.28	Animal	N/A	Others
787	M27965	2,6-Dihydroxypurine	Xanthine;2,6-Dihydroxypurine;Isoxanthine	69-89-6	O=c1[nH]c2c([nH]cn2)c(=O)[nH]1	C5H4N4O2	152.11	Animal	N/A	Imidazopyrimidines
788	M27965	4-Hydroxychalcone	P-Cinnamoylphenol	20426-12-4	c1ccc(cc1)C(=O)/C=C/c1ccc(cc1)O	C15H12O2	224.26	Plant	N/A	Flavonoid
789	M27965	Flavin mononucleotide	Riboflavin 5'-phosphate sodium;Vitamin B2 Phosphate Sodium Salt;FMN-Na;Riboflavin phosphate sodium;riboflavin-5'-phosphate;FMN	130-40-5	[Na+].c12c(nc3c(n1C[C@@H]([C@@H]([C@@H](COP(=O)([O-])O)O)O)O)cc(c(C)c3)C)c(=O)[nH]c(=O)n2	C17H20N4NaO9P	478.33	Animal	N/A	Others
790	M27965	Citronellol	dihydrogeraniol;(±)-β-Citronellol	106-22-9	CC(CCO)CC\C=C(\C)C	C10H20O	156.27	Plant	N/A	Terpenes
791	M27965	Asarylaldehyde	2,4,5-trimethoxy-Benzaldehyde;Asaraldehyde;Asaronaldehyde	4460-86-0	COc1cc(c(cc1C=O)OC)OC	C10H12O4	196.2	Plant	Acorus tatarinowii	Others
792	M27965	Sinigrin	Allylglucosinolate;2-Propenylglucosinolate	3952-98-5	O.[K+].OC[C@H]1O[C@@H](S\C(CC=C)=N\OS([O-])(=O)=O)[C@H](O)[C@@H](O)[C@@H]1O	C10H16KNO9S2	397.45	Plant	Brassica nigra	Alkaloids
793	M27965	Esculetin	Cichorigenin;Aesculetin	305-01-1	c1cc(=O)oc2cc(c(cc12)O)O	C9H6O4	178.14	Plant	Glycinemax（L.）merr	Phenylpropanoids
794	M27965	Eugenol	4-Allyl-2-methoxyphenol;4-Allylguaiacol;Eugenic acid;Allylguaiacol	97-53-0	COc1c(O)ccc(CC=C)c1	C10H12O2	164.2	Plant	Syzygium aromaticum	Phenols
795	M27965	Methyl Dihydrojasmonate	Methyl Dihydrojasmonate;Hedione;Kharismal	24851-98-7	CCCCCC1C(CC(=O)OC)CCC1=O	C13H22O3	226.32	Plant	Jasminum sambac	Others
796	M27965	Phloretin	RJC 02792;NSC 407292;Dihydronaringenin	60-82-2	c1(c(c(cc(c1)O)O)C(=O)CCc1ccc(cc1)O)O	C15H14O5	274.28	Plant	Malus pumila	Ketone
797	M27965	Khellin	Visammin;Amicardine;Methafrone	82-02-0	COc1c2oc(C)cc(=O)c2c(OC)c2c1occ2	C14H12O5	260.25	Plant	Ammi visnaga	Others
798	M27965	Guaiacol	2-Methoxyphenol;o-methoxyphenol;2-hydroxyanisole;O-methylcatechol	90-05-1	COc1ccccc1O	C7H8O2	124.14	Plant	Guaiacum officinale	Phenols
799	M27965	Usnic Acid	Usniacin	125-46-2	Cc1c(c(c2c(c1O)C1(C(=CC(=O)C(C1=O)C(=O)C)O2)C)C(=O)C)O	C18H16O7	344.32	Microorganism	N/A	Others
800	M27965	Citrulline	DL-Citrulline	627-77-0	C(CC(C(=O)O)N)CNC(=O)N	C6H13N3O3	175.19	Animal	N/A	Carboxylic acids and derivatives
801	M27966	Homogentisic acid	Melanic acid;2,5-dihydroxyphenylacetic acid;Homogentisinic Acid	451-13-8	C1=CC(=C(C=C1O)CC(=O)O)O	C8H8O4	168.14	Plant	Arbutus unedo	Phenols
802	M27966	Phytic acid	Inositol hexaphosphate;myo-Inositol, hexakis(dihydrogen phosphate);inositol polyphosphate;inositol hexakisphosphate;Fytic Acid	83-86-3	OP(O)(=O)O[C@H]1[C@H](OP(O)(O)=O)[C@@H](OP(O)(O)=O)[C@H](OP(O)(O)=O)[C@H](OP(O)(O)=O)[C@@H]1OP(O)(O)=O	C6H18O24P6	660.04	Plant	Oryza sativa	Miscellaneous
803	M27966	Lithocholic acid	3α-Hydroxy-5β-cholanic acid	434-13-9	C[C@H](CCC(=O)O)[C@H]1CC[C@@H]2[C@@]1(CC[C@H]1[C@H]2CC[C@H]2[C@@]1(CC[C@H](C2)O)C)C	C24H40O3	376.58	Animal	N/A	Steroids
804	M27966	Phenylacetaldehyde	Hyacinthin;Phenylethanal;2-Phenylacetaldehyde;Benzeneacetaldehyde	122-78-1	C1=CC=C(C=C1)CC=O	C8H8O	120.15	Plant	Tagetes erecta	Phenols
805	M27966	Tripalmitin	Glycerol Tripalmitate;Tripalmitoylglycerol;Palmitic Triglyceride	555-44-2	CCCCCCCCCCCCCCCC(=O)OCC(COC(=O)CCCCCCCCCCCCCCC)OC(=O)CCCCCCCCCCCCCCC	C51H98O6	807.33	Organism	N/A	Esters
806	M27966	6-Hydroxy-4-methylcoumarin	6-Hydroxy-4-Methyl-2H-Chromen-2-One	2373-31-1	CC1=CC(=O)OC2=C1C=C(C=C2)O	C10H8O3	176.17	Plant	Glycinemax（L.）merr	Coumarins
807	M27966	Atropine sulfate	Sulfatropinol;Atropette;Tropintran	55-48-1	OS(=O)(=O)O.O=C(C(c1ccccc1)CO)O[C@H]1C[C@H]2CC[C@H](N2C)C1.O=C(C(c1ccccc1)CO)O[C@H]1C[C@H]2CC[C@H](N2C)C1	2C17H23NO3·H2SO4	676.82	Plant	Atropa belladonna	Alkaloids
808	M27966	Methyl salicylate	Wintergreen oil;2-Carbomethoxyphenol;Betula oil;Gaultheria oil;Methyl 2-hydroxybenzoate;Natural wintergreen oil	119-36-8	COC(=O)c1ccccc1O	C8H8O3	152.15	Plant	Salix babylonica	Phenols
809	M27966	cystine	L-Cystine;Cystine Acid	56-89-3	N[C@@H](CSSC[C@@H](N)C(O)=O)C(O)=O	C6H12N2O4S2	240.29	Organism	N/A	Amino Acids
810	M27966	threonine	L-Threonine	72-19-5	C[C@@H](O)[C@H](N)C(O)=O	C4H9NO3	119.12	Organism	N/A	Amino Acids
811	M27966	L-Aspartic acid	Asparagic acid;Aspatofort	56-84-8	N[C@@H](CC(O)=O)C(O)=O	C4H7NO4	133.1	Organism	N/A	Alkaloids
812	M27966	Raffinose	D(+)-Raffinose pentahydrate;D-Raffinose pentahydrate	17629-30-0	O.O.O.O.O.OC[C@H]1O[C@@](CO)(O[C@H]2O[C@H](CO[C@H]3O[C@H](CO)[C@H](O)[C@H](O)[C@H]3O)[C@@H](O)[C@H](O)[C@H]2O)[C@@H](O)[C@@H]1O	C18H34O17	522.45	Plant	Glycine max	Miscellaneous
813	M27966	Cinnamic aldehyde	Cinnamaldehyde;trans-Cinnamaldehyde;Cinnamal;Phenylacrolein	14371-10-9	O=C\C=C\c1ccccc1	C9H8O	132.16	Plant	Cinnamomum cassia Presl.	Phenylpropanoids
814	M27966	1-Naphthaleneacetic acid	1-Naphthylacetic acid;α-Naphthaleneacetic acid;Transplantone;Phyomone	86-87-3	C1=CC=C2C(=C1)C=CC=C2CC(=O)O	C12H10O2	186.21	Organism	N/A	Carboxylic Acids
815	M27966	Guanidoacetic acid	2-Guanidinoacetic acid;Glycocyamine	352-97-6	N=C(N)NCC(=O)O	C3H7N3O2	117.11	Animal	N/A	Carboxylic acids and derivatives
816	M27966	serine	(S)-2-Amino-3-hydroxypropanoic acid;(S)-Serine;(-)-Serine;L-Serine	56-45-1	N[C@@H](CO)C(O)=O	C3H7NO3	105.09	Organism	N/A	Amino Acids
817	M27966	Pinostilbene	N/A	42438-89-1	COc1cc(O)cc(\C=C\c2ccc(O)cc2)c1	C15H14O3	242.27	Plant	Pinaceae	Phenols
818	M27966	Tyrosol	4-Hydroxyphenylethanol;4-Hydroxyphenethyl alcohol;2-(4-Hydroxyphenyl)ethanol	501-94-0	c1cc(ccc1CCO)O	C8H10O2	138.07	Plant	Canarium album	Phenols
819	M27966	Tretinoin	all-trans-Retinoic acid;Vitamin A acid;ATRA;Retinoic acid	302-79-4	C/C(=C\C=C\C(=C\C(=O)O)\C)/C=C/C1=C(C)CCCC1(C)C	C20H28O2	300.44	Animal	N/A	Diterpenoids
820	M27966	phenylalanine	(S)-2-Amino-3-phenylpropionic acid;L-Phenylalanine;3-Phenyl-L-alanine	63-91-2	c1ccc(cc1)C[C@@H](C(=O)O)N	C9H11NO2	165.19	Plant	Glycine max (L.) Merr	N/A
821	M27966	Benzyl alcohol	Benzenemethanol;Phenylmethanol;Phenylcarbinol;Benzoyl alcohol	100-51-6	OCC1=CC=CC=C1	C7H8O	108.14	Animal	N/A	Benzene and substituted derivatives
822	M27966	D-Pinitol	Methylinositol;Pinitol;3-O-Methyl-D-chiro-inositol;D-(+)-Pinitol;Inzitol	10284-63-6	O[C@@H]1[C@@H](O)[C@@H](O)[C@@H]([C@@H]([C@H]1OC)O)O	C7H14O6	194.18	Plant	Acacia farnesiana	Miscellaneous
823	M27966	cis-Anethol	Isoestragole;p-Propenylanisole;Anethole;Anise camphor;cis-Anethole;Cis-p-Propenylanisole	104-46-1	COc1ccc(C=CC)cc1	C10H12O	148.2	Plant	Foeniculum vulgare	Others
824	M27966	Sucralose	Trichlorosucrose;E955	56038-13-2	C([C@@H]1[C@@H]([C@@H]([C@H]([C@H](O1)O[C@]2([C@H]([C@@H]([C@H](O2)CCl)O)O)CCl)O)O)Cl)O	C12H19Cl3O8	397.63	Plant	N/A	Saccharides
825	M27966	5'-Cytidylic acid	Cytidylic Acid;5'-CMP	63-37-6	Nc1ccn([C@@H]2O[C@H](COP(O)(O)=O)[C@@H](O)[C@H]2O)c(=O)n1	C9H14N3O8P	323.19	Organism	N/A	Glycosides
826	M27966	Penicillin V potassium salt	Penicillin V Potassium;Phenoxymethylpenicillin potassium salt	132-98-9	[K+].C(=O)(COc1ccccc1)N[C@H]1[C@@H]2N([C@H](C(S2)(C)C)C(=O)[O-])C1=O	C16H17KN2O5S	388.48	Microorganism	N/A	N/A
827	M27966	o-Veratraldehyde	5,6-Dimethoxybenzaldehyde;2,3-Dimethoxybenzaldehyde	86-51-1	COc1cccc(c1OC)C=O	C9H10O3	166.18	Plant	Veratrum nigrum	Others
828	M27966	D-Cellobiose	D-(+)-Cellobiose;Cellobiose;Cellose;Beta-Cellobiose	528-50-7	OC[C@H]1O[C@@H](O[C@@H]2[C@@H](CO)O[C@@H](O)[C@H](O)[C@H]2O)[C@H](O)[C@@H](O)[C@@H]1O	C12H22O11	342.3	Animal	N/A	Saccharides
829	M27966	Ergosterol	Provitamin D;Provitamin D2;Ergosterin	57-87-4	CC(C)[C@@H](C)/C=C/[C@@H](C)[C@H]1CC[C@@H]2[C@@]1(CC[C@H]1C2=CC=C2[C@@]1(CC[C@@H](C2)O)C)C	C28H44O	396.66	Plant	Ocimum basilicum	Steroids
830	M27966	Diosgenin	Nitogenin	512-04-9	C[C@H]1[C@H]2[C@H](C[C@H]3[C@@H]4CC=C5C[C@@H](O)CC[C@]5(C)[C@H]4CC[C@]23C)O[C@]11CC[C@@H](C)CO1	C27H42O3	414.63	Plant	Dioscorea polystachya	Glycosides
831	M27966	Xanthone	Genicide;Benzophenone oxide;Xanthenone	90-47-1	c1ccc2c(c1)c(=O)c1ccccc1o2	C13H8O2	196.21	Plant; Microorganism	N/A	Flavonoid
832	M27966	Griseofulvin	Amudane;Fulvicin;Grisactin	126-07-8	[C@]12(C(=O)c3c(O1)c(c(cc3OC)OC)Cl)C(=CC(=O)C[C@H]2C)OC	C17H17ClO6	352.77	Microorganism	Microorganism	Others
833	M27966	histidine	L-Hisidine;Glyoxaline-5-alanine;L-(-)-Histidine	71-00-1	N[C@@H](Cc1c[nH]cn1)C(O)=O	C6H9N3O2	155.15	Animal	N/A	Amino Acids
834	M27966	syringaldehyde	Syringic aldehyde;Springaldehyde	134-96-3	COc1cc(cc(c1O)OC)C=O	C9H10O4	182.17	Plant	Artemisia annua	N/A
835	M27966	2-Deoxy-D-glucose	D-Arabino-2-deoxyhexose;2-Deoxy-D-arabino-hexose;2-deoxyglucose;NSC 15193;Ba 2758	154-17-6	OC[C@H]1OC(O)C[C@@H](O)[C@@H]1O	C6H12O5	164.16	Animal	N/A	Fatty Acyls
836	M27966	Dulcitol	Euonymit;Melampyrit;NSC 1944;Dulcite;Galactitol;D-Galactitol	608-66-2	OC[C@H](O)[C@@H](O)[C@@H](O)[C@H](O)CO	C6H14O6	182.17	Plant;Animal	Euonymus	Alcohols
837	M27966	Adenosine	D-Adenosine;Adenine riboside	58-61-7	OC[C@@H]1[C@@H](O)[C@@H](O)[C@@H](O1)n1cnc2c(N)ncnc12	C10H13N5O4	267.24	Organism	N/A	Alkaloids
838	M27966	Ellagic acid	Elagostasine;Gallogen	476-66-4	Oc1c(O)c2c3c(c1)c(=O)oc1c3c(cc(O)c1O)c(=O)o2	C14H6O8	302.19	Plant	Punica granatum	Phenols
839	M27966	Salicoside	D-(−)-Salicin;Salicin;Salicoside;Salicine	138-52-3	OC[C@H]1O[C@@H](Oc2ccccc2CO)[C@H](O)[C@@H](O)[C@@H]1O	C13H18O7	286.28	Plant	Salix babylonica	Glycosides
840	M27966	Aleuritic Acid	Aleuritolic acid;9,10,16-trihydroxy-palmitic acid	533-87-9	OCCCCCC[C@H](O)[C@H](O)CCCCCCCC(O)=O.OCCCCCC[C@@H](O)[C@@H](O)CCCCCCCC(O)=O	C16H32O5	304.43	Animal	N/A	Others
841	M27966	4-Hydroxybenzyl alcohol	P-Methylolphenol;4-Methylolphenol	623-05-2	C1=CC(=CC=C1CO)O	C7H8O2	124.14	Plant	Cistanche deserticola	Phenols
842	M27966	Cortisone acetate	Cortisone 21-acetate;NSC 49420	50-04-4	CC(=O)OCC(=O)[C@@]1(O)CC[C@H]2[C@@H]3CCC4=CC(=O)CC[C@]4(C)[C@H]3C(=O)C[C@]12C	C23H30O6	402.49	Animal	N/A	Terpenoids
843	M27966	L-Tryptophan	Tryptophane;Tryptophan;L-Tryptophane;(S)-Tryptophan	73-22-3	C(=O)([C@@H](N)Cc1c[nH]c2ccccc12)O	C11H12N2O2	204.23	Organism	N/A	Others
844	M27966	Methyl EudesMate	3,4,5-Trimethoxybenzoic acid methyl ester;Trimethylgallic acid methyl ester;Methyl tri-O-methylgallate;Methyl gallate trimethyl ether	1916-07-0	COC(=O)c1cc(OC)c(OC)c(OC)c1	C11H14O5	226.23	Plant	Pterolobium hexapetallum	Phenols
845	M27966	Protocatechuic acid	3,4-Dihydroxybenzoic acid;Protocatechuate;3, 4-Dihydroxybenzoic acid	99-50-3	OC(=O)c1cc(O)c(O)cc1	C7H6O4	154.12	Plant	Slvia miltiorrhiza Bunge	Phenols
846	M27966	Methylparaben	Methyl 4-hydroxybenzoate;Methyl p-hydroxybenzoate;Nipagin;Methyl parahydroxybenzoate	99-76-3	C(=O)(c1ccc(cc1)O)OC	C8H8O3	152.15	Plant	Tsuga dumosa	Phenols
847	M27966	3,5-Dihydroxybenzoic acid	3,5-Dihydroxybenzoic acid	99-10-5	OC(=O)c1cc(O)cc(O)c1	C7H6O4	154.12	Plant; Animal	Triticum aestivum L.	Miscellaneous
848	M27966	Octopamine hydrochloride	(±)-p-Octopamine hydrochlorid;(+,-)-Octopamine HCl	770-05-8	Cl.NCC(O)c1ccc(O)cc1	C8H12CINO2	189.64	Animal	N/A	Others
849	M27966	Inosine	NSC 20262;INO 495	58-63-9	OC[C@H]1O[C@H]([C@H](O)[C@@H]1O)n1cnc2c1nc[nH]c2=O	C10H12N4O5	268.23	Plant; Animal	Beta vulgaris	Alkaloids
850	M27966	Ursodeoxycholic acid	UDCS;Ursodiol	128-13-2	[C@@H]12C[C@H](O)CC[C@]1(C)[C@H]1CC[C@]3(C)[C@H](CC[C@H]3[C@@H]1[C@@H](O)C2)[C@H](C)CCC(=O)O	C24H40O4	392.57	Animal	N/A	Terpenoids
851	M27966	Phenylephrine hydrochloride	(R)-(-)-Phenylephrine hydrochloride;Phenylephrine HCl;NCI-c55641	61-76-7	Oc1cccc([C@@H](O)CNC)c1.Cl	C9H14ClNO2	203.67	Animal	N/A	Phenols
852	M27966	Dihydrocholesterol	NSC 18188;5α-Cholestan-3β-ol;5α-Cholestanol;Beta-Cholestanol;Zymostanol;5alpha-Cholestanol	80-97-7	[C@H]12[C@H]3[C@@H]([C@@]4([C@@H](CC3)C[C@H](CC4)O)C)CC[C@@]1([C@H](CC2)[C@@H](CCCC(C)C)C)C	C27H48O	388.68	Animal	N/A	Steroids
853	M27966	Vinorelbine Tartrate	Nor-5'-anhydrovinblastine ditartrate;KW-2307;Vinorelbine ditartrate;Navelbine tartrate	125317-39-7	O[C@H]([C@@H](O)C(O)=O)C(O)=O.O[C@H]([C@@H](O)C(O)=O)C(O)=O.CCC1=C[C@@H]2CN(C1)Cc1c([nH]c3ccccc13)[C@@](C2)(C(=O)OC)c1cc2c(cc1OC)N(C)[C@@H]1[C@]22CCN3CC=C[C@](CC)([C@@H]23)[C@@H](OC(C)=O)[C@]1(O)C(=O)OC	C45H54N4O8·2C4H6O6	1079.11	Plant	Catharanthus roseus	N/A
854	M27966	Beta-Hydroxyisovaleric acid	3-Hydroxyisovaleric acid	625-08-1	CC(C)(O)CC(O)=O	C5H10O3	118.13	Animal	N/A	Fatty Acyls
855	M27966	Adenosine 5'-triphosphate disodium salt	ATP disodium salt;Disodium adenosine triphosphate;ATP;Adenosine-Triphosphate;ATP disodium;Adetide	987-65-5	C1=NC2=C(C(=N1)N)N=CN2[C@H]3[C@@H]([C@@H]([C@H](O3)COP(=O)(O)OP(=O)([O-])OP(=O)(O)[O-])O)O.[Na+].[Na+]	C10H14N5O13P3·2Na	551.14	Animal	N/A	N/A
856	M27966	Troxerutin	Trihydroxyethylrutin	7085-55-4	C[C@@H]1O[C@@H](OC[C@H]2O[C@@H](Oc3c(oc4cc(OCCO)cc(O)c4c3=O)-c3ccc(OCCO)c(OCCO)c3)[C@H](O)[C@@H](O)[C@@H]2O)[C@H](O)[C@H](O)[C@H]1O	C33H42O19	742.67	Plant	Ruta	Flavonoid
857	M27966	Pregnenolone	3β-Hydroxy-5-pregnen-20-one;Arthenolone	145-13-1	C1C[C@H](O)CC2=CC[C@H]3[C@@H]4CC[C@H](C(=O)C)[C@@]4(C)CC[C@@H]3[C@@]12C	C21H32O2	316.48	Plant	Dictamnus dasycarpus	Steroids
858	M27966	L-Hyoscyamine	Daturine;Hyoscyamine	101-31-5	CN1[C@H]2CC[C@@H]1C[C@@H](C2)OC(=O)[C@H](CO)c1ccccc1	C17H23NO3	289.38	Plant	Hyoscyamus niger	Alcohols
859	M27966	Hematoxylin	Haematoxylin;Natural Black 1;Hydroxybrazilin	517-28-2	Oc1ccc2[C@H]3c4cc(O)c(O)cc4C[C@@]3(O)COc2c1O	C16H14O6	302.28	Plant	Haematoxylon campechianum	Phenols
860	M27966	(+)-Matrine	Vegard;α-Matrine;Matridin-15-one;Matrine;Matrinium	517-28-2	O=C1N2[C@@H]([C@@H]3[C@H]4N(CCC3)CCC[C@H]4C2)CCC1	C15H24N2O	248.37	Plant	Sophora flavescens	Alkaloids
861	M27966	Caryophyllene oxide	N/A	1139-30-6	C[C@@]12CC[C@@H]3[C@H](CC3(C)C)C(=C)CC[C@H]1O2	C15H24O	220.36	Plant	Dianthus chinensis	Others
862	M27966	2-Methoxynaphthoquinone	2-Methoxy-1,4-naphthoquinone;2-Methoxy-p-naphthoquinone	2348-82-5	COC1=CC(=O)c2ccccc2C1=O	C11H8O3	188.18	Plant	Impatiens glandulifera	Quinones
863	M27966	L(-)-sorbose	L(-)-Sorbopyranose;Esorben;Sorbinose;Sorbin	87-79-6	OC[C@H](O)[C@@H](O)[C@H](O)C(=O)CO	C6H12O6	180.16	Plant	N/A	Others
864	M27966	Guaiazulene	azulon;Vetivazulen;Eucazulen	489-84-9	CC(C)C1=CC2=C(C)C=CC2=C(C)C=C1	C15H18	198.3	Plant	Guaiacum officinale	Others
865	M27966	lysine	L-Lysine;Aminutrin;Lysine Acid	56-87-1	NCCCC[C@H](N)C(O)=O	C6H14N2O2	146.19	Animal	N/A	Amino Acids
866	M27966	Dexpanthenol	D-Panthenol;Pantothenol;Ilopan;D-Pantothenyl alcohol	81-13-0	[C@H](C(=O)NCCCO)(C(CO)(C)C)O	C9H19NO4	205.25	Animal	N/A	Others
867	M27966	Cinnamylideneacetic acid	5-Phenyl-2,4-pentadienoic acid;5-Phenylpenta-2,4-dienoic acid;Beta-Styrylacrylic acid	1552-94-9	c1ccc(cc1)/C=C/C=C/C(=O)O	C11H10O2	174.2	Animal	Chinese propolis.	Others
868	M27966	4-Methoxysalicylaldehyde	2-Hydroxy-4-methoxybenzaldehyde	673-22-3	COc1ccc(C=O)c(O)c1	C8H8O3	152.14	Plant	Janakia arayalpatra	Aldehydes
869	M27966	Baicalein	5,6,7-Trihydroxyflavone	491-67-8	c1ccc(cc1)c1cc(=O)c2c(c(c(cc2o1)O)O)O	C15H10O5	270.24	Plant	Scutellaria baicalensis	Flavonoid	SARS CoV-2 Mpro	Su H, Yao S, Zhao W, Zhang Y, Liu J, Shao Q, Wang Q, Li M, Xie H, Shang W, Ke C, Feng L, Jiang X, Shen J, Xiao G, Jiang H, Zhang L, Ye Y, Xu Y. Identification of pyrogallol as a warhead in design of covalent inhibitors for the SARS-CoV-2 3CL protease. Nat Commun. 2021 Jun 15;12(1):3623. doi: 10.1038/s41467-021-23751-3. PMID: 34131140; PMCID: PMC8206078.
870	M27966	Lawsone	Hennotannic acid;2-hydroxy-1,4-naphthoquinone	83-72-7	c1ccc2c(c1)C(=O)C(=CC2=O)O	C10H6O3	174.16	Plant	Lawsonia inermis	Quinones
871	M27966	Oxymatrine	Matrine N-oxide;Oxysophoridine	16837-52-8	C1C[C@@H]2[C@H]3CCC[N+]4([C@H]3[C@@H](CCC4)CN2C(=O)C1)[O-]	C15H24N2O2	264.37	Plant	Sophora flavescens	Alkaloids
872	M27966	N,N-Dimethylglycine	Dimethylglycine;N,N-Dimethylaminoacetic acid;N,N-Dimethylglycine;DMG;N-Methylsarcosine	1118-68-9	CN(C)CC(O)=O	C4H9NO2	103.12	Plant;Animal	N/A	Carboxylic acids and derivatives
873	M27966	Pterostilbene	N/A	537-42-8	COc1cc(cc(c1)/C=C/c1ccc(cc1)O)OC	C16H16O3	256.3	Plant	Cyanococcus	Phenols
874	M27966	Gentisic acid	2,5-Dihydroxybenzoic acid;Phloretate;5-Hydroxysalicylic acid;Gentianic acid;Carboxyhydroquinone;Hydroquinonecarboxylic acid	490-79-9	c1cc(c(cc1O)C(=O)O)O	C7H6O4	154.12	Plant	Gentiana	Phenols
875	M27966	D-glutamine	N/A	5959-95-5	N[C@H](CCC(=O)N)C(=O)O	C5H10N2O3	146.14	Animal	N/A	Carboxylic acids and derivatives
876	M27966	Tyramine	4-hydroxyphenethylamine;para-tyramine;mydrial;Uteramine;p-Tyramine;Tocosine	51-67-2	c1cc(ccc1CCN)O	C8H11NO	137.18	Animal	N/A	Others
877	M27966	Tryptamine	N/A	61-54-1	NCCc1c[nH]c2ccccc12	C10H12N2	160.22	Animal	N/A	Alkaloids
878	M27966	Homotaurine	3-Amino-1-propanesulfonic acid;Tramiprosate;Alzhemed	3687-18-1	NCCCS(=O)(=O)O	C3H9NO3S	139.17	Animal	N/A	Others
879	M27966	n-Docosanol	1-Docosanol;Behenyl alcohol;Docosanol;Behenic alcohol	661-19-8	CCCCCCCCCCCCCCCCCCCCCCO	C22H46O	326.6	Plant	N/A	Alcohols
880	M27966	Gallic acid trimethyl ether	Trimethylgallic Acid;3,4,5-Trimethoxybenzoic acid;Eudesmic acid;Tri-O-methylgallic acid;Benzoic acid	118-41-2	COc1cc(cc(OC)c1OC)C(=O)O	C10H12O5	212.2	Plant	Eucalyptus	Phenols
881	M27967	Cholesterol	Cholesterin;Cholesteryl alcohol	57-88-5	[C@@H]1(CC[C@]2(C(=CC[C@H]3[C@@H]4CC[C@H]([C@@H](CCCC(C)C)C)[C@@]4(C)CC[C@H]23)C1)C)O	C27H46O	386.65	Animal	Olea europaea	Steroids
882	M27967	Fumaric acid	2-Butenedioic acid;Trans-Butenedioic acid;Allomaleic acid;Donitic acid;Lichenic acid;Fumarate	110-17-8	C(=C/C(=O)O)\C(=O)O	C4H4O4	116.1	Plant	Fumaria officinalis	Miscellaneous
883	M27967	β-thujaplicin	Hinokitiol;4-Isopropyltropolone	499-44-5	c1(=O)c(cccc(c1)C(C)C)O	C10H12O2	164.2	Plant	Platycladus orientalis	Phenols
884	M27967	Pentoxifylline	Oxpentifylline;PTX;BL-191	6493-05-6	Cn1cnc2c1c(=O)n(CCCCC(=O)C)c(=O)n2C	C13H18N4O3	278.31	Plant	Theobroma cacao	N/A
885	M27967	Erythritol	meso-Erythritol;Phycitol;Erythrit	149-32-6	OC[C@H](O)[C@H](O)CO	C4H10O4	122.12	Microorganism	N/A	Miscellaneous
886	M27967	L(+)-Arabinose	L(+)-Pectinose	87-72-9	C1[C@@H]([C@@H]([C@H](C(O1)O)O)O)O	C5H10O5	150.13	Plant	N/A	Saccharides
887	M27967	Tetracycline hydrochloride	Tetracycline HCl;NCI-c55561	64-75-5	C[C@@]1([C@H]2C[C@H]3[C@@H](C(=C(C(=O)[C@]3(C(=C2C(=O)c2c1cccc2O)O)O)C(=O)N)O)N(C)C)O.Cl	C22H24N2O8·HCl	480.9	Microorganism	N/A	Others
888	M27967	Orotic acid	Vitamin B13;6-Carboxyuracil	65-86-1	OC(=O)c1cc(=O)[nH]c(=O)[nH]1	C5H4N2O4	156.1	Animal	N/A	Others
889	M27967	L-Menthol	(-)-Menthol;Levomenthol;Menthomenthol;Menthacamphor	2216-51-5	CC(C)[C@@H]1CC[C@@H](C)C[C@H]1O	C10H20O	156.27	Plant	Mentha	Alcohols
890	M27967	Theobromine	3,7-Dimethylxanthine;3, 7-Dimethylxanthine	83-67-0	Cn1cnc2c1c(=O)[nH]c(=O)n2C	C7H8N4O2	180.16	Plant	Theobroma cacao	Others
891	M27967	DL-α-Tocopherol	Alpha-Tochopherol;Ephanyl	10191-41-0	CC1=C(C(=C2CCC(OC2=C1C)(C)CCCC(C)CCCC(C)CCCC(C)C)C)O	C29H50O2	430.71	Animal	N/A	Vitamins
892	M27967	Menadiol Diacetate	acetomenaphthone;Vitamin K4;Kapilin	573-20-6	c12c(c(cc(c1OC(=O)C)C)OC(=O)C)cccc2	C15H14O4	258.27	Animal	N/A	Others
893	M27967	DL-Carnitine	Carnitine;Carnitina	461-06-3	C[N+](C)(C)CC(O)CC(=O)[O-]	C7H15NO3	161.2	Animal	N/A	Others
894	M27967	Isovaleramide	3-Methylbutanamide	541-46-8	CC(C)CC(=O)N	C5H11NO	101.15	Animal	N/A	N/A
895	M27967	Uric Acid	2,6,8-Trioxypurine;2,6,8-Trihydroxypurine;2,6,8-Trioxopurine;Urate;Lithic acid	69-93-2	O=c1[nH]c2c([nH]1)c(=O)[nH]c(=O)[nH]2	C5H4N4O3	168.11	Animal	N/A	Others
896	M27967	4-Methylumbelliferone	4-MU;Hymecromone	90-33-5	Cc1cc(=O)oc2c1ccc(O)c2	C10H8O3	176.17	Plant	Ruta	Coumarins
897	M27967	Xylitol	Xylite;Adonitol;Ribitol;D-Xylitol;Adonite	87-99-0	OC[C@H](O)[C@@H](O)[C@H](O)CO	C5H12O5	152.15	Plant	Primula officinalis	Miscellaneous
898	M27967	Sodium gluconate	D-Gluconate sodium salt;Sodium D-gluconate;D-Gluconic acid sodium salt;Gluconate sodium	527-07-1	[Na+].C(=O)([C@H](O)[C@@H](O)[C@H](O)[C@H](O)CO)[O-]	C6H11NaO7	218.14	Plant;Animal	N/A	Others
899	M27967	Sodium erythorbate	D-Isoascorbate;Erythorbic acid sodium salt;Araboascorbic acid monosodium salt;Eribate N;Isoascorbate C sodium;Sodium isoascorbate	6381-77-7	[Na+].OC[C@@H](O)[C@H]1OC(=O)C(O)=C1[O-]	C6H7NaO6	198.11	Animal	N/A	Others
900	M27967	Inositol	meso-Inositol;i-Inositol;myo-Inositol	87-89-8	O[C@H]1[C@@H](O)[C@@H](O)[C@H](O)[C@@H](O)[C@@H]1O	C6H12O6	180.16	Organism	N/A	Alcohols
901	M27967	Maltitol	Maltisorb;4-O-α-glucopyranosyl-D-sorbitol	585-88-6	OC[C@H](O)[C@@H](O)[C@H](O[C@H]1O[C@H](CO)[C@@H](O)[C@H](O)[C@H]1O)[C@H](O)CO	C12H24O11	344.31	Plant	N/A	Saccharides
902	M27967	Lactose	N/A	63-42-3	OC[C@H]1O[C@@H](O[C@@H]2[C@@H](CO)OC(O)[C@H](O)[C@H]2O)[C@H](O)[C@@H](O)[C@H]1O	C12H22O11	342.3	Animal	N/A	N/A
903	M27967	L-Ornithine	(S)-2,5-Diaminopentanoic acid	70-26-8	C(=O)([C@@H](N)CCCN)O	C5H12N2O2	132.16	Plant; Animal	N/A	Others
904	M27967	Urea	Carbonyldiamide;Carbamide;E-Cardamoni;Ureophil	57-13-6	NC(N)=O	CH4N2O	60.06	Animal	N/A	Others
905	M27967	Artesunate	WR-256283	88495-63-0	C[C@@H]1CC[C@H]2[C@@H](C)[C@H](OC(=O)CCC(O)=O)O[C@@H]3O[C@@]4(C)CC[C@@H]1[C@@]23OO4	C19H28O8	384.42	Plant	Artemisia carvifolia	Terpenoids
906	M27967	Nicotinic acid	Vitamin B3;Niacin	59-67-6	OC(=O)c1cnccc1	C6H5NO2	123.11	Animal	N/A	Others
907	M27967	D-Camphor	(1R)-(+)-Camphor;(+)-Camphor;D-(+)-Camphor	464-49-3	CC1(C)[C@@H]2CC[C@@]1(C)C(=O)C2	C10H16O	152.24	Plant	Cinnamomum camphora	Terpenoids
908	M27967	Diosmin	Barosmin;Venosmine;Diosmil	520-27-4	C[C@H]1[C@@H]([C@H]([C@H]([C@@H](O1)OC[C@@H]1[C@H]([C@@H]([C@H]([C@@H](O1)Oc1cc(c2c(c1)oc(cc2=O)c1cc(c(cc1)OC)O)O)O)O)O)O)O)O	C28H32O15	608.54	Plant	Ruta	Glycosides
909	M27967	Acetylcysteine	LNAC;NAC;N-Acetyl-L-cysteine	616-91-1	C(=O)([C@@H](NC(=O)C)CS)O	C5H9NO3S	163.19	Animal	N/A	Carboxylic acids and derivatives
910	M27967	4-Aminobutyric acid	γ-Aminobutyric acid;4-Aminobutanoic acid;GABA;Gamma-aminobutyric acid;Piperidic acid	56-12-2	NCCCC(=O)O	C4H9NO2	103.12	Plant; Animal	N/A	Others
911	M27967	Tyrosine	L-Tyrosine;(S)-Tyrosine;P-Tyrosine;L-p-Tyrosine	60-18-4	C(=O)([C@@H](N)Cc1ccc(O)cc1)O	C9H11NO3	181.19	Animal	N/A	Carboxylic acids and derivatives
912	M27967	L-Pyroglutamic acid	L-pyroglutamate;5-Oxoproline;pidolic acid	98-79-3	C(=O)([C@H]1NC(=O)CC1)O	C5H7NO3	129.11	Organism	N/A	Others
913	M27967	L-Glutamine	L-Glutamic acid 5-amide	56-85-9	C(=O)([C@@H](N)CCC(=O)N)O	C5H10N2O3	146.14	Plant;Animal	Fabaceae	Others
914	M27967	Phloracetophenone	1-(2,4,6-Trihydroxyphenyl)ethanone;2,4,6-trihydroxyacetophenone	480-66-0	CC(=O)c1c(cc(cc1O)O)O	C8H8O4	168.15	Plant	Albizia julibrissin	Phenols
915	M27967	Pyrithioxin	Pyridoxine disulfide;Vitamin B6 disulfide;Pyritinol;Bonifen;Encefabol	1098-97-1	Cc1ncc(CSSCc2cnc(C)c(O)c2CO)c(CO)c1O	C16H20N2O4S2	368.47	Plant; Animal	N/A	Others
916	M27967	Homoveratrumic acid	3,4-Dimethoxyphenylacetic acid;homoveratric acid	93-40-3	COc1c(OC)cc(CC(=O)O)cc1	C10H12O4	196.2	Plant	Veratrum nigrum	Others
917	M27967	Atropine sulfate monohydrate	Atropine sulfate hydrate	5908-99-6	O.OS(=O)(=O)O.O=C(C(c1ccccc1)CO)O[C@H]1C[C@H]2CC[C@H](N2C)C1.O=C(C(c1ccccc1)CO)O[C@H]1C[C@H]2CC[C@H](N2C)C1	C34H46N2O6·H2SO4·H2O	694.83	Plant	Solanum melongena	N/A
918	M27967	Dicurone	D-Glucurone;Glucuronolactone	32449-92-6	OC1O[C@@H]2[C@H](O)C(=O)O[C@@H]2[C@H]1O	C6H8O6	176.12	Animal	N/A	Furofurans
919	M27967	Uracil	N/A	66-22-8	O=c1[nH]ccc(=O)[nH]1	C4H4N2O2	112.09	Plant	Heracleum	Alkaloids
920	M27967	Chlortetracycline hydrochloride	7-Chlorotetracycline hydrochloride;Chlortetracycline HCl;Isphamycin	64-72-2	Cl.CN(C)[C@H]1[C@@H]2C[C@H]3C(C(=O)c4c(O)ccc(Cl)c4[C@@]3(C)O)=C(O)[C@]2(O)C(=O)C(C(N)=O)=C1O	C22H23ClN2O8·HCl	515.35	Microorganism	N/A	Others
921	M27967	Dihydrothymine	5, 6-Dihydrothymine	696-04-8	CC1CNC(=O)NC1=O	C5H8N2O2	128.13	Plant; Animal	N/A	Miscellaneous
922	M27967	Pilocarpine nitrate	Pilofrin;Pilagan	148-72-1	[N+](=O)(O)[O-].[C@H]1([C@@H](C(=O)OC1)CC)Cc1n(cnc1)C	C11H16N2O2·HNO3	271.27	Plant	Ruta	Alkaloids
923	M27967	Hydrocinnamic acid	3-Phenylpropanoic acid;3-Phenylpropionic acid;3-Phenyl-n-propionic acid	501-52-0	c1ccc(cc1)CCC(=O)O	C9H10O2	150.17	Plant	N/A	Phenylpropanoic acids
924	M27967	Trans-Anethole	(E)​-Anethole;4-Propenylanisole	4180-23-8	COc1ccc(cc1)\C=C\C	C10H12O	148.2	Plant	N/A	Others
925	M27967	Cinchonidine	α-Quinidine;L-Cinchonidine	485-71-2	O[C@@H]([C@@H]1C[C@@H]2CC[N@]1C[C@@H]2C=C)c1ccnc2ccccc12	C19H22N2O	294.39	Plant	Cinchona ledgeriana (Howard) Moens ex Trim.	Alkaloids
926	M27967	4-aminobenzoic acid	Vitamin Bx;Vitamin H1;PABA;para-Aminobenzoic acid	150-13-0	c1(C(=O)O)ccc(cc1)N	C7H7NO2	137.14	Organism	N/A	Others
927	M27967	D-Mannitol	Mannite;Mannitol;Osmitrol	69-65-8	OC[C@@H](O)[C@@H](O)[C@H](O)[C@H](O)CO	C6H14O6	182.17	Plant	Peucedanum decursivum Maxim.	Miscellaneous
928	M27967	Pyrogallol	1,2,3-trihydroxybenzene;Piral	87-66-1	C1=CC(=C(C(=C1)O)O)O	C6H6O3	126.11	Plant	Cotinus coggygria	N/A
929	M27967	beta-Alanine	3-Aminopropanoic acid;2-Carboxyethylamine;β-Alanine	107-95-9	NCCC(=O)O	C3H7NO2	89.09	Animal	N/A	Carboxylic acids and derivatives
930	M27967	cysteine	L-Cysteine;Thioserine;L-(+)-Cysteine	52-90-4	N[C@@H](CS)C(O)=O	C3H7NO2S	121.15	Organism	N/A	Amino Acids
931	M27967	Vanillic Acid	4-hydroxy-3-methoxybenzoic acid;Acide vanillique;Vanillate	121-34-6	Oc1ccc(cc1OC)C(=O)O	C8H8O4	168.15	Plant	Cymbopogon javanensis	N/A
932	M27967	L(+)-Ornithine hydrochloride	L-Ornithine Hydrochloride;(S)-2,5-Diaminopentanoic acid	3184-13-2	Cl.NCCC[C@H](N)C(O)=O	C5H13ClN2O2	168.62	Organism	N/A	Amino Acids
933	M27967	Citraconic acid	2-Methylmaleic Acid;Cis-Methylbutenedioic Acid	498-23-7	C\C(=C\C(O)=O)C(O)=O	C5H6O4	130.1	Animal	N/A	Fatty Acyls
934	M27967	Methyl 4-hydroxycinnamate	OMpCA;Methyl trans-p-Coumarat	19367-38-5	COC(=O)/C=C/c1ccc(cc1)O	C10H10O3	178.18	Plant	Piper longum	Phenylpropanoids
935	M27967	Folic acid	Vitamin M;Vitamin B9;Folacin;Pteroylglutamic acid;Folate	59-30-3	Nc1nc(=O)c2nc(CNc3ccc(cc3)C(=O)N[C@@H](CCC(O)=O)C(O)=O)cnc2[nH]1	C19H19N7O6	441.4	Plant	Mangifera indica	Alkaloids
936	M27967	isoleucine	L-Isoleucine;Ile	73-32-5	C(=O)([C@@H](N)[C@H](CC)C)O	C6H13NO2	131.17	Plant;Animal	Fabaceae	Others
937	M27967	Streptomycin sulfate	Estreptomicina;Phytomycin;Plantomycin	3810-74-0	OS(O)(=O)=O.OS(O)(=O)=O.OS(O)(=O)=O.CN[C@H]1[C@H](O)[C@@H](O)[C@H](CO)O[C@H]1O[C@H]1[C@H](O[C@H]2[C@H](O)[C@@H](O)[C@H](NC(N)=N)[C@@H](O)[C@@H]2NC(N)=N)O[C@@H](C)[C@]1(O)C=O.CN[C@H]1[C@H](O)[C@@H](O)[C@H](CO)O[C@H]1O[C@H]1[C@H](O[C@H]2[C@H](O)[C@@H](O)[C@H](NC(N)=N)[C@@H](O)[C@@H]2NC(N)=N)O[C@@H](C)[C@]1(O)C=O	2C21H39N7O12·3H2SO4	1457.38	Microorganism	N/A	N/A
938	M27967	Spiculisporic Acid	4,5-dicarboxy-4-pentadecanolide	469-77-2	CCCCCCCCCCC(C(O)=O)C1(CCC(=O)O1)C(O)=O	C17H28O6	328.41	Microorganism	N/A	Others
939	M27967	Hydroxyprogesterone	17-Hydroxyprogesterone;17α-Hydroxyprogesterone;17-OHP	68-96-2	[C@H]12[C@H]3[C@@]([C@](CC3)(C(=O)C)O)(CC[C@@H]1[C@@]1(C(=CC(=O)CC1)CC2)C)C	C21H30O3	330.47	Animal	N/A	Flavonoid
940	M27967	Veratric acid	3,4-Dimethoxybenzoic acid;Veratrumenoic acid	93-07-2	COc1c(cc(cc1)C(=O)O)OC	C9H10O4	182.17	Plant	Veratrum nigrum	Phenols
941	M27967	Quinolinic acid	pyridine-2,3-dicarboxylic acid;QUIN	89-00-9	OC(=O)c1cccnc1C(O)=O	C10H7NO2	173.17	Animal	N/A	Pyridines and derivatives
942	M27967	Guanine	2-Aminohypoxanthine;Mearlmaid;Pearl essence	73-40-5	Nc1nc2nc[nH]c2c(=O)[nH]1	C5H5N5O	151.12	Animal	N/A	Alkaloids
943	M27967	L-Hydroxyprolin	L-Hydroxyproline;trans-4-Hydroxy-L-proline;Trans-4-Hydroxyproline	51-35-4	O[C@H]1CN[C@@H](C1)C(O)=O	C5H9NO3	131.13	Animal	N/A	Amino Acids
944	M27967	p-Hydroxybenzaldehyde	4-hydroxybenzaldehyde;4-Formylphenol;p-Oxybenzaldehyde	123-08-0	Oc1ccc(C=O)cc1	C7H6O2	122.12	Plant	Gastrodia elata	Phenols
945	M27967	D-Arabinose	N/A	10323-20-3	O[C@@H]1COC(O)[C@@H](O)[C@@H]1O	C5H10O5	150.13	Plant	Rehmannia glutinosa	Miscellaneous
946	M27967	Indigo	Indigotin	482-89-3	O=C1c2ccccc2N\C1=C1\Nc2ccccc2C1=O	C16H10O2N2	262.26	Plant	Strobilanthes cusia	Others
947	M27967	Indole-3-acetic acid	3-IAA;3-Indoleacetic acid;indolylacetic acid;1H-Indole-3-acetic acid;indoleacetic acid;IAA	87-51-4	OC(=O)Cc1c[nH]c2ccccc12	C10H9NO2	175.18	Organism	N/A	Carboxylic Acids
948	M27967	Ethyl gallate	Phyllemblin;gallic acid ethyl ester;Nipagallin A	831-61-8	CCOC(=O)c1cc(c(c(c1)O)O)O	C9H10O5	198.17	Plant	Coriaria nepalensis	Phenols
949	M27967	Taurine	2-Aminoethanesulfonic acid	107-35-7	NCCS(=O)(=O)O	C2H7NO3S	125.15	Animal	N/A	Alkaloids
950	M27967	Dehydrocholic acid	Decholin;Dehystolin;Felacrinos;Sanocholen	81-23-2	C1(=O)CC[C@]2([C@@H](C1)CC(=O)[C@H]1[C@@H]3CC[C@H]([C@@H](CCC(=O)O)C)[C@@]3(C)C(=O)C[C@H]21)C	C24H34O5	402.52	Animal	N/A	Others
951	M27967	Pyridoxine hydrochloride	Vitamin B6 (hydrochloride);Pyridoxol (hydrochloride);Pyridoxine HCl;Vitamin B6	58-56-0	Cl.Cc1ncc(CO)c(CO)c1O	C8H11NO3·HCl	205.64	Animal	N/A	Others
952	M27967	Deoxycholic acid	Desoxycholic acid;Cholanoic Acid;Deoxycholate;Cholerebic;Cholorebic	83-44-3	O[C@@H]1[C@]2([C@H]([C@H]3[C@@H]([C@@]4([C@H](CC3)C[C@H](O)CC4)C)C1)CC[C@@H]2[C@@H](CCC(=O)O)C)C	C24H40O4	392.57	Animal	N/A	Steroids
953	M27967	Octyl gallate	Progallin O;Stabilizer GA-8;Gallic acid octyl ester;Octyl 3,4,5-trihydroxybenzoate;n-Octylgallate	1034-01-1	CCCCCCCCOC(=O)c1cc(O)c(O)c(O)c1	C15H22O5	282.33	Plant	Sapium sebiferum	Esters
954	M27967	Cinnamic acid	trans-3-Phenylacrylic acid;Myricitrine;Phenylacrylic acid;Cinnamylic acid;3-Phenylacrylic acid;Isocinnamic acid	140-10-3	c1ccc(cc1)/C=C/C(=O)O	C9H8O2	148.16	Plant	N/A	Others
955	M27967	Beta-Cyclodextrin	β-Cyclodextrin;Cyclomaltoheptaose;Betadex;NSC 269471	7585-39-9	O1[C@H]2[C@@H]([C@H]([C@@H](O[C@H]3[C@@H]([C@H]([C@@H](O[C@H]4[C@@H]([C@H]([C@@H](O[C@H]5[C@@H]([C@H]([C@@H](O[C@H]6[C@@H]([C@H]([C@@H](O[C@H]7[C@@H]([C@H]([C@@H](O[C@H]8[C@@H]([C@H]([C@@H]1O[C@@H]8CO)O)O)O[C@@H]7CO)O)O)O[C@@H]6CO)O)O)O[C@@H]5CO)O)O)O[C@@H]4CO)O)O)O[C@@H]3CO)O)O)O[C@@H]2CO)O)O	C42H70O35	1135.01	Microorganism	N/A	Others
956	M27967	Creatinine	NSC13123	60-27-5	CN1CC(=O)N=C1N	C4H7N3O	113.12	Animal	N/A	Others
957	M27967	Batyl alcohol	Batilol;Stearyl monoglyceride;1-O-Octadecylglycerol;Batilolum	544-62-7	CCCCCCCCCCCCCCCCCCOCC(CO)O	C21H44O3	344.58	Animal	N/A	Others
958	M27967	Panthenol	DL-Pantothenyl alcohol;DL-Panthenol;DL-Pantothenol	16485-10-2	CC(C)(CO)C(O)C(=O)NCCCO	C9H19NO4	205.26	Plant; Animal	N/A	Others
959	M27967	Casanthranol	N/A	8024-48-4	OCC1OC(OC2c3cc(CO)cc(O)c3C(=O)c3c2cccc3O)C(O)C(O)C1O	C21H22O10	396.58	Plant	Rhamnus davurica Pall	Flavonoid
960	M27967	Ferulic Acid	Coniferic acid;Fumalic Acid	1135-24-6	COC1=C(C=CC(=C1)/C=C/C(=O)O)O	C10H10O4	194.19	Plant	Ferula assa-foetida	Others
961	M27968	Cinchonine	LA40221;(8R,9S)-Cinchonine	118-10-5	O[C@H]([C@H]1C[C@@H]2CC[N@]1C[C@@H]2C=C)c1ccnc2ccccc12	C19H22N2O	294.39	Plant	Cinchona ledgeriana (Howard) Moens ex Trim.	Alkaloids
962	M27968	D(+)-Glucose	Glucopyranose;Grape sugar;D-Glucose;Dextrose	50-99-7	OC[C@H]1OC(O)[C@H](O)[C@@H](O)[C@@H]1O	C6H12O6	180.16	Plant	Ginkgo biloba	Miscellaneous
963	M27968	Riboflavin	E101;Vitamin B2	83-88-5	Cc1cc2nc3c(=O)[nH]c(=O)nc3n(C[C@H](O)[C@H](O)[C@H](O)CO)c2cc1C	C17H20N4O6	376.37	Plant; Animal	Saccharum sinense	Miscellaneous
964	M27968	Azelaic acid	Nonanedioic acid;Finacea;Azelex;Anchoic acid	123-99-9	OC(=O)CCCCCCCC(O)=O	C9H16O4	188.22	Plant	Rhododendron	Others
965	M27968	Stearic acid	Octadecanoic acid;Isostearic acid;Cetylacetic acid	57-11-4	CCCCCCCCCCCCCCCCCC(=O)O	C18H36O2	284.48	Animal	Theobroma cacao	Miscellaneous
966	M27968	Sebacic acid	Decanedioic acid;1,8-Octanedicarboxylic acid;1,10-Decanedioic acid;Sebacinsaure	111-20-6	C(CCCCC(=O)O)CCCC(=O)O	C10H18O4	202.25	Plant	Piper cubeba.	N/A
967	M27968	Benzaldehyde	Benzoic aldehyde;Benzenecarboxaldehyde;Phenylmethanal	100-52-7	C1=CC=C(C=C1)C=O	C7H6O	106.12	Organism	N/A	Aldehydes
968	M27968	L-(+)-Rhamnose Monohydrate	N/A	10030-85-0	C1([C@@H]([C@@H]([C@H]([C@@H](O1)C)O)O)O)O.O	C6H12O5·H2O	182.17	Animal	N/A	Organooxygen compounds
969	M27968	Dimethyl phthalate	Avolin;Solvanom;Fermine	131-11-3	COC(=O)C1=CC=CC=C1C(=O)OC	C10H10O4	194.18	Plant	Toona ciliata	N/A
970	M27968	Phenethyl alcohol	Benzyl carbinol;2-Phenylethanol;2-Phenylethyl alcohol;Benzeneethanol;Phenylethanol	60-12-8	OCCC1=CC=CC=C1	C8H10O	122.16	Plant	N/A	N/A
971	M27968	Vanatone	4'-Hydroxypropiophenone;Paroxypropione;p-hydroxypropiophenone	70-70-2	CCC(=O)c1ccc(O)cc1	C9H10O2	150.17	Plant	Cedrus deodara	N/A
972	M27968	Abietic Acid	Sylvic acid;Abietate;L-Abietic acid;Rosin Acid	514-10-3	CC(C)C1=CC2=CC[C@@H]3[C@@]([C@H]2CC1)(CCC[C@@]3(C)C(=O)O)C	C20H30O2	302.45	Plant	Pinus	Diterpenoids
973	M27968	Alpha-D-galactose	D-(+)-Galactose;D-Galactose;D-Galactopyranose	59-23-4	OC[C@H]1OC(O)[C@H](O)[C@@H](O)[C@H]1O	C6H12O6	180.16	Organism	N/A	Saccharides
974	M27968	Mannose	N/A	530-26-7	C([C@@H]1[C@H]([C@@H]([C@@H](C(O1)O)O)O)O)O	C6H12O6	180.17	Plant	N/A	Saccharides
975	M27968	Osthole	Osthol;Ostol;NSC 31868	484-12-8	COc1ccc2ccc(=O)oc2c1C\C=C(\C)C	C15H16O3	244.29	Plant	Cnidium monnieri	Phenylpropanoids
976	M27968	Silymarin	Silybin B	65666-07-1	COC1=C(O)C=CC(=C1)C1OC2=C(OC1CO)C=C(C=C2)C1OC2=CC(O)=CC(O)=C2C(=O)C1O	C25H22O10	482.44	Plant	Silybum Adans	Flavonoid
977	M27968	Camphor	(±)-Camphor;2-Bornanone;Bornan-2-one;2-Camphanone;Formosa	76-22-2	CC1(C)C2CCC1(C)C(=O)C2	C10H16O	152.24	Plant	Cinnamomum camphora	Terpenoids
978	M27968	4-Hydroxybenzoic acid	p-hydroxybenzoic acid;PHBA;para-Hydroxybenzoic acid;4-hydroxybenzoate	99-96-7	OC(=O)C1=CC=C(O)C=C1	C7H6O3	138.12	Plant	Rheum	Phenols
979	M27968	Salicylamide	2-Hydroxybenzamide;Salamide	65-45-2	NC(=O)C1=CC=CC=C1O	C7H7NO2	137.14	Animal	N/A	Phenols
980	M27968	Nicotinamide	Nicotinic acid amide;Vitamin B3;Niacinamide;Vitamin PP	98-92-0	NC(=O)C1=CN=CC=C1	C6H6N2O	122.12	Plant	Nicotiana tabacum	Alkaloids
981	M27968	Plumbagin	2-Methyljuglone;Plumbagine;Plumbaein;Plumbagone	481-42-5	CC1=CC(=O)c2c(O)cccc2C1=O	C11H8O3	188.18	Plant	Plumbago zeylanica	Quinones	SARS CoV-2 Mpro	Coelho C, Gallo G, Campos CB, Hardy L, Würtele M. Biochemical screening for SARS-CoV-2 main protease inhibitors. PLoS One. 2020 Oct 6;15(10):e0240079. doi: 10.1371/journal.pone.0240079. PMID: 33022015; PMCID: PMC7537881.
982	M27968	L-Asparagine	Asn;Asparamide;(-)-Asparagine;2-Aminosuccinamic acid;alpha-aminosuccinamic acid;Altheine	70-47-3	N[C@@H](CC(N)=O)C(O)=O	C4H8N2O3	132.11	Organism	N/A	Amino Acids
983	M27968	glycine	2-Aminoacetic acid;Aminoacetic acid;Glycocoll;Glycolixir;Glycosthene	56-40-6	NCC(O)=O	C2H5NO2	75.06	Organism	N/A	Amino Acids
984	M27968	Methyl stearate	Methyl Octadecanoate;Stearic Acid methyl ester	112-61-8	CCCCCCCCCCCCCCCCCC(=O)OC	C19H38O2	298.51	Organism	N/A	Esters
985	M27968	Laurocapram	N-Dodecylcaprolactam;Azone;N-0252;N-Lauryl caprolactam;Tranzone	59227-89-3	CCCCCCCCCCCCN1CCCCCC1=O	C18H35NO	281.48	Animal	N/A	Ketone
986	M27968	Palmitic acid	Hexadecoic acid;hexadecanoic acid;Cetylic acid	57-10-3	CCCCCCCCCCCCCCCC(=O)O	C16H32O2	256.42	Plant	Atractylodes macrocephala Koidz.	Miscellaneous
987	M27968	glutamic acid	(+)-L-Glutamic acid;(S)-Glutamic acid;Glutaminol;glutacid;Aciglut	56-86-0	N[C@@H](CCC(O)=O)C(O)=O	C5H9NO4	147.13	Animal	N/A	Alkaloids
988	M27968	Citric acid	Citro;Citretten	77-92-9	C(C(=O)O)C(CC(=O)O)(C(=O)O)O	C6H8O7	192.12	Plant	Saccharum sinense	Miscellaneous
989	M27968	alanine	L-2-Aminopropionic acid;L-Alanine	56-41-7	C[C@H](N)C(O)=O	C3H7NO2	89.09	Organism	N/A	Amino Acids
990	M27968	L-Valine	N/A	72-18-4	CC(C)[C@H](N)C(O)=O	C5H11NO2	117.14	Organism	N/A	Amino Acids
991	M27968	Myristic acid	Tetradecanoic acid;Crodacid;n-Tetradecanoic acid	544-63-8	O=C(O)CCCCCCCCCCCCC	C14H28O2	228.38	Plant	Myristica fragrans	Saturated Fatty Acid
992	M27968	methionine	DL-Methionine;Racemethionine;Acimetion	59-51-8	CSCCC(C(=O)O)N	C5H11NO2S	149.2	Organism	N/A	Amino Acids
993	M27968	Ethylparaben	Ethyl 4-hydroxybenzoate;Ethyl parahydroxybenzoate	120-47-8	CCOC(=O)c1ccc(O)cc1	C9H10O3	166.17	Animal	N/A	Phenols
994	M27968	Cholesteryl Acetate	Acebrochol;Cholesterol acetate;Cholesterin acetate	604-35-3	C[C@H](CCCC(C)C)[C@H]1CC[C@@H]2[C@@]1(CC[C@H]3[C@H]2CC=C4[C@@]3(CC[C@@H](C4)OC(=O)C)C)C	C29H48O2	428.7	Organism	N/A	Steroids
995	M27968	n-Butylidenephthalide	3-Butylidenephthalide;Butylidene phthalide	551-08-6	CCCC=C1OC(=O)c2ccccc12	C12H12O2	188.22	Plant	Ligusticum chuanxiong	Miscellaneous
996	M27968	5-methoxyflavone	5-methoxy-2-phenylchromen-4-one	42079-78-7	COc1cccc2c1c(=O)cc(o2)c1ccccc1	C16H12O3	252.26	Plant	N/A	Flavonoid
997	M27968	α-santonin	santonin;alpha-Santonin;Semenen	481-06-1	C[C@H]1[C@H]2[C@@H](C3=C(C)C(=O)C=C[C@]3(C)CC2)OC1=O	C15H18O3	246.3	Plant	Artemisia absinthium	N/A
998	M27968	Oleanolic Acid	Caryophyllin;Oleanic acid	508-02-1	C[C@]12CC[C@@H](C([C@@H]1CC[C@@]1([C@@H]2CC=C2[C@]1(CC[C@@]1([C@H]2CC(CC1)(C)C)C(=O)O)C)C)(C)C)O	C30H48O3	456.72	Plant	Canarium Linn.	Terpenoids
999	M27968	D-(+)-Maltose monohydrate	Maltose monohydrate	6363-53-7	O.OC[C@H]1O[C@H](O[C@@H]2[C@@H](CO)OC(O)[C@H](O)[C@H]2O)[C@H](O)[C@@H](O)[C@@H]1O	C12H22011·H2O	360.31	Plant	Hordeurn vulgare L.	N/A
1000	M27968	Phenyl acetate	Phenol acetate;Acetic acid phenyl ester;Acetylphenol	122-79-2	CC(=O)Oc1ccccc1	C8H8O2	136.15	Animal	N/A	Phenol esters
1001	M27968	Isoeugenol	4-Propenylguaiacol;2-Methoxy-4-propenylphenol	97-54-1	COc1cc(C=CC)ccc1O	C10H12O2	164.2	Plant	Syzygium aromaticum	Phenols
1002	M27968	Palmidrol	Loramine P 256;Mackpeart DR 14V;AM 3112;Impulsin;Palmitoylethanolamide;N-palmitoylethanolamine	544-31-0	CCCCCCCCCCCCCCCC(=O)NCCO	C18H37NO2	299.49	Animal	N/A	N/A
1003	M27968	Maltose	maltobiose;malt sugar;Beta-maltose;D-Maltose	69-79-4	OC[C@H]1O[C@H](O[C@@H]2[C@@H](CO)OC(O)[C@H](O)[C@H]2O)[C@H](O)[C@@H](O)[C@@H]1O	C12H22O11	342.3	Plant	N/A	Saccharides
1004	M27968	N-(5-Aminopentyl)acetamide	Monoacetylcadaverine;N-Acetyl-1,5-pentanediamine;N-Acetylcadaverine	32343-73-0	CC(=O)NCCCCCN	C7H16N2O	144.21	Animal	N/A	Carboxylic acids and derivatives
1005	M27968	L-allo-Isoleucine	(3R)-LS-Isoleucine;L(+)-Alloisoleucine	1509-34-8	CC[C@@H](C)[C@H](N)C(O)=O	C6H13NO2	131.17	Animal	N/A	Carboxylic acids and derivatives
1006	M27968	1,2-Dihexadecanoyl-sn-glycero-3-phosphoethanolamine	1,2-Dimyristoyl-sn-glycero-3-PE;DMPE	998-07-2	CCCCCCCCCCCCCC(=O)OC[C@H](COP(O)(=O)OCCN)OC(=O)CCCCCCCCCCCCC	C33H66NO8P	635.86	Animal	N/A	Glycerophospholipids
1007	M27968	Syringic acid	3,5-dimethyl ether Gallic Acid;3,5-dimethoxy-4-hydroxy Benzoic Acid;NSC 2129;SYRA	530-57-4	COc1cc(cc(c1O)OC)C(=O)O	C9H10O5	198.18	Plant	Syzygium aromaticum	Others
1008	M27968	O-(4-Hydroxy-3-iodophenyl)-3,5-diiodo-L-tyrosine	L-3,3',5-Triiodothyronine;Liothyronine;Tresitope;3,3',5-Triiodo-L-thyronine;Triiodothyronine;Lyothyronine	6893-02-3	N[C@@H](Cc1cc(I)c(Oc2ccc(O)c(I)c2)c(I)c1)C(O)=O	C15H12I3NO4	650.97	Animal	N/A	Others
1009	M27968	L-Carnosine	Karnozin;beta-Alanyl-L-histidine	305-84-0	NCCC(=O)N[C@@H](Cc1cnc[nH]1)C(O)=O	C9H14N4O3	226.23	Animal	N/A	Peptidomimetics
1010	M27968	Bis(2-ethylhexyl) phthalate	DEHP	117-81-7	CCCCC(CC)COC(=O)c1ccccc1C(=O)OCC(CC)CCCC	C24H38O4	390.56	Animal	Pterocarpus angolensis	Miscellaneous
1011	M27968	3-Hydroxybenzaldehyde	N/A	100-83-4	Oc1cccc(C=O)c1	C7H6O2	122.12	Animal	N/A	N/A
1012	M27968	DL-Mandelic acid	acidomandelico	90-64-2	OC(C(O)=O)c1ccccc1	C8H8O3	152.15	Animal	N/A	Benzene and substituted derivatives
1013	M27968	Cholesteryl linoleate	CE(18:2(9Z,12Z));Cholesterol Linoleate;Linoleic Acid cholesteryl ester	604-33-1	CCCCC\C=C/C\C=C/CCCCCCCC(=O)O[C@H]1CC[C@]2(C)[C@H]3CC[C@]4(C)[C@H](CC[C@H]4[C@@H]3CC=C2C1)[C@H](C)CCCC(C)C	C45H76O2	649.1	Animal	N/A	Steroids and steroid derivatives
1014	M27968	Ureidosuccinic acid	N-Carbamoyl-DL-aspartic acid	923-37-5	NC(=O)NC(CC(O)=O)C(O)=O	C5H8N2O5	176.13	Animal	N/A	Carboxylic acids and derivatives
1015	M27968	D-Arabitol	D-Lyxitol	488-82-4	OC[C@@H](O)C(O)[C@H](O)CO	C5H12O5	152.15	Animal	N/A	Organooxygen compounds
1016	M27968	2-Octenoic acid	trans-2-Octenoic acid;2-Octenoate	1871-67-6	CCCCC\C=C\C(O)=O	C8H14O2	142.2	Animal	N/A	Fatty Acyls
1017	M27968	Heneicosanoic acid	Heneicosylic Acid;C21:0	2363-71-5	CCCCCCCCCCCCCCCCCCCCC(O)=O	C21H42O2	326.56	Animal	N/A	Fatty Acyls
1018	M27968	1,2-Dipalmitoyl-sn-glycerol-3-Phosphoethanolamine	1,2-Dipalmitoyl-sn-glycero-3-PE;1,2-DPPE	923-61-5	CCCCCCCCCCCCCCCC(=O)OC[C@H](COP(O)(=O)OCCN)OC(=O)CCCCCCCCCCCCCCC	C37H74NO8P	691.97	Animal	N/A	Glycerophospholipids
1019	M27968	Glycerol Trieicosanoate	Triarachidin;Triarachin;1,2,3-Trieicosanoyl Glycerol	620-64-4	CCCCCCCCCCCCCCCCCCCC(=O)OCC(COC(=O)CCCCCCCCCCCCCCCCCCC)OC(=O)CCCCCCCCCCCCCCCCCCC	C63H122O6	975.64	Animal	N/A	Glycerolipids
1020	M27968	N'-Methylnicotinamide	N-Methylpyridine-3-carboxamide;Nicotinic Acid Methylamide	114-33-0	CNC(=O)c1cccnc1	C7H8N2O	136.15	Animal	N/A	Pyridines and derivatives
1021	M27968	trans-2-Butene-1,4-dicarboxylic Acid	trans-3-Hexenedioic Acid;3-Hexenedioic Acid;β-Hydromuconic Acid	4436-74-2	OC(=O)C\C=C\CC(O)=O	C6H8O4	144.13	Animal	N/A	Fatty Acyls
1022	M27968	1,6-anhydro-b-D-Glucose	Levoglucosan	498-07-7	O[C@@H]1[C@H]2CO[C@H](O2)[C@H](O)[C@H]1O	C6H10O5	162.14	Animal	N/A	Oxepanes
1023	M27968	Hendecanoic acid	Undecanoic acid;Undecylic acid	112-37-8	CCCCCCCCCCC(O)=O	C11H22O2	186.29	Animal	N/A	Fatty Acyls
1024	M27968	5-Methylcytosine	N/A	554-01-8	Cc1c[nH]c(=O)nc1N	C5H7N3O	125.13	Animal	N/A	Diazines
1025	M27968	Isethionic acid sodium salt	Sodium isethionate	1562-00-1	[Na+].OCCS([O-])(=O)=O	C2H5NaO4S	148.11	Animal	N/A	Organic sulfonic acids and derivatives
1026	M27968	Ammonium formate	Formic acid ammonium salt	540-69-2	[NH4+].[O-]C=O	CH5NO2	63.06	Animal	N/A	Carboxylic acids and derivatives
1027	M27968	2-Oxo-3-phenylpropanoic acid	3-Phenylpyruvic acid;Phenylpyruvic acid	156-06-9	OC(=O)C(=O)Cc1ccccc1	C9H8O3	164.16	Animal	N/A	Benzene and substituted derivatives
1028	M27968	Cholestenone	(+)-4-Cholesten-3-one	601-57-0	CC(C)CCC[C@@H](C)[C@H]1CC[C@H]2[C@@H]3CCC4=CC(=O)CC[C@]4(C)[C@H]3CC[C@]12C	C27H44O	384.64	Animal	N/A	Steroids and steroid derivatives
1029	M27968	Ortho-Hydroxyphenylacetic acid	2-Hydroxyphenylacetic acid;2-HPAA;2-Hydroxybenzeneacetic Acid	614-75-5	OC(=O)Cc1ccccc1O	C8H8O3	152.15	Animal	N/A	Benzene and substituted derivatives
1030	M27968	5-Methoxytryptamine	3-(2-Aminoethyl)-5-methoxyindole;O-Methylserotonin	608-07-1	COc1ccc2[nH]cc(CCN)c2c1	C11H14N2O	190.24	Animal	N/A	Indoles and derivatives
1031	M27968	2-Hydroxy Hippuric Acid	Salicyluric Acid;N-(2-Hydroxybenzoyl)glycine;N-Salicyloylglycine	487-54-7	OC(=O)CNC(=O)c1ccccc1O	C9H9NO4	195.17	Animal	N/A	Benzene and substituted derivatives
1032	M27968	2-Methylsuccinic acid	Methylbutanedioic acid;Pyrotartaric Acid	498-21-5	CC(CC(O)=O)C(O)=O	C5H8O4	132.11	Animal	N/A	Fatty Acyls
1033	M27968	Senecioic acid	3-Methylcrotonic Acid;3,3-Dimethylacrylic Acid	541-47-9	C\C(C)=C\C(O)=O	C5H8O2	100.12	Animal	N/A	Fatty Acyls
1034	M27968	N-Acetyl-L-tyrosine	Ac-Tyr-OH	537-55-3	CC(=O)N[C@@H](Cc1ccc(O)cc1)C(O)=O	C11H13NO4	223.23	Animal	N/A	Carboxylic acids and derivatives
1035	M27968	Ethylmalonic acid	2-Ethylmalonic acid;alpha-Carboxybutyrate	601-75-2	CCC(C(O)=O)C(O)=O	C5H8O4	132.11	Animal	N/A	Fatty Acyls
1036	M27968	3-Methylindole	3-Methyl-1H-indole;3-​Methylindole;Skatole;Scatole;beta-Methylindole	83-34-1	Cc1c[nH]c2ccccc12	C9H9N	131.17	Animal	N/A	Indoles and derivatives
1037	M27968	D-Proline	(R)-Pyrrolidine-2-carboxylic acid	344-25-2	OC(=O)[C@H]1CCCN1	C5H9NO2	115.13	Animal	N/A	Carboxylic acids and derivatives
1038	M27968	(S)-Leucic acid	(S)-(−)-2-Hydroxyisocaproic acid;Hydroxyisocaproic acid;L-LEUCIC ACID	13748-90-8	CC(C)C[C@H](O)C(O)=O	C6H12O3	132.16	Animal	N/A	Fatty Acyls
1039	M27968	D-3-Phenyllactic acid	N/A	7326-19-4	O[C@H](Cc1ccccc1)C(O)=O	C9H10O3	166.17	Animal	N/A	Phenylpropanoic acids	SARS CoV-2 Mpro	Alqathama AA, Ahmad R, Alsaedi RB, Alghamdi RA, Abkar EH, Alrehaly RH, Abdalla AN. The vital role of animal, marine, and microbial natural products against COVID-19. Pharm Biol. 2022 Dec;60(1):509-524. doi: 10.1080/13880209.2022.2039215. PMID: 35234563; PMCID: PMC8896193.
1040	M27968	Crotonic acid	alpha-butenoic acid	107-93-7	C\C=C\C(O)=O	C4H6O2	86.09	Animal	Daucus carota L.	N/A
1041	M27969	3-Indolepropionic acid	indole-3-propionic acid;Indolepropionic acid;IPA	830-96-6	OC(=O)CCc1c[nH]c2ccccc12	C11H11NO2	189.21	Animal	N/A	Indoles and derivatives
1042	M27969	Methylamine hydrochloride	Aminomethane;Methanamine	593-51-1	Cl.CN	CH6ClN	67.52	Animal	N/A	Organonitrogen compounds
1043	M27969	Coptisine	Coptisin	3486-66-6	C1Oc2cc3CC[n+]4cc5c6OCOc6ccc5cc4-c3cc2O1	C19H14NO4+	320.32	Plant	Chelidonium majus	Alkaloids
1044	M27969	4-Hydroxymandelic acid	p-Hydroxymandelic acid	1198-84-1	OC(C(O)=O)c1ccc(O)cc1	C8H8O4	168.15	Animal	N/A	Phenols
1045	M27969	Tridecanoic acid	Tridecylic Acid;n-Tridecoic Acid;n-Tridecanoic Acid	638-53-9	CCCCCCCCCCCCC(O)=O	C13H26O2	214.34	Animal	N/A	Fatty Acyls
1046	M27969	N-Acetylglutamic acid	Ac-L-Glu-OH	1188-37-0	CC(=O)N[C@@H](CCC(O)=O)C(O)=O	C7H11NO5	189.17	Animal	N/A	Carboxylic acids and derivatives
1047	M27969	1-Methyl-hydantoin	N-Methylhydantoin;Dioxy-creatinine	616-04-6	CN1CC(=O)NC1=O	C4H6N2O2	114.1	Animal	N/A	Azolines
1048	M27969	5-Methyluridine	Ribothymidine;Thymine riboside	1463-10-1	Cc1cn([C@@H]2O[C@H](CO)[C@@H](O)[C@H]2O)c(=O)[nH]c1=O	C10H14N2O6	258.23	Animal	N/A	Pyrimidine nucleosides
1049	M27969	4-hydroxy-3-methylbenzoic acid	4,3-Cresotic acid	499-76-3	Cc1cc(ccc1O)C(O)=O	C8H8O3	152.15	Animal	N/A	Benzene and substituted derivatives
1050	M27969	L-(−)-3-Phenyllactic acid	(S)-2-Hydroxy-3-phenylpropanoic acid	20312-36-1	O[C@@H](Cc1ccccc1)C(O)=O	C9H10O3	166.17	Animal	N/A	Phenylpropanoic acids	SARS CoV-2 Mpro	Alqathama AA, Ahmad R, Alsaedi RB, Alghamdi RA, Abkar EH, Alrehaly RH, Abdalla AN. The vital role of animal, marine, and microbial natural products against COVID-19. Pharm Biol. 2022 Dec;60(1):509-524. doi: 10.1080/13880209.2022.2039215. PMID: 35234563; PMCID: PMC8896193.
1051	M27969	H-Abu-OH	L-α-amino-n-Butyric acid;L(+)-2-Aminobutyric acid;L-Aminobutyric Acid	1492-24-6	CC[C@H](N)C(O)=O	C4H9NO2	103.12	Animal	N/A	Carboxylic acids and derivatives
1052	M27969	Glycyl-glycine	Diglycine;Diglycocoll;Glycine dipeptide;N-Glycylglycine;Gly-gly	556-50-3	NCC(=O)NCC(O)=O	C4H8N2O3	132.12	Animal	N/A	Carboxylic acids and derivatives
1053	M27969	Herniarin	Methyl umbelliferyl ether;7-Methoxycoumarin;Herniarine;Ayapanin	531-59-9	COc1ccc2ccc(=O)oc2c1	C10H8O3	176.17	Plant	Citrus reticulata	Coumarins
1054	M27969	Valproic Acid	2-Propylpentanoic Acid;VPA;2-Propylvaleric Acid;Sodium valproate;Depakine	99-66-1	CCCC(CCC)C(O)=O	C8H16O2	144.21	Animal	N/A	N/A
1055	M27969	Methyl indole-3-acetate	Indole-3-acetic acid, methyl ester	1912-33-0	COC(=O)Cc1c[nH]c2ccccc12	C11H11NO2	189.21	Animal	N/A	Indoles and derivatives
1056	M27969	L-Histidinol dihydrochloride	N/A	1596-64-1	Cl.Cl.N[C@H](CO)Cc1cnc[nH]1	C6H13Cl2N3O	214.09	Animal	N/A	Organonitrogen compounds
1057	M27969	Phenylacetic acid	N/A	103-82-2	OC(=O)Cc1ccccc1	C8H8O2	136.15	Animal	N/A	Benzene and substituted derivatives
1058	M27969	L-Lactic acid	(S)-2-Hydroxypropanoic acid;L-(+)-Lactic acid;2-HYDROXYPROPIONIC ACID	79-33-4	C[C@H](O)C(O)=O	C3H6O3	90.08	Animal	N/A	Hydroxy acids and derivatives
1059	M27969	D(+)-Glucuronic acid sodium salt monohydrate	Sodium D-glucuronate	207300-70-7	O.[Na+].OC1O[C@@H]([C@@H](O)[C@H](O)[C@H]1O)C([O-])=O	C6H11NaO8	234.14	Animal	N/A	Organooxygen compounds
1060	M27969	5,7-Dihydroxy-4-phenylcoumarin	N/A	7758-73-8	Oc1cc(O)c2c(cc(=O)oc2c1)-c1ccccc1	C15H10O4	254.24	Plant	Passiflora serratodigitata	Coumarins
1061	M27969	Trimethylamine N-oxide dihydrate	TMANO Dihydrate	62637-93-8	O.O.C[N+](C)(C)[O-]	C3H13NO3	111.14	Animal	N/A	Organonitrogen compounds
1062	M27969	L-Threonic acid Calcium Salt	N/A	70753-61-6	[Ca++].OC[C@H](O)[C@@H](O)C([O-])=O.OC[C@H](O)[C@@H](O)C([O-])=O	C8H14CaO10	310.27	Animal	N/A	Organooxygen compounds
1063	M27969	L-Rhamnose monohydrate	α-L-Rhamnose monohydrate;6-deoxy-L-mannose monohydrate	6155-35-7	O.C[C@@H]1O[C@@H](O)[C@H](O)[C@H](O)[C@H]1O	C6H14O6	182.17	Plant	Scphora japonica	Miscellaneous
1064	M27969	Ethyl ferulate	Ferulic acid ethyl ester;Ethyl 4'-hydroxy-3'-methoxycinnamate;Ethyl 3-(4-hydroxy-3-methoxyphenyl)acrylate	4046-02-0	CCOC(=O)/C=C/c1cc(c(cc1)O)OC	C12H14O4	222.24	Plant	Ferula assa-foetida	Phenols
1065	M27969	N-Acetyl-5-hydroxytryptamine	Normelatonin;O-Demethylmelatonin;N-Acetylserotonin	1210-83-9	CC(=O)NCCc1c[nH]c2ccc(O)cc12	C12H14N2O2	218.25	Animal	N/A	Indoles and derivatives
1066	M27969	10-Deacetylbaccatin III	N/A	32981-86-5	CC1=C2[C@H](C(=O)[C@@]3([C@H](C[C@@H]4[C@]([C@H]3[C@@H]([C@@](C2(C)C)(C[C@@H]1O)O)OC(=O)c1ccccc1)(CO4)OC(=O)C)O)C)O	C29H36O10	544.59	Plant	Taxus wallichiana	Diterpenoids
1067	M27969	Tobramycin	Deoxykanamycin B;Nebramycin Factor 6;NSC 180514	32986-56-4	NC[C@H]1O[C@H](O[C@@H]2[C@@H](N)C[C@@H](N)[C@H](O[C@H]3O[C@H](CO)[C@@H](O)[C@H](N)[C@H]3O)[C@H]2O)[C@H](N)C[C@@H]1O	C18H37N5O9	467.51	Microorganism	N/A	Glycosides
1068	M27969	5Beta-Pregnane-3Alpha,20alpha-Diol	Pregnandiol	80-92-2	C[C@H](O)[C@H]1CC[C@H]2[C@@H]3CC[C@@H]4C[C@H](O)CC[C@]4(C)[C@H]3CC[C@]12C	C21H36O2	320.52	Animal	N/A	Steroids
1069	M27969	3-Methyl-2-buten-1-ol	gamma-dimethylallylalcohol	556-82-1	C\C(C)=C\CO	C5H10O	86.13	Animal	N/A	Alcohols and polyols
1070	M27969	Beta-Carotene	Provitamin A;β-Carotene;Carotaben	7235-40-7	C1(=C(CCCC1(C)C)C)/C=C/C(=C/C=C/C(=C/C=C/C=C(/C=C/C=C(/C=C/C1=C(CCCC1(C)C)C)\C)\C)/C)/C	C40H56	536.87	Plant	Raphanus sativus	Terpenoids
1071	M27969	Mucic Acid	Schleimsaure;Saccharolactic acid;Tetrahydroxyadipic acid;D-Glucaric acid;Galactaric acid	526-99-8	[C@@H]([C@@H]([C@H](C(=O)O)O)O)([C@@H](C(=O)O)O)O	C6H10O8	210.14	Animal	N/A	Others
1072	M27969	Glucosamine hydrochloride	Chitosamine hydrochloride;D-(+)-Glucosamine hydrochloride;2-Amino-2-deoxy-glucose HCl;Chitosamine HCl	66-84-2	Cl.O[C@H]1[C@H](O)[C@@H](CO)OC(O)[C@@H]1N	C6H13NO5·HCl	215.63	Organism	N/A	Miscellaneous
1073	M27969	Thiamine hydrochloride	Thiamine chloride hydrochloride;Vitamin B1 hydrochloride;Thiamine HCl;Vitamin B1	67-03-8	Cl.[Cl-].Cc1c(CCO)sc[n+]1Cc1cnc(C)nc1N	C12H18Cl2N4OS	337.27	Plant; Animal	Saccharum sinense	Miscellaneous
1074	M27969	Alizarin	Anthraquinonic;Mordant Red 11	72-48-0	c1ccc2c(c1)C(=O)c1c(C2=O)c(c(cc1)O)O	C14H8O4	240.22	Plant	Rubia cordifolia	Quinones
1075	M27969	Cholesterol 3-Sulfate Sodium Salt	Sodium Cholesteryl Sulfate	2864-50-8	[Na+].CC(C)CCC[C@@H](C)[C@H]1CC[C@H]2[C@@H]3CC=C4C[C@H](CC[C@]4(C)[C@H]3CC[C@]12C)OS([O-])(=O)=O	C27H45NaO4S	488.7	Animal	N/A	Steroids and steroid derivatives
1076	M27969	Retinyl acetate	Vitamin A acetate;Retinol acetate;Retinyl (Retinol) Acetate	127-47-9	CC(=O)OC/C=C(\C)/C=C/C=C(\C)/C=C/C1=C(C)CCCC1(C)C	C22H32O2	328.5	Plant	N/A	Others
1077	M27969	Malonic acid	Propanedioic Acid;1,3-Propanedioic Acid;Carboxyacetic Acid	141-82-2	OC(=O)CC(O)=O	C3H4O4	104.06	Animal	N/A	Carboxylic acids and derivatives
1078	M27969	1-Octadecanol	Stearyl alcohol;1-Hydroxyoctadecane;Octadecanol	112-92-5	CCCCCCCCCCCCCCCCCCO	C18H38O	270.49	Animal	N/A	Fatty Acyls
1079	M27969	Dimethylamine hydrochloride	N,N-Dimethylamine	506-59-2	Cl.CNC	C2H8ClN	81.54	Animal	N/A	Organonitrogen compounds
1080	M27969	7-Dehydrocholesterol	7-DHC;Provitamin D3	434-16-2	CC(C)CCC[C@@H](C)[C@H]1CC[C@H]2C3=CC=C4C[C@@H](O)CC[C@]4(C)[C@H]3CC[C@]12C	C27H44O	384.64	Animal	N/A	Steroids and steroid derivatives
1081	M27969	4-ACETAMIDOBUTYRIC ACID	4-Acetamidobutanoic acid;N-acetyl GABA	3025-96-5	CC(=O)NCCCC(O)=O	C6H11NO3	145.16	Animal	N/A	Carboxylic acids and derivatives
1082	M27969	Chenodeoxycholic acid	CDCA;Chenodiol	474-25-9	C[C@H](CCC(O)=O)[C@H]1CC[C@H]2[C@@H]3[C@H](O)C[C@@H]4C[C@H](O)CC[C@]4(C)[C@H]3CC[C@]12C	C24H40O4	392.57	Animal	N/A	Steroids
1083	M27969	(S)-(+)-Camptothecin	CPT;Campathecin;Camptothecin;NSC-100880	7689-03-4	CC[C@@]1(O)C(=O)OCc2c1cc1-c3nc4ccccc4cc3Cn1c2=O	C20H16N2O4	348.36	Plant	Camptotheca acuminata	Alkaloids
1084	M27969	Serotonin hydrochloride	5-HT hydrochloride;5-Hydroxytryptamine hydrochloride;Serotonin HCl;5-HT HCl	153-98-0	Cl.NCCc1c[nH]c2ccc(O)cc12	C10H12N2O·HCl	212.68	Animal	N/A	Others
1085	M27969	Lovastatin	Mevinolin;MK-803	75330-75-5	[C@H]1(C[C@H](CC(=O)O1)O)CC[C@@H]1[C@H]2[C@@H](OC(=O)[C@H](CC)C)C[C@H](C=C2C=C[C@@H]1C)C	C24H36O5	404.54	Microorganism	N/A	Diterpenoids
1086	M27969	α-D-Glucose 1-phosphate disodium salt hy	α-D-Glucopyranose 1-phosphate	56401-20-8	O.[Na+].[Na+].OC[C@H]1O[C@H](OP([O-])([O-])=O)[C@H](O)[C@@H](O)[C@@H]1O	C6H13Na2O10P	322.11	Animal	N/A	Organooxygen compounds
1087	M27969	meso-Tartaric acid monohydrate	N/A	5990-63-6	O.O[C@@H]([C@@H](O)C(O)=O)C(O)=O	C4H8O7	168.1	Animal	N/A	Organooxygen compounds
1088	M27969	4-Methylcatechol	p-Methylcatechol;3,4-Dihydroxytoluene;Homocatechol;4-methylbenzene-1,2-diol	452-86-8	Cc1ccc(O)c(O)c1	C7H8O2	124.14	Animal	N/A	Phenols
1089	M27969	L-Citrulline	N/A	372-75-8	N[C@@H](CCCNC(N)=O)C(O)=O	C6H13N3O3	175.19	Animal	N/A	Carboxylic acids and derivatives
1090	M27969	Aniline-2-sulfonic acid	o-Anilinesulfonic Acid;Orthanilic Acid;2-Sulfoaniline	88-21-1	Nc1ccccc1S(O)(=O)=O	C6H7NO3S	173.19	Animal	N/A	Others
1091	M27969	L-Histidine monohydrochloride monohydrat	N/A	5934-29-2	O.Cl.N[C@@H](Cc1cnc[nH]1)C(O)=O	C6H12ClN3O3	209.63	Animal	N/A	Others
1092	M27969	Hippuric acid	2-Benzamidoacetic acid;Benzoylglycine	495-69-2	OC(=O)CNC(=O)c1ccccc1	C9H9NO3	179.17	Animal	N/A	Benzene and substituted derivatives
1093	M27969	α-Hydroxyisobutyric acid	N/A	594-61-6	CC(C)(O)C(O)=O	C4H8O3	104.1	Animal	N/A	Hydroxy acids and derivatives
1094	M27969	Erucic acid	cis-13-docosenoic acid;13(Z)-Docosenoic Acid;Prifac 2990	112-86-7	CCCCCCCC\C=C/CCCCCCCCCCCC(O)=O	C22H42O2	338.57	Animal	N/A	Fatty Acyls
1095	M27969	3-Hydroxyanthranilic acid	3-HYDROXY-2-AMINOBENZOIC ACID	548-93-6	Nc1c(O)cccc1C(O)=O	C7H7NO3	153.14	Animal	N/A	Benzene and substituted derivatives
1096	M27969	N-Formyl-L-methionine	fMet	4289-98-9	CSCC[C@H](NC=O)C(O)=O	C6H11NO3S	177.22	Animal	N/A	Carboxylic acids and derivatives
1097	M27969	Lumichrome	7,8-Dimethylalloxazine	1086-80-2	Cc1cc2nc3[nH]c(=O)[nH]c(=O)c3nc2cc1C	C12H10N4O2	242.23	Animal;Plant	Isodon excisoides	Alkaloids	SARS CoV-2 Mpro	Alqathama AA, Ahmad R, Alsaedi RB, Alghamdi RA, Abkar EH, Alrehaly RH, Abdalla AN. The vital role of animal, marine, and microbial natural products against COVID-19. Pharm Biol. 2022 Dec;60(1):509-524. doi: 10.1080/13880209.2022.2039215. PMID: 35234563; PMCID: PMC8896193.
1098	M27969	Lauric Acid	dodecanoic acid;N-Dodecanoic acid;Dodecylic acid;Vulvic acid	143-07-7	CCCCCCCCCCCC(=O)O	C12H24O2	200.32	Plant	Trachycarpus fortunei	N/A
1099	M27969	Nonanoic acid	pelargonic acid;Nonoic acid	112-05-0	CCCCCCCCC(O)=O	C9H18O2	158.24	Animal	N/A	Fatty Acyls
1100	M27969	Glutathione	γ-L-Glutamyl-L-cysteinyl-glycine;GSH;L-Glutathione reduced;Isethion;Glutathion;Tathion	70-18-8	N[C@@H](CCC(=O)N[C@@H](CS)C(=O)NCC(O)=O)C(O)=O	C10H17N3O6S	307.33	Animal	N/A	Others
1101	M27969	Squalene	AddaVax;all-trans-Squalene;Nikko Squalane EX;trans-Squalene;Super Squalene;Spinacene	111-02-4	C\C(C)=C\CC\C(C)=C\CC\C(C)=C\CC\C=C(/C)CC\C=C(/C)CC\C=C(\C)C	C30H50	410.72	Animal	N/A	Triterpenoids
1102	M27969	α-D-Glucose	α-Dextrose;alpha-Glucose	492-62-6	OC[C@H]1O[C@H](O)[C@H](O)[C@@H](O)[C@@H]1O	C6H12O6	180.16	Animal	N/A	Organooxygen compounds
1103	M27969	D-(-)-Tartaric acid	D-Tartaric acid	147-71-7	O[C@@H]([C@H](O)C(O)=O)C(O)=O	C4H6O6	150.09	Animal	N/A	Organooxygen compounds
1104	M27969	Ampicillin	D-(-)-α-Aminobenzylpenicillin;Aminobenzylpenicillin;Ampicillin acid;Amcill	69-53-4	OC(=O)[C@@H]1N2C(=O)[C@@H](NC(=O)[C@H](N)c3ccccc3)[C@H]2SC1(C)C	C16H19N3O4S	349.4	Microorganism	N/A	N/A
1105	M27969	1-Methylnicotinamide chloride	1-methylpyridin-1-ium-3-carboxamide hydrochloride;3-Carbamoyl-1-methylpyridinium Chloride;Nicotinamide Chloromethylate	1005-24-9	[Cl-].C[n+]1cccc(c1)C(N)=O	C7H9ClN2O	172.62	Animal	N/A	Pyridines and derivatives
1106	M27969	Glutaric acid	N/A	110-94-1	OC(=O)CCCC(O)=O	C5H8O4	132.11	Animal	N/A	Carboxylic acids and derivatives
1107	M27969	3-(2-Hydroxyphenyl)propionic acid	N/A	495-78-3	OC(=O)CCc1ccccc1O	C9H10O3	166.17	Animal	N/A	Phenylpropanoic acids
1108	M27969	Artemether	Dihydroartemisinin methyl ether;SM224;Dihydroqinghaosu methyl ether;CGP 56696	71963-77-4	CO[C@H]1O[C@@H]2O[C@@]3(C)CC[C@H]4[C@H](C)CC[C@@H]([C@H]1C)[C@@]24OO3	C16H26O5	298.38	Plant	Artemisia annua	Sesquiterpenes
1109	M27969	D-Tryptophan	H-D-Trp-OH	153-94-6	N[C@H](Cc1c[nH]c2ccccc12)C(O)=O	C11H12N2O2	204.23	Animal	N/A	Indoles and derivatives
1110	M27969	β-Glycerophosphate disodium salt hydrate	N/A	154804-51-0	O.[Na+].[Na+].OCC(CO)OP([O-])([O-])=O	C3H9Na2O7P	234.05	Animal	N/A	Glycerophospholipids
1111	M27969	D-Saccharic acid potassium salt	Glucaric Acid;Glucosaccharic acid	576-42-1	[K+].O[C@@H]([C@H](O)[C@@H](O)C([O-])=O)[C@H](O)C(O)=O	C6H9KO8	248.23	Animal	N/A	Organooxygen compounds
1112	M27969	1-Aminocyclopropanecarboxylic acid	ACC;1-Amino-1-carboxycyclopropane	22059-21-8	NC1(CC1)C(O)=O	C4H7NO2	101.1	Animal	N/A	Carboxylic acids and derivatives
1113	M27969	L-Pipecolic acid	H-HoPro-OH;L-Homoproline	3105-95-1	OC(=O)[C@@H]1CCCCN1	C6H11NO2	129.16	Animal	N/A	Carboxylic acids and derivatives
1114	M27969	Caprylic acid	Octanoic acid	124-07-2	CCCCCCCC(O)=O	C8H16O2	144.21	Animal	N/A	Fatty Acyls
1115	M27969	Flavin Adenine Dinucleotide Disodium	FAD sodium salt;FAD-Na2	84366-81-4	[Na+].[Na+].Cc1cc2nc3c(nc(=O)[nH]c3=O)n(C[C@H](O)[C@H](O)[C@H](O)COP([O-])(=O)OP([O-])(=O)OC[C@H]3O[C@H]([C@H](O)[C@@H]3O)n3cnc4c(N)ncnc34)c2cc1C	C27H33N9Na2O16P2	847.53	Animal	N/A	Flavin nucleotides
1116	M27969	Forskolin	Colforsin;Coleonol	66575-29-9	CC(=O)O[C@H]1[C@@H](O)[C@H]2C(C)(C)CC[C@H](O)[C@]2(C)[C@@]2(O)C(=O)C[C@@](C)(O[C@]12C)C=C	C22H34O7	410.51	Animal	Coleus forskohlii	Diterpenoids
1117	M27969	Phytic acid dipotassium salt	Inositol hexakisphosphate dipotassium salt;Fytic Acid dipotassium salt;Inositol polyphosphate dipotassium salt	129832-03-7	[K+].[K+].OP(O)(=O)O[C@H]1[C@H](OP(O)(O)=O)[C@H](OP(O)(O)=O)[C@H](OP([O-])([O-])=O)[C@@H](OP(O)(O)=O)[C@@H]1OP(O)(O)=O	C6H16K2O24P6	736.22	Animal	N/A	Organooxygen compounds
1118	M27969	O-PHOSPHO-L-SERINE	DL-O-Phosphoserine;DL-SOP;DL-2-Amino-3-hydroxypropanoic acid 3-phosphate	17885-08-4	NC(COP(O)(O)=O)C(O)=O	C3H8NO6P	185.07	Animal	N/A	Carboxylic acids and derivatives
1119	M27969	4-Methyl-2-oxopentanoic acid	N/A	18069-17-5	CC(CCC(O)=O)C(O)=O	C6H10O4	146.14	Animal	N/A	Others
1120	M27969	Adenine hydrochloride hydrate	6-Aminopurine hydrochloride hydrate	6055-72-7	O.Cl.Nc1ncnc2[nH]cnc12	C5H8ClN5O	189.6	Animal	N/A	Others
1121	M27970	N-Acetyl-D-Glucosamine	N-Acetyl-2-amino-2-deoxyglucose;N-Acetyl-2-amino-2-deoxy-D-glucose;GlcNAc;Marine Sweet;NAG	7512-17-6	CC(=O)N[C@H]1C(O)O[C@H](CO)[C@@H](O)[C@@H]1O	C8H15NO6	221.21	Animal	N/A	Organooxygen compounds
1122	M27970	Ouabain octahydrate	G-Strophanthin;Acocantherine	11018-89-6	O.O.O.O.O.O.O.O.C[C@@H]1O[C@@H](O[C@H]2C[C@@H](O)[C@]3(CO)[C@H]4[C@H](O)C[C@]5(C)[C@H](CC[C@]5(O)[C@@H]4CC[C@]3(O)C2)C2=CC(=O)OC2)[C@H](O)[C@H](O)[C@H]1O	C29H44O12·8H2O	728.77	Plant	Fallopia	Glycosides
1123	M27970	L-allo-Threonine	N/A	28954-12-3	C[C@H](O)[C@H](N)C(O)=O	C4H9NO3	119.12	Animal	N/A	Carboxylic acids and derivatives
1124	M27970	Glycocholic acid hydrate	N/A	1192657-83-2	O.C[C@H](CCC(=O)NCC(O)=O)[C@H]1CC[C@H]2[C@@H]3[C@H](O)C[C@@H]4C[C@H](O)CC[C@]4(C)[C@H]3C[C@H](O)[C@]12C	C26H45NO7	483.63	Animal	N/A	Steroids and steroid derivatives
1125	M27970	DL-Homocystine	N/A	462-10-2	NC(CCSSCCC(N)C(O)=O)C(O)=O	C8H16N2O4S2	268.35	Animal	N/A	Carboxylic acids and derivatives
1126	M27970	1,11-Undecanedicarboxylic acid	1,13-Tridecanedioic acid;Brassilic acid	505-52-2	OC(=O)CCCCCCCCCCCC(O)=O	C13H24O4	244.33	Animal	N/A	Fatty Acyls
1127	M27970	5-Aminovaleric acid	N/A	660-88-8	NCCCCC(O)=O	C5H11NO2	117.15	Animal	N/A	Carboxylic acids and derivatives
1128	M27970	Progesterone	Pregn-4-ene-3,20-dione	57-83-0	CC(=O)[C@H]1CC[C@H]2[C@@H]3CCC4=CC(=O)CC[C@]4(C)[C@H]3CC[C@]12C	C21H30O2	314.47	Animal	N/A	Steroids
1129	M27970	Tetramethylpyrazine	Ligustrazine	1124-11-4	Cc1c(nc(c(n1)C)C)C	C8H12N2	136.2	Plant	Ligusticum chuanxiong	Miscellaneous
1130	M27970	Pyruvic acid	2-Oxopropionic acid;Acetylformic acid;BTS;NSC 179;Pyroracemic acid;α-Ketopropionic acid	127-17-3	CC(=O)C(O)=O	C3H4O3	88.06	Animal	N/A	Keto acids and derivatives
1131	M27970	INOSINIC ACID	I-5'-P;Inosine 5′-monophosphate;IMP	131-99-7	O[C@@H]1[C@@H](COP(O)(O)=O)O[C@H]([C@@H]1O)n1cnc2c1[nH]cnc2=O	C10H13N4O8P	348.21	Animal	N/A	Purine nucleotides
1132	M27970	Sodium mesoxalate monohydrate	N/A	31635-99-1	[Na+].[Na+].OC(O)(C([O-])=O)C([O-])=O	C3H4Na2O7	198.04	Animal	N/A	Carboxylic acids and derivatives
1133	M27970	Disodium 5'-inosinate monohydrate	Inosine 5'-monophosphate disodium salt;5'-IMP-Na2	352195-40-5	O.[Na+].[Na+].O[C@@H]1[C@@H](COP([O-])([O-])=O)O[C@H]([C@@H]1O)n1cnc2c1[nH]cnc2=O	C10H13N4Na2O9P	410.18	Animal	N/A	Purine nucleotides
1134	M27970	Orotic Acid Monohydrate	2,4-dioxo-1H-pyrimidine-6-carboxylic acid hydrate	50887-69-9	O.OC(=O)c1cc(=O)[nH]c(=O)[nH]1	C5H6N2O5	174.11	Animal	N/A	Diazines
1135	M27970	(4S)-4-Hydroxy-L-isoleucine	Hydroxyisoleucine	55399-93-4	C[C@H](O)[C@H](C)[C@H](N)C(O)=O	C6H13NO3	147.17	Plant	N/A	Amino Acids
1136	M27970	Juglone	Regianin;5-Hydroxy-1,4-naphthoquinone	481-39-0	Oc1cccc2C(=O)C=CC(=O)c12	C10H6O3	174.15	Plant	Juglans regia	Quinones
1137	M27970	Sucrose	D-(+)-Saccharose;D(+)-Sucrose	57-50-1	OC[C@H]1O[C@@](CO)(O[C@H]2O[C@H](CO)[C@@H](O)[C@H](O)[C@H]2O)[C@@H](O)[C@@H]1O	C12H22O11	342.3	Animal	N/A	Organooxygen compounds
1138	M27970	L-Glutamic acid monosodium salt	Monosodium glutamate;MSG;Ajinomoto;Glutacyl;Glutavene	142-47-2	[Na+].N[C@@H](CCC(O)=O)C([O-])=O	C5H8NO4·Na	169.11	Plant	N/A	N/A
1139	M27970	Oxalic acid dihydrate	Ethanedioic acid dihydrate	6153-56-6	O.O.OC(=O)C(O)=O	C2H6O6	126.07	Animal	N/A	Carboxylic acids and derivatives
1140	M27970	Formamide	Formimidic acid;Methanamide;NSC 748;Carbamaldehyde	75-12-7	NC=O	CH3NO	45.04	Animal	N/A	Carboximidic acids and derivatives
1141	M27970	Glycerol	Glycerin	56-81-5	OCC(O)CO	C3H8O3	92.09	Animal	N/A	Organooxygen compounds
1142	M27970	Glycoursodeoxycholic acid	Ursodeoxycholylglycine;GUDCA	64480-66-6	C[C@H](CCC(=O)NCC(O)=O)[C@H]1CC[C@H]2[C@@H]3[C@@H](O)C[C@@H]4C[C@H](O)CC[C@]4(C)[C@H]3CC[C@]12C	C26H43NO5	449.62	Animal	N/A	Steroids and steroid derivatives
1143	M27970	N-Isovalerylglycine	N-Isovaleroylglycine;Isovaleroylglycine	16284-60-9	CC(C)CC(=O)NCC(O)=O	C7H13NO3	159.18	Animal	N/A	Carboxylic acids and derivatives
1144	M27970	alpha-L-Rhamnose	6-Deoxyhexopyranose;6-Deoxy-L-mannose	3615-41-6	C[C@@H]1OC(O)[C@H](O)[C@H](O)[C@H]1O	C6H12O5	164.16	Plant	Rhus	Miscellaneous
1145	M27970	D-Mannose	D-(+)-Mannose	3458-28-4	OC[C@H]1OC(O)[C@@H](O)[C@@H](O)[C@@H]1O	C6H12O6	180.16	Animal	N/A	Organooxygen compounds
1146	M27970	D-Lactose monohydrate	N/A	64044-51-5	O.OC[C@H]1O[C@@H](O[C@@H]2[C@@H](CO)O[C@H](O)[C@H](O)[C@H]2O)[C@H](O)[C@@H](O)[C@H]1O	C12H24O12	360.31	Animal	N/A	Organooxygen compounds
1147	M27970	Calcium α-D-heptagluconate hydrate	Calcium glucoheptonate	17140-60-2	[Ca++].OC[C@@H](O)[C@@H](O)[C@H](O)[C@@H](O)[C@@H](O)C([O-])=O.OC[C@@H](O)[C@@H](O)[C@H](O)[C@@H](O)[C@@H](O)C([O-])=O	C14H26CaO16	490.42	Animal	N/A	Others
1148	M27970	3-Methyladenine	3-MA;NSC 66389	5142-23-4	Cn1cnc(N)c2ncnc12	C6H7N5	149.15	Animal	N/A	Imidazopyrimidines
1149	M27970	ADP	Adenosine 5'-diphosphate;Adenosine diphosphate;adenosine pyrophosphate	58-64-0	n1(c2c(nc1)c(ncn2)N)[C@@H]1O[C@@H]([C@H]([C@H]1O)O)COP(=O)(OP(=O)(O)O)O	C10H15N5O10P2	427.2	Organism	N/A	Others
1150	M27970	1-Hexadecanol	cetyl alcohol;Hexadecan-1-ol;Cetanol	36653-82-4	CCCCCCCCCCCCCCCCO	C16H34O	242.44	Animal	N/A	Fatty Acyls
1151	M27970	1-Hydroxy-2-naphthoic acid	ALPHA-HYDROXYNAPHTHOIC ACID	86-48-6	OC(=O)c1ccc2ccccc2c1O	C11H8O3	188.18	Animal	N/A	Others
1152	M27970	D-(-)-Fructose	Fructose;Fruit sugar;levulose;D-fructofuranose;D-fructose;D-arabino-hexulose	57-48-7	OC[C@@H](O)[C@@H](O)[C@H](O)C(=O)CO	C6H12O6	180.16	Animal	N/A	Carbohydrates and carbohydrate conjugates
1153	M27970	Rotenone	Barbasco;Dactinol;Paraderil;Rotenon;Rotocide	83-79-4	COc1cc2OC[C@H]3Oc4c5C[C@@H](Oc5ccc4C(=O)[C@H]3c2cc1OC)C(C)=C	C23H22O6	394.43	Plant	Derris trifoliata	Ketone
1154	M27970	Pyrrole-2-carboxylic acid	2-Pyrrolecarboxylic acid;Minaline	634-97-9	OC(=O)c1ccc[nH]1	C5H5NO2	111.1	Animal	N/A	Pyrroles
1155	M27970	Androsterone	5α-Androstan-3α-ol-17-one;Androkinin;5alpha-Androsterone	53-41-8	C[C@]12CC[C@H]3[C@@H](CC[C@H]4C[C@H](O)CC[C@]34C)[C@@H]1CCC2=O	C19H30O2	290.44	Animal	N/A	Steroids and steroid derivatives
1156	M27970	Resveratrol	trans-Resveratrol;SRT 501	501-36-0	Oc1ccc(cc1)\C=C\c1cc(O)cc(O)c1	C14H12O3	228.24	Plant	Veratrum nigrum	Phenols
1157	M27970	N-Acetylglycine	Aceturic acid;Acetamidoacetic acid	543-24-8	CC(=O)NCC(O)=O	C4H7NO3	117.1	Animal	N/A	Carboxylic acids and derivatives
1158	M27970	Cytosine	4-Amino-2-hydroxypyrimidine;Cytosinimine;6-Aminopyrimidin-2(1H)-one	71-30-7	Nc1ccnc(=O)[nH]1	C4H5N3O	111.1	Animal	N/A	Diazines
1159	M27970	L-Methionine	L-Methionin;L(-)-Methionin	63-68-3	CSCC[C@H](N)C(O)=O	C5H11NO2S	149.21	Animal	N/A	Carboxylic acids and derivatives
1160	M27970	Pyrazole	1,2-Diazole;1H-Pyrazole	288-13-1	c1cn[nH]c1	C3H4N2	68.08	Animal	N/A	N/A
1161	M27970	3-Hydroxybenzoic acid	N/A	99-06-9	OC(=O)c1cccc(O)c1	C7H6O3	138.12	Animal	N/A	Benzene and substituted derivatives
1162	M27970	Sarcosine	N-Methylaminoacetic acid;Sarcosin;Sarcosinic acid;Methylglycine;N-methylglycine;Methylaminoacetic acid	107-97-1	CNCC(O)=O	C3H7NO2	89.09	Animal	N/A	Carboxylic acids and derivatives
1163	M27970	Isatin	Indoline-2,3-dione;2,3-Indolinedione;Pseudoisatin	91-56-5	O=C1Nc2ccccc2C1=O	C8H5NO2	147.13	Plant	Isatis indigotica Fort	N/A
1164	M27970	Glyoxylic acid monohydrate	Formylformic acid	563-96-2	O.OC(=O)C=O	C2H4O4	92.05	Animal	N/A	Carboxylic acids and derivatives
1165	M27970	N-Acetyl-L-leucine	N/A	1188-21-2	CC(C)C[C@H](NC(C)=O)C(O)=O	C8H15NO3	173.21	Animal	N/A	Carboxylic acids and derivatives
1166	M27970	D-(-)-Ribose	D-Ribose(mixture of isomers);D-Ribose	50-69-1	OC[C@@H](O)[C@@H](O)[C@@H](O)C=O	C5H10O5	150.13	Animal	N/A	Organooxygen compounds
1167	M27970	Indole	N/A	120-72-9	c1cc2ccccc2[nH]1	C8H7N	117.15	Animal	N/A	Indoles and derivatives
1168	M27970	Pyridoxal hydrochloride	N/A	65-22-5	Cl.Cc1ncc(CO)c(C=O)c1O	C8H10ClNO3	203.62	Animal	N/A	Pyridines and derivatives
1169	M27970	2'-Deoxycytidine monohydrate	Cytosine deoxyriboside;Deoxycytidine;Deoxyribose cytidine;2'-Deoxycytidine;Cytosine deoxyribonucleoside;2(1H)-Pyrimidinone	951-77-9	Nc1ccn([C@H]2C[C@H](O)[C@@H](CO)O2)c(=O)n1	C9H13N3O4	227.22	Animal	N/A	Pyrimidine nucleosides
1170	M27970	N-Acetyl-L-phenylalanine	N-Ac-Phenylalanine	2018-61-3	CC(=O)N[C@@H](Cc1ccccc1)C(O)=O	C11H13NO3	207.23	Animal	N/A	Carboxylic acids and derivatives
1171	M27970	Agmatine sulfate salt	Agmatine sulfate	2482-00-0	OS(O)(=O)=O.NCCCCNC(N)=N	C5H16N4O4S	228.27	Animal	N/A	Organonitrogen compounds
1172	M27970	2,3-Dihydroxybenzoic acid	NSC 27435;Catecholcarboxylic acid;Pyrocatechuic acid;2,3-Dihydroxybenzoic acid;O-Pyrocatechuic acid;3-Hydroxysalicylic acid	303-38-8	OC(=O)c1cccc(O)c1O	C7H6O4	154.12	Animal	N/A	Benzene and substituted derivatives
1173	M27970	Allopregnanolone	Brexanolone;SAGE-547;3α,5α-THP	516-54-1	CC(=O)[C@H]4CC[C@@H]3[C@]4(C)CC[C@H]1[C@H]3CC[C@H]2C[C@H](O)CC[C@]12C	C21H34O2	318.49	Animal	N/A	N/A
1174	M27970	D-Pyroglutamic acid	(R)-(+)-2-Pyrrolidone-5-carboxylic acid	4042-36-8	OC(=O)[C@H]1CCC(=O)N1	C5H7NO3	129.11	Animal	N/A	Carboxylic acids and derivatives
1175	M27970	L-Norleucine	(S)-Norleucine;alpha-Aminocaproic acid;(S)-2-Aminohexanoic acid	327-57-1	CCCC[C@H](N)C(O)=O	C6H13NO2	131.17	Animal	N/A	Carboxylic acids and derivatives
1176	M27970	L-Homoserine	(S)-(-)-2-AMINO-4-HYDROXYBUTYRIC ACID	672-15-1	N[C@@H](CCO)C(O)=O	C4H9NO3	119.12	Animal	N/A	Carboxylic acids and derivatives
1177	M27970	D-FRUCTOSE 6-PHOSPHATE DISODIUM SALT	N/A	26177-86-6	[Na+].[Na+].OC[C@@]1(O)O[C@H](COP([O-])([O-])=O)[C@@H](O)[C@@H]1O	C6H11Na2O9P	304.1	Animal	N/A	Organooxygen compounds
1178	M27970	Nα-Acetyl-L-asparagine	N/A	4033-40-3	CC(=O)N[C@@H](CC(N)=O)C(O)=O	C6H10N2O4	174.15	Animal	N/A	Carboxylic acids and derivatives
1179	M27970	DL-Glyceraldehyde	Glyceric aldehyde	56-82-6	OCC(O)C=O	C3H6O3	90.08	Animal	N/A	Organooxygen compounds
1180	M27970	Retinol	all-trans-Retinol;Vitamin A1;Vitamin A;Alphalin	68-26-8	CC(\C=C\C=C(C)\C=C\C1=C(C)CCCC1(C)C)=C/CO	C20H30O	286.45	Animal	N/A	Alcohols
1181	M27970	4-Guanidinobutyric acid	4-Guanidinobutanoic acid;4-GBA	463-00-3	NC(=N)NCCCC(O)=O	C5H11N3O2	145.16	Animal	N/A	Carboxylic acids and derivatives
1182	M27970	(L)-Dehydroascorbic acid	Dehydroascorbic acid	490-83-5	OC[C@H](O)[C@H]1OC(=O)C(=O)C1=O	C6H6O6	174.11	Animal	N/A	Lactones
1183	M27970	DL-5-Hydroxylysine hydrochloride	5-hydroxylysine hydrochloride	13204-98-3	Cl.NCC(O)CCC(N)C(O)=O	C6H15ClN2O3	198.65	Animal	N/A	Carboxylic acids and derivatives
1184	M27970	3-Hydroxybutyric acid	Butanoic acid	300-85-6	CC(O)CC(O)=O	C4H8O3	104.1	Animal	N/A	Hydroxy acids and derivatives
1185	M27970	3-Ureidopropionic acid	Ureidopropionic acid;Carbamoyl-b-alanine	462-88-4	NC(=O)NCCC(O)=O	C4H8N2O3	132.12	Animal	N/A	Organic carbonic acids and derivatives
1186	M27970	Dichlorisone Acetate	Diloderm	79-61-8	CC(=O)OCC(=O)[C@@]1(O)CC[C@H]2[C@@H]3CCC4=CC(=O)C=C[C@]4(C)[C@@]3(Cl)[C@@H](Cl)C[C@]12C	C23H28Cl2O5	455.4	Animal	N/A	Terpenoids
1187	M27970	Indoxyl sulfate potassium salt	Potassium 3-indoxyl sulfate	2642-37-7	[K+].[O-]S(=O)(=O)Oc1c[nH]c2ccccc12	C8H6KNO4S	251.3	Animal	N/A	Organic sulfuric acids and derivatives
1188	M27970	Nicotine Ditartrate	(−)-Nicotine Ditartrate	65-31-6	O[C@H]([C@@H](O)C(O)=O)C(O)=O.O[C@H]([C@@H](O)C(O)=O)C(O)=O.CN1CCC[C@H]1c1cccnc1	C18H26N2O12	462.41	Plant	Nicotiana tabacum	Alkaloids
1189	M27970	1,7-DIMETHYLXANTHINE	Paraxanthine	611-59-6	Cn1cnc2[nH]c(=O)n(C)c(=O)c12	C7H8N4O2	180.16	Animal	N/A	Imidazopyrimidines
1190	M27970	Creatine phosphate disodium salt tetrahydrate	Sodium creatine phosphate dibasic tetrahydrate	71519-72-7	[Na+].[Na+].O.O.O.O.N=C(NP([O-])(=O)O)N(C)CC([O-])=O	C4H18N3Na2O10P	345.15	Animal	N/A	Others
1191	M27970	LANOSTEROL	3β-Hydroxy-8,24-lanostadiene;8,24-Lanostadien-3β-ol	79-63-0	C[C@H](CC\C=C(/C)C)[C@H]1CC[C@@]2(C)C3=C(CC[C@]12C)[C@@]1(C)CC[C@H](O)C(C)(C)[C@@H]1CC3	C30H50O	426.72	Animal	N/A	Prenol lipids
1192	M27970	2'-Deoxycytidine-5'-diphosphate trisodiu	dCDP	151151-32-5	[Na+].[Na+].[Na+].Nc1ccn([C@H]2C[C@H](O)[C@@H](COP([O-])(=O)OP([O-])([O-])=O)O2)c(=O)n1	C9H12N3Na3O10P2	453.12	Animal	N/A	Organic oxoanionic compounds
1193	M27970	Medroxyprogesterone	N/A	520-85-4	C[C@H]1C[C@H]2[C@@H]3CC[C@](O)(C(C)=O)[C@@]3(C)CC[C@@H]2[C@@]2(C)CCC(=O)C=C12	C22H32O3	344.49	Animal	N/A	N/A
1194	M27970	1,2-Dipalmitoyl-sn-glycerol	(S)-1,2-Dipalmitin	30334-71-5	CCCCCCCCCCCCCCCC(=O)OC[C@H](CO)OC(=O)CCCCCCCCCCCCCCC	C35H68O5	568.91	Animal	N/A	Glycerolipids
1195	M27970	Melanin	N/A	8049-97-6	Cc1c2[nH]cc3c2c(c2c[nH]c4c(C)c(=O)c(=O)c3c24)c(=O)c1=O	C18H10N2O4	318.28	Animal	N/A	Anthracenes
1196	M27970	DL-Normetanephrine hydrochloride	N/A	1011-74-1	Cl.COc1cc(ccc1O)C(O)CN	C9H14ClNO3	219.66	Animal	N/A	Phenols
1197	M27970	Tussilagone	N/A	104012-37-5	CC\C(C)=C\C(=O)O[C@@H]1C[C@@H](C(C)C)[C@H]2[C@@H](CC(=O)[C@@H]2[C@@H](C)OC(C)=O)C1=C	C23H34O5	390.52	Plant	Tussilago farfara	Sesquiterpenoids
1198	M27970	Decursin	(+)-Decursin;Decursinol angelate	5928-25-6	C\C(C)=C\C(=O)O[C@H]1Cc2cc3ccc(=O)oc3cc2OC1(C)C	C19H20O5	328.36	Plant	Peucedanum ostruthium	Coumarins
1199	M27970	Germacrone	N/A	6902-91-6	C\C(C)=C1/C\C=C(C)\CC\C=C(C)\CC1=O	C15H22O	218.17	Plant	Geraniaceae	Sesquiterpenoids
1200	M27970	Aucubin	Rhinanthin;Aucuboside	479-98-1	OC[C@H]1O[C@@H](O[C@@H]2OC=C[C@H]3[C@H](O)C=C(CO)[C@@H]23)[C@H](O)[C@@H](O)[C@@H]1O	C15H22O9	346.33	Plant	Galium aparine var.tenerum	Iridoids
1201	M27971	Erianin	N/A	95041-90-0	COc1ccc(CCc2cc(OC)c(OC)c(OC)c2)cc1O	C18H22O5	318.37	Plant	Dendrobium nobile	Phenols
1202	M27971	demethoxycurcumin	Curcumin II	24939-17-1	COc1cc(\C=C\C(=O)CC(=O)\C=C\c2ccc(O)cc2)ccc1O	C20H18O5	338.35	Plant	Curcuma zedoaria	N/A
1203	M27971	Picroside I	6'-Cinnamoylcatalpol	27409-30-9	OC[C@]12O[C@H]1[C@@H](O)[C@@H]1C=CO[C@@H](O[C@@H]3O[C@H](COC(=O)\C=C\c4ccccc4)[C@@H](O)[C@H](O)[C@H]3O)[C@H]21	C24H28O11	492.47	Plant	Coptis chinensis	Glycosides
1204	M27971	Dihydrouracil	5,6-Dihydrouracil	504-07-4	O=C1CCNC(=O)N1	C4H6N2O2	114.1	Animal	N/A	Diazines
1205	M27971	Inosine 5'-triphosphate trisodium salt	ITP	35908-31-7	[Na+].[Na+].[Na+].O[C@@H]1[C@@H](COP([O-])(=O)OP([O-])(=O)OP(O)([O-])=O)O[C@H]([C@@H]1O)n1cnc2c1[nH]cnc2=O	C10H12N4Na3O14P3	574.11	Animal	N/A	Purine nucleotides
1206	M27971	Phospho(enol)pyruvic acid monopotassium	PEP-K	4265-07-0	[K+].OC(=O)C(=C)OP(O)([O-])=O	C3H4KO6P	206.13	Animal	N/A	Organic phosphoric acids and derivatives
1207	M27971	2,6-Diaminoheptanedioic acid	N/A	583-93-7	NC(CCCC(N)C(O)=O)C(O)=O	C7H14N2O4	190.2	Animal	N/A	Carboxylic acids and derivatives
1208	M27971	Glycerol trilinoleate	Trilinolein;1,2,3-Trilinoleoylglycerol	537-40-6	CCCCC\C=C/C\C=C/CCCCCCCC(=O)OCC(COC(=O)CCCCCCC\C=C/C\C=C/CCCCC)OC(=O)CCCCCCC\C=C/C\C=C/CCCCC	C57H98O6	879.38	Animal	N/A	Glycerolipids
1209	M27971	DL-3-AMINOISOBUTYRIC ACID	3-Amino-2-methylpropanoic acid;α-Methyl-β-alanine	144-90-1	CC(CN)C(O)=O	C4H9NO2	103.12	Animal	N/A	Carboxylic acids and derivatives
1210	M27971	Cadaverine dihydrochloride	Pentane-1;5-diamine dihydrochloride	1476-39-7	Cl.Cl.NCCCCCN	C5H16Cl2N2	175.1	Animal	N/A	Organonitrogen compounds
1211	M27971	Isoliensinine	Isoliensinin	6817-41-0	COc1ccc(C[C@H]2N(C)CCc3cc(OC)c(Oc4cc(C[C@H]5N(C)CCc6cc(OC)c(O)cc56)ccc4O)cc23)cc1	C37H42N2O6	610.75	Plant	Nelumbo nucifera	Alkaloids
1212	M27971	Spermidine	N-(4-Aminobutyl)-1,3-diaminopropane;N-(3-Aminopropyl)-1,4-diaminobutane	124-20-9	NCCCCNCCCN	C7H19N3	145.25	Animal	N/A	Organonitrogen compounds
1213	M27971	Phosphocreatine disodium salt hydrate	N/A	19333-65-4	O.[Na+].[Na+].CN(CC(O)=O)C(=N)NP([O-])([O-])=O	C4H10N3Na2O6P	273.09	Animal	N/A	Carboxylic acids and derivatives
1214	M27971	3-Nitro-L-tyrosine	3-Nitrotyrosine	621-44-3	N[C@@H](Cc1ccc(O)c(c1)[N+]([O-])=O)C(O)=O	C9H10N2O5	226.19	Animal	N/A	Others
1215	M27971	7,8-Dihydroxy-4-phenylcoumarin	7,8-Dihydroxy-4-phenylcoumarin;7,8-Dihydroxy-4-Phenyl-2H-Chromen-2-One	842-01-3	Oc1ccc2c(cc(=O)oc2c1O)-c1ccccc1	C15H10O4	254.24	Plant	Glycinemax（L.）merr	Coumarins
1216	M27971	L-(-)-Arabitol	L-Arabinitol	7643-75-6	OC[C@H](O)C(O)[C@@H](O)CO	C5H12O5	152.15	Animal	N/A	Organooxygen compounds
1217	M27971	Linarin	Acaciin;Buddleoside;Acacetin-7-O-rutinoside;Linarine;Buddleoflavonoloside	480-36-4	COc1ccc(cc1)-c1cc(=O)c2c(O)cc(O[C@@H]3O[C@H](CO[C@@H]4O[C@@H](C)[C@H](O)[C@@H](O)[C@H]4O)[C@@H](O)[C@H](O)[C@H]3O)cc2o1	C28H32O14	592.55	Plant	Uncaria rhynchophylla	Flavonoid
1218	M27971	Senegenin	Tenuigenin;Senegin	2469-34-3	CC1(C)CC[C@@]2(CCC3=C([C@@H](CCl)C[C@@H]4[C@@]5(C)C[C@H](O)[C@H](O)[C@](C)([C@@H]5CC[C@@]34C)C(O)=O)[C@@H]2C1)C(O)=O	C30H45ClO6	537.1	Plant	Polygala tenuifolia	Triterpenoids
1219	M27971	Neomangiferin	Mangiferin 7-glucoside	64809-67-2	OC[C@H]1O[C@@H](Oc2cc3c(cc2O)oc2cc(O)c([C@@H]4O[C@H](CO)[C@@H](O)[C@H](O)[C@H]4O)c(O)c2c3=O)[C@H](O)[C@@H](O)[C@@H]1O	C25H28O16	584.48	Plant	Mangifera indica	Xanthones
1220	M27971	Sipeimine	Imperialine;Kashmirine	61825-98-7	C[C@H]1CC[C@@H]2N(C1)C[C@H]1[C@@H]3C[C@H]4[C@@H](CC(=O)[C@H]5C[C@@H](O)CC[C@]45C)[C@@H]3CC[C@H]1[C@]2(C)O	C27H43NO3	429.64	Plant	Fritillaria	Alkaloids
1221	M27971	Plantagoside	N/A	78708-33-5	OC[C@H]1O[C@@H](Oc2cc(cc(O)c2O)[C@@H]2CC(=O)c3c(O)cc(O)cc3O2)[C@H](O)[C@@H](O)[C@@H]1O	C21H22O12	466.39	Plant	Scutellaria baicalensis	Flavonoid
1222	M27971	Diammonium Glycyrrhizinate	Glycyrrhizin	79165-06-3	N.N.C[C@]12CC[C@@](C)(C[C@H]1C1=CC(=O)[C@@H]3[C@@]4(C)CC[C@H](O[C@H]5O[C@@H]([C@@H](O)[C@H](O)[C@H]5O[C@@H]5O[C@@H]([C@@H](O)[C@H](O)[C@H]5O)C(O)=O)C(O)=O)C(C)(C)[C@@H]4CC[C@@]3(C)[C@]1(C)CC2)C(O)=O	C42H62O16·2H3N	857	Plant	Glycyrrhiza uralensis	N/A
1223	M27971	Neotuberostemonine	N/A	143120-46-1	CC[C@H]1[C@H]2OC(=O)[C@@H](C)[C@H]2[C@@H]2C[C@@H]([C@@H]3C[C@H](C)C(=O)O3)N3CCCC[C@H]1[C@H]23	C22H33NO4	375.5	Plant	Stemona tuberosa	Alkaloids
1224	M27971	9'-Methyl lithospermate B	N/A	1167424-31-8	COC(=O)[C@@H](Cc1ccc(O)c(O)c1)OC(=O)[C@H]1[C@@H](Oc2c1c(\C=C\C(=O)O[C@H](Cc1ccc(O)c(O)c1)C(O)=O)ccc2O)c1ccc(O)c(O)c1	C37H32O16	732.64	Plant	Salvia miltiorrhiza	Phenylpropanoids
1225	M27971	alpha-Arbutin	alpha-Arbutoside;4-hydroxyphenyl-D-lucopyranoside	84380-01-8	OC[C@H]1O[C@H](Oc2ccc(O)cc2)[C@H](O)[C@@H](O)[C@@H]1O	C12H16O7	272.25	Plant	Arctostaphylos uva-ursi	Phenols
1226	M27971	Benzoylpaeoniflorin	N/A	38642-49-8	C[C@@]12C[C@@]3(O)OC(O1)C1(COC(=O)c4ccccc4)[C@H]3C[C@@]21O[C@@H]1O[C@H](COC(=O)c2ccccc2)[C@@H](O)[C@H](O)[C@H]1O	C30H32O12	584.57	Plant	Paeonia lactiflora	Monoterpenoids
1227	M27971	Linderane	N/A	13476-25-0	Cc1coc2C\C(C)=C\CC[C@]34O[C@H]3[C@@H](OC4=O)c12	C15H16O4	260.28	Plant	Lindera aggregata	Sesquiterpenoids
1228	M27971	COLUMBIANETIN ACETATE	N/A	23180-65-6	CC(=O)OC(C)(C)[C@@H]1Cc2c(O1)ccc1ccc(=O)oc21	C16H16O5	288.3	Plant	Angelica biserrata	Coumarins
1229	M27971	kauran-16,17-diol	N/A	16836-31-0	CC1(C)CCC[C@@]2(C)[C@@H]3CC[C@@H]4C[C@]3(C[C@]4(O)CO)CC[C@H]12	C20H34O2	306.48	Plant	Fritillaria thunbergii	N/A
1230	M27971	Loureirin A	N/A	119425-89-7	COc1ccc(CCC(=O)c2ccc(O)cc2)c(OC)c1	C17H18O4	286.32	Plant	Dracaena cochinchinensis	Chalcones
1231	M27971	Trilobatin	P-Phlorizin	4192-90-9	OC[C@H]1O[C@@H](Oc2cc(O)c(C(=O)CCc3ccc(O)cc3)c(O)c2)[C@H](O)[C@@H](O)[C@@H]1O	C21H24O10	436.41	Plant	Lithocarpus pachyphyllus	Chalcones
1232	M27971	Higenamine	Demethyl-Coclaurine	5843-65-2	Oc1ccc(CC2NCCc3cc(O)c(O)cc23)cc1	C16H17NO3	271.31	Plant	Aconitum	Alkaloids
1233	M27971	Catharanthine tartrate	Catharanthine hemitartrate	4168-17-6	[C@]12(c3c(c4c([nH]3)cccc4)CCN3[C@@H]1C(=C[C@H](C2)C3)CC)C(=O)OC.C(C(C(=O)O)O)(C(=O)O)O	C25H30N2O8	486.51	Plant	N/A	Alkaloids
1234	M27971	(-)-Sparteine sulfate pentahydrate	Lupinidine sulfate pentahydrate;(-)-Sparteine sulfate salt;(-)-Sparteine Sulfate;sulfate pentahydrate	6160-12-9	O.O.O.O.O.OS(O)(=O)=O.C1CCN2C[C@H]3C[C@H](CN4CCCC[C@H]34)[C@@H]2C1	C15H38N2O9S	422.54	Plant	Parochetus communis	Alkaloids
1235	M27971	3,4,5-Trimethoxyphenol	Antiarol;3,4,5-trimethoxyphenol	642-71-7	c1(c(cc(cc1OC)O)OC)OC	C9H12O4	184.19	Plant	Callicarpa arborea	Phenols
1236	M27971	Sclareolide	Norambreinolide	564-20-5	C[C@]12CCCC([C@@H]1CC[C@@]1([C@@H]2CC(=O)O1)C)(C)C	C16H26O2	250.38	Plant	SalviaSclare	Terpenoids
1237	M27971	Gibberellic acid	Gibberellin;Gibberellin A3;GA3	77-06-5	C[C@]12[C@H]3[C@H](C(O)=O)[C@@]45CC(=C)[C@@](O)(C4)CC[C@H]5[C@]3(OC1=O)C=C[C@@H]2O	C19H22O6	346.38	Microorganism	N/A	Others
1238	M27971	Adenosine disodium triphosphate	ATP disodium;ATP disodium salt	34369-07-8	c1nc2c(c(n1)N)ncn2C1[C@@H]([C@@H]([C@H](O1)COP(=O)(O)OP(=O)([O-])OP(=O)(O)[O-])O)O.O.[Na+].[Na+]	C10H14N5Na2O13P3	551.15	Animal	N/A	Others
1239	M27971	Arecoline HBr	Arecoline bromide;Arecoline hydrobromide	300-08-3	CN1CCC=C(C1)C(=O)OC.Br	C8H13NO2·HBr	236.11	Plant	Areca catechu	Alkaloids
1240	M27971	S-allyl-L-cysteine	S-Allylcysteine	21593-77-1	OC(=O)[C@@H](N)CSCC=C	C6H11NO2S	161.22	Plant	Allium sativum L.	Others
1241	M27971	Cortodoxone	11-Deoxycortisol;cortexolone;11-Desoxycortisol;17α,21-dihydroxyprogesterone;Reichstein's substance S	152-58-9	C[C@]12CCC(=O)C=C1CC[C@@H]1[C@@H]2CC[C@]2([C@H]1CC[C@@]2(C(=O)CO)O)C	C21H30O4	346.47	Animal	N/A	Steroids
1242	M27971	Melibiose	Galalpha1-6Glcbeta	585-99-9	OC[C@H]1O[C@H](OC[C@H]2OC(O)[C@H](O)[C@@H](O)[C@@H]2O)[C@H](O)[C@@H](O)[C@H]1O	C12H22O11	342.3	Plant	Malva	Saccharides
1243	M27971	Nicotinamide-N-oxide	Nicotinamide 1-oxide;1-oxynicotinamide	1986-81-8	NC(=O)c1c[n+]([O-])ccc1	C6H6N2O2	138.12	Plant	Nicotiana tabacum L.	N/A
1244	M27971	Adrenosterone	Reichstein's substance G;11-ketoandrostenedione;11-oxoandrostenedione	382-45-6	C[C@]12CCC(=O)C=C1CC[C@@H]1[C@@H]2C(=O)C[C@]2([C@H]1CCC2=O)C	C19H24O3	300.4	Animal	N/A	Steroids
1245	M27971	L(-)-Glutathione	GSSG;L-Glutathione oxidized;Oxidized glutathione;Glutathione disulfide;Bi(glutathion-S-yl)	27025-41-8	C(CC(=O)N[C@@H](CSSC[C@@H](C(=O)NCC(=O)O)NC(=O)CC[C@@H](C(=O)O)N)C(=O)NCC(=O)O)[C@@H](C(=O)O)N	C20H32N6O12S2	612.63	Animal	N/A	Carboxylic acids and derivatives
1246	M27971	L-5-Hydroxytryptophan	Oxitriptan;L-5-HTP;L-oxitriptan	4350-09-8	c12c([nH]cc1C[C@@H](C(=O)O)N)ccc(c2)O	C11H12N2O3	220.22	Animal	N/A	Others
1247	M27971	Orsellinic acid ethyl ester	Ethyl Orsellinate	2524-37-0	CCOC(=O)c1c(cc(cc1C)O)O	C10H12O4	196.2	Plant	Usnea diffracta	Phenols
1248	M27971	Xanthoxyline	Brevifolin;Xanthoxylin;2'-Hydroxy-4',6'-dimethoxyacetophenone	90-24-4	c1(c(cc(cc1O)OC)OC)C(=O)C	C10H12O4	196.2	Plant	Zanthoxylum	Phenols
1249	M27971	Orsellinic acid	N/A	480-64-8	Cc1cc(cc(c1C(=O)O)O)O	C8H8O4	168.15	Plant	Chaetomium globosum endophytic	Phenols
1250	M27971	Spermine	Neuridine;NSC 268508;4,9-Diaza-1,12-dodecanediamine;Gerontine;Musculamine	71-44-3	N(CCCCNCCCN)CCCN	C10H26N4	202.35	Animal	N/A	Others
1251	M27971	3-Nitropropanoic acid	Bovinocidin;β-Nitropropionic acid;3-NP;3-NP acid	504-88-1	C(C[N+](=O)[O-])C(=O)O	C3H5NO4	119.08	Plant; Microorganism	N/A	Others
1252	M27971	Xanthurenic Acid	xanthurenate;8-Hydroxykynurenic acid;4,8-Dihydroxyquinaldic acid	59-00-7	c1cc2c(c(c1)O)[nH]c(cc2=O)C(=O)O	C10H7NO4	205.17	Animal	N/A	Others
1253	M27971	Abscisic acid	Dormin;(±)-Abscisic acid;Abscisinsaeure	14375-45-2	CC(\C=C\C1(O)C(C)=CC(=O)CC1(C)C)=C\C(O)=O	C15H20O4	264.32	Plant	N/A	N/A
1254	M27971	Geniposidic Acid	N/A	27741-01-1	[C@@H]1([C@H]2[C@@H](C(=CO1)C(=O)O)CC=C2CO)O[C@H]1[C@H](O)[C@@H](O)[C@H](O)[C@H](O1)CO	C16H22O10	374.34	Plant	Gardenia jasminoides	Glycosides
1255	M27971	Protocatechualdehyde	Protocatechuic aldehyde;Rancinamycin IV;Catechaldehyde;3,4-Dihydroxybenzaldehyde	139-85-5	c1cc(c(cc1C=O)O)O	C7H6O3	138.12	Plant	Slvia miltiorrhiza Bunge	Phenols
1256	M27971	Sclareol	N/A	515-03-7	C[C@@](O)(CC[C@H]1[C@](C)(O)CC[C@H]2C(C)(C)CCC[C@]12C)C=C	C20H36O2	308.51	Plant	SalviaSclare	Terpenoids
1257	M27971	Ethisterone	Pregneninolone;17α-Ethynyltestosterone	434-03-7	C1(=O)CC[C@]2(C(=C1)CC[C@H]1[C@@H]3CC[C@](C#C)(O)[C@@]3(C)CC[C@H]21)C	C21H28O2	312.45	Animal	N/A	Terpenoids
1258	M27971	Vindoline	N/A	2182-14-1	CC[C@@]12C=CCN3CC[C@@]4([C@H]13)[C@@H](N(C)c1cc(OC)ccc41)[C@](O)([C@@H]2OC(C)=O)C(=O)OC	C25H32N2O6	456.54	Plant	Catharanthus roseus	Alkaloids
1259	M27971	Cytisine	Baptitoxine;Sophorine;Cytisinicline;Baphitoxine	485-35-8	O=c1cccc2[C@H]3CNC[C@H](C3)Cn12	C11H14N2O	190.25	Plant	Parochetus communis	Alkaloids
1260	M27971	Doxofylline	Doxophylline	69975-86-6	Cn1c2c(n(CC3OCCO3)cn2)c(=O)n(C)c1=O	C11H14N4O4	266.26	Plant	Theaceae	N/A
1261	M27971	D-Ornithine monohydrochloride	D-Ornithine HCl	16682-12-5	C(C[C@H](C(=O)O)N)CN.Cl	C5H13ClN2O2	168.62	Animal	N/A	Carboxylic acids and derivatives
1262	M27971	Cytidine	Cytosine-1-β-D-ribofuranoside;Cytosine β-D-riboside	65-46-3	[C@@H]1(n2c(=O)nc(cc2)N)O[C@@H]([C@H]([C@H]1O)O)CO	C9H13N3O5	243.22	Animal	Punica granatum	Alkaloids
1263	M27971	7-Aminocephalosporanic acid	7-ACA	957-68-6	CC(=O)OCC1=C(N2[C@@H]([C@@H](C2=O)N)SC1)C(=O)O	C10H12N2O5S	272.28	Microorganism	N/A	Others
1264	M27971	Benzyladenine	BA;N6-Benzyladenine;6-BAP;6-Benzylaminopurine	1214-39-7	C(Nc1ncnc2c1[nH]cn2)c1ccccc1	C12H11N5	225.25	Organism	N/A	Imidazopyrimidines
1265	M27971	Aquacrine	Oestrone;Fluoroethyl;Estrone	53-16-7	[C@H]12[C@H]3[C@@H](c4c(CC3)cc(cc4)O)CC[C@@]1(C(=O)CC2)C	C18H22O2	270.37	Animal	N/A	Steroids
1266	M27971	6-Hydroxyflavone	6-HF	6665-83-4	c1ccc(cc1)c1cc(=O)c2c(o1)ccc(c2)O	C15H10O3	238.25	Animal	N/A	Flavonoid
1267	M27971	Fusidine	Fusidic Acid	6990-06-3	[C@]12([C@@]3([C@H](/C(=C(\CCC=C(C)C)/C(=O)O)/[C@H](C3)OC(=O)C)C[C@H]([C@H]1[C@@]1([C@@H](CC2)[C@@H]([C@@H](CC1)O)C)C)O)C)C	C31H48O6	516.72	Microorganism	N/A	Terpenoids
1268	M27971	Hydroquinidine	(+)-Hydroquinidine;Hydroconquinine;Dihydroquinidine;Hydroconchinine;Dihydroquinine	1435-55-8	CC[C@H]1C[N@@]2CC[C@H]1C[C@@H]2[C@@H](O)c1ccnc2ccc(OC)cc12	C20H26N2O2	326.43	Plant	Cinchona ledgeriana (Howard) Moens ex Trim.	Alkaloids
1269	M27971	Ribostamycin sulfate	Vistamycin sulfate	53797-35-6	OS(O)(=O)=O.NC[C@H]1O[C@H](O[C@@H]2[C@@H](N)C[C@@H](N)[C@H](O)[C@H]2O[C@@H]2O[C@H](CO)[C@@H](O)[C@H]2O)[C@H](N)[C@@H](O)[C@@H]1O	C17H34N4O10·H2SO4	552.55	Microorganism	N/A	N/A
1270	M27971	Sisomicin Sulfate	Extramycin;Pathomycin	53179-09-2	OS(O)(=O)=O.OS(O)(=O)=O.OS(O)(=O)=O.OS(O)(=O)=O.OS(O)(=O)=O.CN[C@@H]1[C@@H](O)[C@@H](O[C@H]2[C@H](N)C[C@H](N)[C@@H](O[C@H]3OC(CN)=CC[C@H]3N)[C@@H]2O)OC[C@]1(C)O.CN[C@@H]1[C@@H](O)[C@@H](O[C@H]2[C@H](N)C[C@H](N)[C@@H](O[C@H]3OC(CN)=CC[C@H]3N)[C@@H]2O)OC[C@]1(C)O	2C19H37N5O7·5H2SO4	1385.43	Microorganism	N/A	N/A
1271	M27971	Thymidine	Deoxyribothymidine;NSC 21548;Thymidin;DThyd;5-Methyldeoxyuridine	50-89-5	Cc1cn([C@H]2C[C@H](O)[C@@H](CO)O2)c(=O)[nH]c1=O	C10H14N2O5	242.23	Animal	N/A	Alkaloids
1272	M27971	Gentamycin sulfate	Gentamicin sulfate;NSC-82261;SCH9724	1405-41-0	OS(O)(=O)=O.CN[C@H](C)[C@@H]1CC[C@@H](N)[C@@H](O[C@@H]2[C@@H](N)C[C@@H](N)[C@H](O[C@H]3OC[C@](C)(O)[C@H](NC)[C@H]3O)[C@H]2O)O1	C60H127N15O26S	1506.8	Microorganism	N/A	N/A
1273	M27971	Synephrine	Oxedrine	94-07-5	CNCC(O)c1ccc(O)cc1	C9H13NO2	167.21	Plant	Citrus reticulata	Alkaloids
1274	M27971	Dihydroartemisinin	Artenimol;β-Dihydroartemisinin;Dihydroqinghaosu;DHA	71939-50-9	C[C@@H]1CC[C@H]2[C@@H](C)[C@@H](O)O[C@@H]3O[C@@]4(C)CC[C@@H]1[C@@]23OO4	C15H24O5	284.35	Plant	Artemisia carvifolia	Alkaloids
1275	M27971	Phosphonoacetic acid	N/A	4408-78-0	OC(=O)CP(O)(O)=O	C2H5O5P	140.03	Animal	N/A	Organic phosphonic acids and derivatives
1276	M27971	Scoparone	6,7-dimethoxycoumarin;Aesculetin dimethyl ether;6,7-Dimethylesculetin;Escoparone;Scoparon	120-08-1	COc1c(cc2c(c1)ccc(=O)o2)OC	C11H10O4	206.2	Plant	Artemisia capillaris Thunb.	Phenylpropanoids
1277	M27971	Hydrocortisone	Cortisol	50-23-7	C[C@]12CCC(=O)C=C1CC[C@@H]3[C@@H]2[C@H](C[C@]4([C@H]3CC[C@@]4(C(=O)CO)O)C)O	C21H30O5	362.46	Animal	N/A	Steroids
1278	M27971	Scopolamine butylbromide	(-)-Scopolamine butylbromide;Butylscopolamine bromide;Hyoscine butylbromide	149-64-4	[Br-].CCCC[N+]1(C)[C@H]2C[C@@H](C[C@@H]1[C@H]1O[C@@H]21)OC(=O)[C@H](CO)c1ccccc1	C21H30NO4·Br	440.37	Plant	Atropa belladonna	Alkaloids
1279	M27971	Dehydroandrographolide	N/A	134418-28-3	C[C@@]1(CO)[C@H](O)CC[C@@]2(C)[C@H](C\C=C3/C=COC3=O)C(=C)CC[C@H]12	C20H28O5	348.43	Plant	Andrographis paniculata	Terpenoids
1280	M27971	Trigonelline hydrochloride	Trigonelline chloride;Nicotinic acid N-methylbetaine Hydrochloride;Coffearine Hydrochloride;Gynesine Hydrochloride	6138-41-6	C[n+]1cccc(c1)C(=O)O.[Cl-]	C7H8ClNO2	173.6	Plant	Lagenaria siceraria	Alkaloids
1281	M27972	5-Hydroxymethyl-2-furaldehyde	2-Hydroxymethyl-5-furfural;2-Formyl-5-hydroxymethylfuran;5-(Hydroxymethyl)furan-2-carbaldehyde;5-Hydroxymethylfurfural	67-47-0	c1(oc(cc1)C=O)CO	C6H6O3	126.11	Plant	The rhizome of Typhonium giganteum Engl.	Miscellaneous
1282	M27972	Madecassic acid	L-Fucose;6-Deoxy-L-Galactose;L-fucopyranose;Brahmic acid	18449-41-7	C[C@@H]1CC[C@@]2(CC[C@@]3(C(=CC[C@H]4[C@]3(C[C@H]([C@@H]3[C@@]4(C[C@H]([C@@H]([C@@]3(C)CO)O)O)C)O)C)[C@@H]2[C@H]1C)C)C(=O)O	C30H48O6	504.71	Plant	Centella	Steroids
1283	M27972	Sesamin	Fagarol;Fsesamin	607-80-7	C1[C@H]2[C@H](CO[C@@H]2c2cc3c(cc2)OCO3)[C@H](O1)c1cc2c(cc1)OCO2	C20H18O6	354.36	Plant	Sesamum indicum	Phenylpropanoids
1284	M27972	Salidroside	Rhodioloside	10338-51-9	c1cc(ccc1CCO[C@H]1[C@@H]([C@H]([C@@H]([C@H](O1)CO)O)O)O)O	C14H20O7	300.3	Plant	Rhodiola rosea	Glycosides
1285	M27972	Isoalantolactone	Isohelenin;(+)-Isoalantolactone	470-17-7	C[C@]12CCCC(=C)[C@@H]1C[C@H]1[C@@H](C2)OC(=O)C1=C	C15H20O2	232.31	Plant	Saussurea costus	Terpenoids
1286	M27972	Caffeic Acid	N/A	331-39-5	OC(=O)\C=C\c1ccc(O)c(O)c1	C9H8O4	180.16	Plant	Coffea canephorra	Phenols
1287	M27972	Chlorogenic Acid	Heriguard;NSC-407296;3-O-Caffeoylquinic acid	327-97-9	C1[C@H]([C@H]([C@@H](C[C@@]1(C(=O)O)O)OC(=O)/C=C/c1cc(c(cc1)O)O)O)O	C16H18O9	354.32	Plant	Eucommia ulmoides	Phenylpropanoids	SARS CoV-2 Mpro	Su HX, Yao S, Zhao WF, Li MJ, Liu J, Shang WJ, Xie H, Ke CQ, Hu HC, Gao MN, Yu KQ, Liu H, Shen JS, Tang W, Zhang LK, Xiao GF, Ni L, Wang DW, Zuo JP, Jiang HL, Bai F, Wu Y, Ye Y, Xu YC. Anti-SARS-CoV-2 activities in vitro of Shuanghuanglian preparations and bioactive ingredients. Acta Pharmacol Sin. 2020 Sep;41(9):1167-1177. doi: 10.1038/s41401-020-0483-6. Epub 2020 Jul 31. PMID: 32737471; PMCID: …
1288	M27972	Psoralen	Furocoumarin;Ficusin;psoralene	66-97-7	c1cc(=O)oc2cc3c(cco3)cc12	C11H6O3	186.17	Plant	Psoralea corylifolia	Phenylpropanoids
1289	M27972	Isoimperatorin	N/A	482-45-1	CC(=CCOc1c2ccc(=O)oc2cc2c1cco2)C	C16H14O4	270.28	Plant	Cnidium monnieri	Phenylpropanoids
1290	M27972	Hydroxyecdysone	20-Hydroxyecdysone;B-ecdysone,Commisterone;B-ecdysone;Commisterone;Ecdysterone	5289-74-7	C1[C@@H]([C@@H](C[C@H]2C(=O)C=C3[C@@]4(CC[C@@H]([C@]4(CC[C@@H]3[C@@]12C)C)[C@](C)([C@@H](CCC(C)(C)O)O)O)O)O)O	C27H44O7	480.65	Plant	Cyanotis arachnoidea	Steroids
1291	M27972	Evodiamine	d-Evodiamine;(+)-Evodiamine;Isoevodiamine	518-17-2	CN1[C@@H]2c3c(CCN2C(=O)c2ccccc12)c1ccccc1[nH]3	C19H17N3O	303.35	Plant	Cornus officinalis	Alkaloids
1292	M27972	(+)-Catechin Hydrate	N/A	225937-10-0	O.O[C@H]1Cc2c(O)cc(O)cc2O[C@@H]1c1ccc(O)c(O)c1	C15H16O7	308.28	Plant	Acacia catechu	Phenols
1293	M27972	Palmatine chloride	N/A	10605-02-4	COc1c(c2c[n+]3c(cc2cc1)c1cc(c(cc1CC3)OC)OC)OC.[Cl-]	C21H22ClNO4	387.87	Plant	Coptis chinensis	Alkaloids
1294	M27972	L-Thyroxine	T4;Levothyroxine;NSC 36397	51-48-9	C(=O)([C@@H](N)Cc1cc(I)c(Oc2cc(I)c(O)c(I)c2)c(I)c1)O	C15H11I4NO4	776.87	Animal	N/A	Others
1295	M27972	2'-Deoxyinosine	Guanine deoxyriboside;Deoxyinosine	890-38-0	OC[C@H]1O[C@H](C[C@@H]1O)n1cnc2c1nc[nH]c2=O	C10H12N4O4	252.23	Animal	N/A	Glycosides
1296	M27972	2'-Deoxyuridine	2-deoxyuridine;2'-dU;Uracil deoxyriboside	951-78-0	[C@@H]1(n2c(=O)[nH]c(=O)cc2)O[C@@H]([C@H](C1)O)CO	C9H12N2O5	228.2	Animal	N/A	Pyrimidine nucleosides
1297	M27972	Curcumol	(-)-Curcumol	4871-97-0	C1C[C@@H]([C@@]23C[C@H]([C@@](CC(=C)[C@H]12)(O3)O)C(C)C)C	C15H24O2	236.35	Plant	Zingiber officinale Roscoe.	Terpenoids
1298	M27972	Epigallocatechin	l-Epigallocatechin;(-)-Epigallocatechin;EGC	970-74-1	Oc1cc(cc(O)c1O)[C@H]1Oc2cc(O)cc(O)c2C[C@H]1O	C15H14O7	306.27	Plant	Acacia catechu	Phenols
1299	M27972	7,8-Dihydroxyflavone	7,8-Dihydroxyflavone;7,8-DHF	38183-03-8	c1ccc(cc1)c1cc(=O)c2c(o1)c(c(cc2)O)O	C15H10O4	254.24	Plant	N/A	Flavonoid
1300	M27972	Schisandrin	Schizandrol-A;Wuweizi alcohol-A;Wuweizichun-A;Schizandrol	7432-28-2	c12c(c3c(C[C@@H]([C@](C1)(O)C)C)cc(c(c3OC)OC)OC)c(c(c(c2)OC)OC)OC	C24H32O7	432.51	Plant	Schisandra chinensis	Phenylpropanoids
1301	M27972	N-Acetylneuraminic acid	Lactaminic acid;NeuAc;Acide aceneuramique	131-48-6	CC(=O)N[C@@H]1[C@@H](O)C[C@](O)(O[C@H]1[C@H](O)[C@H](O)CO)C(O)=O	C11H19NO9	309.27	Animal; Microorganism	N/A	Miscellaneous
1302	M27972	Silibinin	Silibinin A;Silymarin I;Silybin	22888-70-6	COc1cc(ccc1O)[C@H]1Oc2cc(ccc2O[C@@H]1CO)[C@H]1Oc2cc(O)cc(O)c2C(=O)[C@@H]1O	C25H22O10	482.44	Plant	Silybum Adans	Flavonoid
1303	M27972	Menatetrenone	N/A	11032-49-8	C\C(C)=C\CC\C(C)=C\CC\C(C)=C\CC\C(C)=C\CC1=C(C)C(=O)c2ccccc2C1=O	C31H40O2	444.65	Organism	N/A	Others
1304	M27972	Costunolide	Costus lactone;(+)-Costunolide;NSC 106404;Costunolid	553-21-9	C\C1=C/CC\C(C)=C\[C@H]2OC(=O)C(=C)[C@@H]2CC1	C15H20O2	232.32	Plant	Saussurea costus	Terpenoids
1305	M27972	Isoferulic acid	3-Hydroxy-4-methoxycinnamic acid;Hesperetic acid;Hesperetate;Isoferulate	537-73-5	COc1c(cc(cc1)/C=C/C(=O)O)O	C10H10O4	194.18	Plant	Ferula assa-foetida	Glycosides
1306	M27972	4'-Demethylepipodophyllotoxin	4'-DMEP;4'-O-demethylepipodophyllotoxin;4-Demethylepipodophyllotoxin;DMEP	6559-91-7	c1c(c(c(cc1[C@@H]1c2cc3c(cc2[C@H]([C@@H]2[C@@H]1C(=O)OC2)O)OCO3)OC)O)OC	C21H20O8	400.38	Plant	Dysosma Woodson	Others
1307	M27972	Myricetrin	Myricitrin;Myricitrine	17912-87-7	C[C@H]1[C@@H]([C@H]([C@H]([C@@H](O1)Oc1c(=O)c2c(cc(cc2oc1c1cc(c(c(c1)O)O)O)O)O)O)O)O	C21H20O12	464.38	Plant	Morella rubra	Flavonoid
1308	M27972	Oxysophocarpine	N/A	26904-64-3	[N@+]12(CCC[C@@H]3[C@@H]4N(C[C@@H]([C@H]13)CCC2)C(=O)C=CC4)[O-]	C15H22N2O2	262.35	Plant	Styphnolobium japonicum	Alkaloids
1309	M27972	Sinomenine	Cucoline;Kukoline	115-53-7	CN1CC[C@@]23CC(=O)C(=C[C@@H]2[C@@H]1Cc1c3c(c(cc1)OC)O)OC	C19H23NO4	329.4	Plant	Illigera Bl.	Alkaloids
1310	M27972	5alpha-Cholestan-3-one	Coprostanone	566-88-1	CC(C)CCC[C@@H](C)[C@H]1CC[C@@H]2[C@@]1(CC[C@H]1[C@H]2CC[C@@H]2[C@@]1(CCC(=O)C2)C)C	C27H46O	386.67	Animal	N/A	Steroids
1311	M27972	2'-Deoxyadenosine monohydrate	N/A	16373-93-6	O.Nc1ncnc2c1ncn2[C@H]1C[C@H](O)[C@@H](CO)O1	C10H15N5O4	269.26	Animal	N/A	Others
1312	M27972	Genistin	Genistein 7-O-β-D-glucopyranoside;Genistoside;Genistine;Genistein 7-glucoside;Genistein glucoside	529-59-9	OC[C@H]1O[C@@H](Oc2cc(O)c3c(c2)occ(-c2ccc(O)cc2)c3=O)[C@H](O)[C@@H](O)[C@@H]1O	C21H20O10	432.37	Plant	Sophora japonica	Glycosides
1313	M27972	Ammonium Glycyrrhizinate	AMGZ;Glycyram;Glycamil	1407-03-0	N.C[C@]12CC[C@@](C)(C[C@H]1C1=CC(=O)[C@@H]3[C@@]4(C)CC[C@H](O[C@H]5O[C@@H]([C@@H](O)[C@H](O)[C@H]5O[C@@H]5O[C@@H]([C@@H](O)[C@H](O)[C@H]5O)C(O)=O)C(O)=O)C(C)(C)[C@@H]4CC[C@@]3(C)[C@]1(C)CC2)C(O)=O	C42H62O16·NH3	839.96	Plant	N/A	N/A
1314	M27972	DL-Leucine	DL-2-Aminmo-4-methylvalerianic acid;(+/-)-Amino-4-methylpentanoic acid	328-39-2	CC(C)CC(N)C(O)=O	C6H13NO2	131.17	Animal	N/A	Carboxylic acids and derivatives
1315	M27972	Potassium sorbate	Sorbic acid potassium salt;Potassium 2,4-hexadienoate	24634-61-5	[K+].C\C=C\C=C\C([O-])=O	C6H7KO2	150.22	Animal	N/A	N/A
1316	M27972	Trimethylamine hydrochloride	N/A	593-81-7	Cl.CN(C)C	C3H10ClN	95.57	Animal	N/A	Organonitrogen compounds
1317	M27972	Itaconic acid	methylene-butanedioicaci	97-65-4	OC(=O)CC(=C)C(O)=O	C5H6O4	130.1	Animal	N/A	Fatty Acyls
1318	M27972	3-Indolebutyric acid	Indole-3-butyric acid;IBA;Hormodin	133-32-4	OC(=O)CCCc1c[nH]c2ccccc12	C12H13NO2	203.24	Plant	N/A	N/A
1319	M27972	L(+)-Tartaric acid	(2R,3R)-(+)-Tartaric acid	87-69-4	O[C@H]([C@@H](O)C(O)=O)C(O)=O	C4H6O6	150.09	Animal	N/A	Organooxygen compounds
1320	M27972	L-(-)-Malic acid	(S)-2-Hydroxysuccinic acid;(S)-(-)-HYDROXYSUCCINIC ACID	97-67-6	O[C@@H](CC(O)=O)C(O)=O	C4H6O5	134.09	Animal	N/A	Hydroxy acids and derivatives
1321	M27972	Sodium ascorbate	Sodium L-ascorbate;Vitamin C sodium salt;(+)-Sodium L-ascorbate;L-Ascorbic acid sodium	134-03-2	[Na+].OC[C@H](O)[C@H]1OC(=O)C(O)=C1[O-]	C6H8O6·Na	201.13	Plant	Ziziphus jujuba Mill.	N/A
1322	M27972	Maleic acid	N/A	110-16-7	OC(=O)\C=C/C(O)=O	C4H4O4	116.07	Animal	N/A	Carboxylic acids and derivatives
1323	M27972	Diprophylline	Diphylline;Dyphylline	479-18-5	Cn1c2c(n(CC(O)CO)cn2)c(=O)n(C)c1=O	C10H14N4O4	254.25	Plant	Theaceae	N/A
1324	M27972	6-O-α-D-Glucopyranosyl-D-fructose, Isoma	N/A	343336-76-5	O.OC[C@H]1O[C@H](OC[C@H]2OC(O)(CO)[C@@H](O)[C@@H]2O)[C@H](O)[C@@H](O)[C@@H]1O	C12H24O12	360.31	Animal	N/A	N/A
1325	M27972	trans-Aconitic acid	N/A	4023-65-8	OC(=O)C\C(=C/C(O)=O)C(O)=O	C6H6O6	174.11	Animal	N/A	Carboxylic acids and derivatives
1326	M27972	Gallein	Alizarin violet;Pyrogallolphthalein;Mordant violet 25	2103-64-2	Oc1ccc2c(Oc3c(O)c(O)ccc3C22OC(=O)c3ccccc23)c1O	C20H12O7	364.31	Plant	Rhus	N/A
1327	M27972	Dihydroxyfumaric acid hydrate	N/A	199926-38-0	O.OC(=O)C(\O)=C(/O)C(O)=O	C4H6O7	166.09	Animal	N/A	Keto acids and derivatives
1328	M27972	Arachidonic acid	Immunocytophyte;Vevodar;Immunocytophyt;arachidonate	506-32-1	CCCCC\C=C/C\C=C/C\C=C/C\C=C/CCCC(O)=O	C20H32O2	304.47	Animal	N/A	N/A
1329	M27972	O-Acetyl-L-carnitine hydrochloride	acetyl-L-carnitine;O-acetyl-L-carnitine;O-Acetylcarnitine	5080-50-2	[Cl-].CC(=O)O[C@H](CC(O)=O)C[N+](C)(C)C	C9H18ClNO4	239.7	Animal	N/A	Fatty Acyls
1330	M27972	Methyl acetoacetate	N/A	105-45-3	COC(=O)CC(C)=O	C5H8O3	116.12	Animal	N/A	Keto acids and derivatives
1331	M27972	2'-Deoxyguanosine monohydrate	Guanine-2'-deoxyriboside	312693-72-4	O.Nc1nc(=O)c2ncn([C@H]3C[C@H](O)[C@@H](CO)O3)c2[nH]1	C10H15N5O5	285.26	Animal	N/A	Purine nucleosides
1332	M27972	2-Oxobutyric acid	2-Oxobutanoic acid;Propionylformic acid;alpha-Ketobutyric Acid	600-18-0	CCC(=O)C(O)=O	C4H6O3	102.09	Animal	N/A	Keto acids and derivatives
1333	M27972	Palmitoleic acid	(Z)-Hexadec-9-enoic acid;(Z)-9-hexadecenoic acid	373-49-9	CCCCCC\C=C/CCCCCCCC(O)=O	C16H30O2	254.41	Animal	N/A	Fatty Acyls
1334	M27972	Calcium pantothenate	Vitamin B5 calcium salt;Calcium D-pantothenate;D-Pantothenic acid hemicalcium salt;Calcium D-Panthotenate;D-Pantothenic Acid Calcium;Calpanate	137-08-6	[Ca++].CC(C)(CO)[C@@H](O)C(=O)NCCC([O-])=O.CC(C)(CO)[C@@H](O)C(=O)NCCC([O-])=O	C9H16NO5·0·5Ca	238.27	Animal	N/A	Organooxygen compounds
1335	M27972	Creatine	Methylguanidoacetic acid	57-00-1	CN(CC(O)=O)C(N)=N	C4H9N3O2	131.13	Animal	N/A	Carboxylic acids and derivatives
1336	M27972	D-Aspartic acid	D-(-)-Aspartic acid;L-Homoproline;(R)-Aspartic acid;Asp;Aminosuccinic acid;asparagic acid	1783-96-6	N[C@H](CC(O)=O)C(O)=O	C4H7NO4	133.1	Animal	N/A	Carboxylic acids and derivatives
1337	M27972	N-Acetyl-DL-methionine	N/A	1115-47-5	CSCCC(NC(C)=O)C(O)=O	C7H13NO3S	191.25	Animal	N/A	Carboxylic acids and derivatives
1338	M27972	Glyceryl trimyristate	Tritetradecanoin;Trimyristoylglycerol;1,2,3-Tritetradecanoylglycerol	555-45-3	CCCCCCCCCCCCCC(=O)OCC(COC(=O)CCCCCCCCCCCCC)OC(=O)CCCCCCCCCCCCC	C45H86O6	723.16	Animal	N/A	Glycerolipids
1339	M27972	Dehydroepiandrosterone	Dehydroisoandrosterone;DHEA;Prasterone	53-43-0	C[C@]12CC[C@H]3[C@@H](CC=C4C[C@@H](O)CC[C@]34C)[C@@H]1CCC2=O	C19H28O2	288.42	Organism	N/A	Steroids
1340	M27972	DL-2,3-Diaminopropionic acid monohydroch	3-Amino-DL-alanine monohydrochloride	54897-59-5	Cl.NCC(N)C(O)=O	C3H9ClN2O2	140.57	Animal	N/A	Carboxylic acids and derivatives
1341	M27972	L-Homocystine	N/A	626-72-2	N[C@@H](CCSSCC[C@H](N)C(O)=O)C(O)=O	C8H16N2O4S2	268.35	Animal	N/A	Carboxylic acids and derivatives
1342	M27972	Hesperetin	N/A	520-33-2	c12c(c(cc(c1)O)O)C(=O)C[C@H](O2)c1ccc(c(c1)O)OC	C16H14O6	302.27	Plant	Citrus sinensis	Flavonoid	SARS CoV-2 Mpro	Alqathama AA, Ahmad R, Alsaedi RB, Alghamdi RA, Abkar EH, Alrehaly RH, Abdalla AN. The vital role of animal, marine, and microbial natural products against COVID-19. Pharm Biol. 2022 Dec;60(1):509-524. doi: 10.1080/13880209.2022.2039215. PMID: 35234563; PMCID: PMC8896193.
1343	M27972	Schisantherin B	Wuweizi ester-B;Gomisin-B;Schizantherin-B	58546-55-7	COc1cc2[C@H](OC(=O)C(\C)=C/C)[C@@](C)(O)[C@@H](C)Cc3cc4OCOc4c(OC)c3-c2c(OC)c1OC	C28H34O9	514.57	Plant	Schisandra chinensis	Lignans
1344	M27972	Goitrin	DL-Goitrin	13190-34-6	C=CC1CNC(=S)O1	C5H7NOS	129.17	Plant	Isatis tinctoria	Miscellaneous
1345	M27972	Gelsemine	Gelsemin	509-15-9	CN1CC2(C=C)[C@@H]3C[C@H]4OCC3C1C2[C@@]41C(=O)Nc2ccccc12	C20H22N2O2	322.4	Plant	Gelsemium elegans	Alkaloids
1346	M27972	Valepotriate	Valtrate	18296-44-1	CC(C)CC(=O)O[C@H]3C=C1C(=CO[C@@H](OC(=O)CC(C)C)[C@@H]1[C@]23CO2)COC(C)=O	C22H30O8	422.47	Plant	Valeriana officinalis	N/A
1347	M27972	Isochlorogenic acid C	N/A	32451-88-0	O[C@@H]1C[C@@](O)(C[C@@H](OC(=O)\C=C\c2ccc(O)c(O)c2)[C@H]1OC(=O)\C=C\c1ccc(O)c(O)c1)C(O)=O	C25H24O12	516.45	Plant	Lonicera japonica	Phenylpropanoids	SARS CoV-2 Mpro	Su HX, Yao S, Zhao WF, Li MJ, Liu J, Shang WJ, Xie H, Ke CQ, Hu HC, Gao MN, Yu KQ, Liu H, Shen JS, Tang W, Zhang LK, Xiao GF, Ni L, Wang DW, Zuo JP, Jiang HL, Bai F, Wu Y, Ye Y, Xu YC. Anti-SARS-CoV-2 activities in vitro of Shuanghuanglian preparations and bioactive ingredients. Acta Pharmacol Sin. 2020 Sep;41(9):1167-1177. doi: 10.1038/s41401-020-0483-6. Epub 2020 Jul 31. PMID: 32737471; PMCID: …
1348	M27972	Vitexin -4''-O-glucoside	N/A	178468-00-3	Oc1ccc(cc1)C2=CC(=O)c3c(O)cc(O)c(c3O2)[C@@H]5O[C@H](CO)[C@@H](O[C@@H]4O[C@H](CO)[C@@H](O)[C@H](O)[C@H]4O)[C@H](O)[C@H]5O	C27H30O15	594.52	Plant	Crataegus pinnatifida	N/A
1349	M27972	Tubuloside A	N/A	112516-05-9	C[C@@H]1O[C@@H](O[C@H]2[C@H](OC(=O)\C=C\c3ccc(O)c(O)c3)[C@@H](CO[C@@H]3O[C@H](CO)[C@@H](O)[C@H](O)[C@H]3O)O[C@@H](OCCc3ccc(O)c(O)c3)[C@@H]2OC(C)=O)[C@H](O)[C@H](O)[C@H]1O	C37H48O21	828.77	Plant	Cistanche deserticola	N/A
1350	M27972	beta-Asarone	Cis-Isoasarone;Cis-Asarone;Cis-Isoelemicin	5273-86-9	COc1cc(OC)c(\C=C/C)cc1OC	C12H16O3	208.25	Plant	Asarum sieboldii Miq.	Phenylpropanoids
1351	M27972	Esculentoside H	N/A	66656-92-6	COC(=O)[C@@]1(C)CC[C@@]2(CC[C@]3(C)C(=CC[C@@H]4[C@@]5(C)C[C@H](O)[C@H](O[C@@H]6OC[C@@H](O[C@@H]7O[C@H](CO)[C@@H](O)[C@H](O)[C@H]7O)[C@H](O)[C@H]6O)[C@@](C)(CO)[C@@H]5CC[C@@]34C)[C@@H]2C1)C(=O)O[C@@H]1O[C@H](CO)[C@@H](O)[C@H](O)[C@H]1O	C48H76O21	989.1	Plant	Phytolacca acinosa	N/A
1352	M27972	Liquiritin apioside	N/A	74639-14-8	C1[C@H](OC2=C(C1=O)C=CC(=C2)O)C3=CC=C(C=C3)O[C@H]4[C@@H]([C@H]([C@@H]([C@H](O4)CO)O)O)O[C@H]5[C@@H]([C@](CO5)(CO)O)O	C26H30O13	550.51	Plant	Ziziphus jujuba Mill. var. spinosa (Bunge) Hu ex H. F. Chow	Miscellaneous
1353	M27972	CONIFERYL ALCOHOL	Coniferol	458-35-5	COc1cc(\C=C\CO)ccc1O	C10H12O3	180.2	Plant	Lactuca sativa Linn.	Alcohols
1354	M27972	Epigoitrin	Goitrin;BA-51-090278;D-Goitrin;Goitrine	1072-93-1	C=C[C@@H]1CNC(=S)O1	C5H7NOS	129.17	Plant	Strobilanthes cusia	Miscellaneous
1355	M27972	Bilobalide	(-)-Bilobalide	33570-04-6	C1(=O)O[C@H]2[C@@]3([C@]41[C@H](C[C@@]3(O)C(C)(C)C)OC(=O)C4)[C@H](C(=O)O2)O	C15H18O8	326.3	Plant	Ginkgo biloba	Terpenoids
1356	M27972	AMAROGENTIN	N/A	21018-84-8	[H][C@@]12CCOC(=O)C1=CO[C@@H](O[C@@H]1O[C@H](CO)[C@@H](O)[C@H](O)[C@H]1OC(=O)c1c(O)cc(O)cc1-c1cccc(O)c1)[C@@H]2C=C	C29H30O13	586.54	Plant	Gentiana scabra Bunge	Iridoids
1357	M27972	Sesamolin	N/A	526-07-8	C1Oc2ccc(O[C@H]3OC[C@H]4[C@@H]3CO[C@@H]4c3ccc4OCOc4c3)cc2O1	C20H18O7	370.35	Plant	Sesamum indicum	Lignans
1358	M27972	Sciadopitysin	N/A	521-34-6	COc1ccc(cc1)-c1cc(=O)c2c(O)cc(O)c(-c3cc(ccc3OC)-c3cc(=O)c4c(O)cc(OC)cc4o3)c2o1	C33H24O10	580.54	Plant	Ginkgo biloba	N/A
1359	M27972	Sauchinone	N/A	177931-17-8	C[C@@H]1C[C@@H]2[C@H]3[C@@H]([C@H]1C)c1cc4OCOc4cc1O[C@]31OCOC1=CC2=O	C20H20O6	356.37	Plant	Saururus chinensis(Lour.) Baill.	Diterpenoids
1360	M27972	Acetoxyisovalerylalkannin	N/A	69091-17-4	CC(=O)OC(C)(C)CC(=O)O[C@@H](C\C=C(\C)C)C1=CC(=O)c2c(O)ccc(O)c2C1=O	C23H26O8	430.45	Plant	Lithosperraum erythrorhizon	Quinones
1361	M27973	Bruceine D	N/A	21499-66-1	CC1=CC(=O)[C@@H](O)[C@@]2(C)[C@H]1C[C@H]1OC(=O)[C@H](O)[C@@]3(O)[C@]4(C)OC[C@]13[C@@H]2[C@@H](O)[C@@H]4O	C20H26O9	410.41	Plant	Brucea javanica	Diterpenoids
1362	M27973	N-Methylcytisine	Caulophylline	486-86-2	CN1C[C@@H]2C[C@H](C1)c1cccc(=O)n1C2	C12H16N2O	204.27	Plant	Sophora flavescens	Alkaloids
1363	M27973	Coniferyl aldehyde	Ferulaldehyde;Coniferaldehyde;Ferulyl aldehyde;4-HYDROXY-3-METHOXYCINNAMALDEHYDE	458-36-6	COc1cc(C=CC=O)ccc1O	C10H10O3	178.18	Plant	Acanthopanax gracilistylus	Phenylpropanoid
1364	M27973	Isochlorogenic acid A	3,5-CQA;3,5-Dicaffeoylquinic acid	2450-53-5	O[C@H]1[C@@H](C[C@@](O)(C[C@H]1OC(=O)\C=C\c1ccc(O)c(O)c1)C(O)=O)OC(=O)\C=C\c1ccc(O)c(O)c1	C25H24O12	516.45	Plant	Lonicera japonica	N/A	SARS CoV-2 Mpro	Su HX, Yao S, Zhao WF, Li MJ, Liu J, Shang WJ, Xie H, Ke CQ, Hu HC, Gao MN, Yu KQ, Liu H, Shen JS, Tang W, Zhang LK, Xiao GF, Ni L, Wang DW, Zuo JP, Jiang HL, Bai F, Wu Y, Ye Y, Xu YC. Anti-SARS-CoV-2 activities in vitro of Shuanghuanglian preparations and bioactive ingredients. Acta Pharmacol Sin. 2020 Sep;41(9):1167-1177. doi: 10.1038/s41401-020-0483-6. Epub 2020 Jul 31. PMID: 32737471; PMCID: …
1365	M27973	Magnoflorine	Escholin;Thalictrin;Escholine	2141-09-5	COc1ccc2C[C@H]3c4c(CC[N+]3(C)C)cc(OC)c(O)c4-c2c1O	C20H24NO4+	342.41	Plant	Magnolia liliflora	Alkaloids
1366	M27973	Hydroprotopine	N/A	128397-41-1	C[N+]12CCc3cc4OCOc4cc3C1(O)Cc1ccc3OCOc3c1C2	C20H20NO5+	354.38	Plant	Macleaya cordata	Alkaloids
1367	M27973	Aristolone	Aristofone	25274-27-5	C[C@@H]1CCCC2=CC(=O)[C@@H]3[C@@H](C3(C)C)[C@@]12C	C15H22O	218.34	Plant	Aristolochia debilis Sieb. et Zucc	Ketone
1368	M27973	Rubiadin	1,3-Dihydroxy-2-Methylanthracene-9,10-Dione	117-02-2	Cc1c(O)cc2C(=O)c3ccccc3C(=O)c2c1O	C15H10O4	254.24	Plant	Rubia cordifolia	Anthraquinones
1369	M27973	Sibiricose A5	N/A	107912-97-0	COc1cc(\C=C\C(=O)O[C@H]2[C@H](O)[C@@H](CO)O[C@@]2(CO)O[C@@H]2O[C@H](CO)[C@@H](O)[C@H](O)[C@H]2O)ccc1O	C22H30O14	518.46	Plant	Polygala tenuifolia	Phenylpropanoids
1370	M27973	euphol	N/A	514-47-6	[H][C@]1(CC[C@]2(C)C3=C(CC[C@@]12C)[C@@]1(C)CC[C@H](O)C(C)(C)[C@]1([H])CC3)[C@H](C)CC\C=C(/C)C	C30H50O	426.7	Plant	Euphorbia tirucalli	Triterpenoids
1371	M27973	BYAKANGELICIN	N/A	482-25-7	COc1c2ccoc2c(OC[C@@H](O)C(C)(C)O)c2oc(=O)ccc12	C17H18O7	334.32	Plant	N/A	N/A
1372	M27973	5-DEMETHYLNOBILETIN	5-O-Demethylnobiletin	2174-59-6	COc1ccc(cc1OC)-c1cc(=O)c2c(O)c(OC)c(OC)c(OC)c2o1	C20H20O8	388.37	Plant	Citrus nobilis Lour	Flavonoids
1373	M27973	DL-Menthol	N/A	1490-04-6	CC(C)C1CCC(C)CC1O	C10H20O	156.26	Plant	N/A	N/A
1374	M27973	Boldine	1,10-Dimethoxy-2,9-dihydroxyaporphine;ex Peumus boldus	476-70-0	[H][C@@]12Cc3cc(O)c(OC)cc3-c3c(OC)c(O)cc(CCN1C)c23	C19H21NO4	327.37	Plant	Litsea glutinosa	Alkaloids
1375	M27973	CAFESTOL	N/A	469-83-0	[H][C@]12CC[C@@]34C[C@@H](CC[C@@]3([H])[C@]1(C)CCc1occc21)[C@@](O)(CO)C4	C20H28O3	316.43	Plant	Coffea Bean	Diterpenoids
1376	M27973	L-ABRINE	L-(+)-Abrine;L-N-Methyltryptophan;N-α-Methyl-L-tryptophan	526-31-8	CN[C@@H](Cc1c[nH]c2ccccc12)C(O)=O	C12H14N2O2	218.25	Plant	Abrus precatorius	Alkaloids
1377	M27973	zerumbone	N/A	471-05-6	C\C1=C/CC(C)(C)\C=C\C(=O)\C(C)=C\CC1	C15H22O	218.33	Plant	Zingiber officinale	Sesquiterpenoids
1378	M27973	L-quebrachitol	N/A	642-38-6	CO[C@H]1[C@H](O)[C@@H](O)[C@H](O)[C@H](O)[C@H]1O	C7H14O6	194.18	Plant	Aspidosperma desmanthum	Miscellaneous
1379	M27973	Specneuzhenide	Nuezhenide	449733-84-0	COC(=O)C1=CO[C@@H](O[C@@H]2O[C@H](CO)[C@@H](O)[C@H](O)[C@H]2O)\C(=C/C)[C@@H]1CC(=O)OC[C@H]1O[C@@H](OCCc2ccc(O)cc2)[C@H](O)[C@@H](O)[C@@H]1O	C31H42O17	686.65	Plant	N/A	N/A
1380	M27973	(+)-BORNEOL	d-Borneol	464-43-7	CC1(C)C2CCC1(C)[C@@H](O)C2	C10H18O	154.25	Plant	Zingiber officinale Roscoe	Others
1381	M27973	Desmethoxy yangonin	5,6-Dehydrokavain;Demethoxyyangonin	15345-89-8	COc1cc(\C=C\c2ccccc2)oc(=O)c1	C14H12O3	228.24	Plant	Piper methysticum Forst	Phenols
1382	M27973	Jaceosidin	N/A	18085-97-7	COc1c(ccc(c1)c1cc(=O)c2c(c(c(cc2o1)O)OC)O)O	C17H14O7	330.29	Plant	Artemisia arctica	Flavonoid
1383	M27973	Tenacissoside H	Tenacissimoside C	191729-45-0	CCC(C)C(=O)O[C@@H]1[C@@H](OC(C)=O)[C@]2(C)[C@@H](CC[C@@]22O[C@]22CC[C@H]3C[C@H](CC[C@]3(C)[C@@H]12)O[C@H]1C[C@@H](OC)[C@H](O[C@@H]2O[C@H](C)[C@@H](O)[C@@H](OC)[C@H]2O)[C@@H](C)O1)C(C)=O	C42H66O14	794.97	Plant	Marsdenia tenacissima	Steroids
1384	M27973	Peimisine	Ebeiensine	19773-24-1	C[C@@H]1[C@@H]2NC[C@@H](C)C[C@H]2O[C@]11CC[C@H]2[C@@H]3CC(=O)[C@H]4C[C@@H](O)CC[C@]4(C)[C@H]3CC2=C1C	C27H41NO3	427.62	Plant	Fritillaria	Alkaloids
1385	M27973	Mesaconitine	N/A	2752-64-9	COC[C@]12CN(C)[C@@H]3C4[C@H](OC)[C@H]1[C@]3([C@@H]1C[C@@]3(O)[C@H](OC(=O)c5ccccc5)[C@@H]1[C@]4(OC(C)=O)[C@@H](O)[C@@H]3OC)[C@H](C[C@H]2O)OC	C33H45NO11	631.71	Plant	Aconitum carmichaeli	Alkaloids
1386	M27973	Phillygenin	(+)-Phillygenin;Epipinoresinol methyl ether;Phillygenol;Sylvatesmin;Forsythigenol	487-39-8	COc1cc(ccc1O)[C@H]1OC[C@H]2[C@@H]1CO[C@H]2c1ccc(OC)c(OC)c1	C21H24O6	372.41	Plant	Forsythia suspensa	Lignans
1387	M27973	Saikosaponin B1	N/A	58558-08-0	C[C@H]1O[C@@H](O[C@H]2CC[C@@]3(C)[C@@H](CC[C@]4(C)[C@@H]3C=CC3=C5CC(C)(C)CC[C@]5(CO)[C@@H](O)C[C@@]43C)[C@]2(C)CO)[C@H](O)[C@@H](O[C@@H]2O[C@H](CO)[C@@H](O)[C@H](O)[C@H]2O)[C@H]1O	C42H68O13	780.98	Plant	Bupleurum chinense DC.	Triterpenoids
1388	M27973	Ecliptasaponin A	Echinocystic acid-3-o-glucoside	78285-90-2	CC1(C)CC[C@@]2([C@H](O)C[C@]3(C)C(=CC[C@@H]4[C@@]5(C)CC[C@H](O[C@@H]6O[C@H](CO)[C@@H](O)[C@H](O)[C@H]6O)C(C)(C)[C@@H]5CC[C@@]34C)[C@@H]2C1)C(O)=O	C36H58O9	634.85	Plant	Eclipta prostrata	Triterpenoids
1389	M27973	Wilforlide A	Abruslactone A;Regelide;3-Epiabruslactone A	84104-71-2	O[C@@H]1C(C)(C)[C@@H]2CC[C@@]3(C)[C@]4(C)CC[C@@]5(C)[C@H]6OC(=O)[C@](C)(C6)C[C@H]5C4=CC[C@@H]3[C@]2(CC1)C	C30H46O3	454.7	Plant	Tripterygium wilfordii	Triterpenoids
1390	M27973	Notoginsenoside Fc	N/A	88122-52-5	C\C(C)=C/CC[C@](C)(O[C@@H]1O[C@H](CO[C@@H]2OC[C@@H](O)[C@H](O)[C@H]2O)[C@@H](O)[C@H](O)[C@H]1O)[C@H]1CC[C@]2(C)[C@@H]1[C@H](O)C[C@@H]1[C@@]3(C)CC[C@H](O[C@@H]4O[C@H](CO)[C@@H](O)[C@H](O)[C@H]4O[C@@H]4O[C@H](CO)[C@@H](O)[C@H](O)[C@H]4O[C@@H]4OC[C@@H](O)[C@H](O)[C@H]4O)C(C)(C)[C@@H]3CC[C@@]21C	C58H98O26	1211.38	Plant	Panax notoginseng	Triterpenoids
1391	M27973	2'-acetylacteoside	N/A	94492-24-7	C[C@@H]1O[C@@H](O[C@H]2[C@H](OC(=O)\C=C\c3ccc(O)c(O)c3)[C@@H](CO)O[C@@H](OCCc3ccc(O)c(O)c3)[C@@H]2OC(C)=O)[C@H](O)[C@H](O)[C@H]1O	C31H38O16	666.62	Plant	Cistanche deserticola	Phenylpropanoids
1392	M27973	Darutoside	Darutin	59219-65-7	CC1(C)[C@@H](CC[C@@]2(C)[C@@H]3CC[C@@](C)(C=C3CC[C@H]12)[C@@H](O)CO)O[C@@H]1O[C@H](CO)[C@@H](O)[C@H](O)[C@H]1O	C26H44O8	484.63	Plant	Siegesbeckia orientalis	Diterpenoids
1393	M27973	Atractyloside potassium salt	Atractyloside Dipotassium Salt	102130-43-8	[K+].[K+].CC(C)CC(=O)O[C@H]1[C@@H](O[C@@H]2C[C@H]([C@H]3CC[C@@]45C[C@@H](CC[C@H]4[C@]3(C)C2)C(=C)[C@@H]5O)C(O)=O)O[C@H](CO)[C@@H](OS([O-])(=O)=O)[C@@H]1OS([O-])(=O)=O	C30H44KO16S2-	763.88	Plant	Atractylis gummifera	Diterpenoids
1394	M27973	Neoruscogenin	N/A	17676-33-4	C[C@H]1[C@H]2[C@H](C[C@H]3[C@@H]4CC=C5C[C@@H](O)C[C@@H](O)[C@]5(C)[C@H]4CC[C@]23C)O[C@]11CCC(=C)CO1	C27H40O4	428.61	Plant	Ophiopogon japonicus	Glycosides
1395	M27973	Hupehenine	N/A	98243-57-3	C[C@H]1CC[C@H]2[C@H](C)[C@@H]3CC[C@H]4[C@@H]5C[C@@H](O)[C@H]6C[C@@H](O)CC[C@]6(C)[C@H]5C[C@H]4[C@@H]3CN2C1	C27H45NO2	415.66	Plant	Fritillaria	Alkaloids
1396	M27973	Crebanine	N/A	25127-29-1	COc1ccc-2c(C[C@H]3N(C)CCc4cc5OCOc5c-2c34)c1OC	C20H21NO4	339.39	Plant	Stephania yunnanensis	Alkaloids
1397	M27973	Berberrubine	Beroline;9-Berberoline;Berberrubine Chloride;Beroline Chloride;9-Berberoline Chloride	15401-69-1	COC1=C(C2=C[N+]3=C(C=C2C=C1)C4=CC5=C(C=C4CC3)OCO5)O.[Cl-]	C19H16ClNO4	357.79	Plant	Coptis chinensis	Alkaloids
1398	M27973	Chikusetsusaponin IV	Araloside A	7518-22-1	CC1(C)CC[C@@]2(CC[C@]3(C)C(=CC[C@@H]4[C@@]5(C)CC[C@H](O[C@@H]6O[C@@H]([C@@H](O[C@@H]7O[C@@H](CO)[C@H](O)[C@H]7O)[C@H](O)[C@H]6O)C(O)=O)C(C)(C)[C@@H]5CC[C@@]34C)[C@@H]2C1)C(=O)O[C@@H]1O[C@H](CO)[C@@H](O)[C@H](O)[C@H]1O	C47H74O18	927.09	Plant	Aralia chinensis	Triterpenoids
1399	M27973	Ginsenoside Rk1	N/A	494753-69-4	[H][C@@]12[C@H](CC[C@@]1(C)[C@]1(C)CC[C@@]3([H])C(C)(C)[C@H](CC[C@]3(C)[C@@]1([H])C[C@H]2O)O[C@@H]1O[C@H](CO)[C@@H](O)[C@H](O)[C@H]1O[C@@H]1O[C@H](CO)[C@@H](O)[C@H](O)[C@H]1O)C(=C)CC\C=C(/C)C	C42H70O12	767.01	Plant	Panax ginseng C. A. Mey.	Triterpenoids
1400	M27973	Bergamotine	Bergaptin;5-Geranoxypsoralen;Bergamottin	7380-40-7	C\C(C)=C\CC\C(C)=C\COc1c2ccoc2cc2oc(=O)ccc12	C21H22O4	338.4	Plant	Citrus medica	Coumarins
1401	M27973	Hypaphorine	Lenticin;Glyyunnanenine;Tryptophan Betaine	487-58-1	C[N+](C)(C)[C@@H](Cc1c[nH]c2ccccc12)C([O-])=O	C14H18N2O2	246.31	Plant	Erythrina arborescens	Alkaloids
1402	M27973	Furanodienone	N/A	24268-41-5	Cc1coc2C\C(C)=C\CC\C(C)=C\C(=O)c12	C15H18O2	230.3	Plant	Curcuma zedoaria	Sesquiterpenoids
1403	M27973	Yunaconitine	Guayewuanine B	70578-24-4	CCN1C[C@@]2(COC)[C@H]3[C@@H](OC)[C@H]4C1[C@@]3([C@@H]1C[C@@]3(O)[C@H](OC(=O)c5ccc(OC)cc5)[C@@H]1[C@@]4(C[C@@H]3OC)OC(C)=O)[C@H](C[C@H]2O)OC	C35H49NO11	659.77	Plant	Aconitum	Alkaloids
1404	M27973	Periplogenin	Desoxostrophanthidin;5-beta-Hydroxydigitoxigenin	514-39-6	C[C@]12CC[C@H]3[C@@H](CC[C@]4(O)C[C@@H](O)CC[C@]34C)[C@@]1(O)CC[C@@H]2C1=CC(=O)OC1	C23H34O5	390.52	Plant	Periploca sepium	Steroids
1405	M27973	Arteannuin B	N/A	50906-56-4	C[C@@H]1CC[C@H]2C(=C)C(=O)O[C@@]22[C@@H]3O[C@]3(C)CC[C@@H]12	C15H20O3	248.32	Plant	Artemisia annua	Sesquiterpenoids
1406	M27973	Acetosyringone	Acetosyringenin	2478-38-8	COc1cc(cc(OC)c1O)C(C)=O	C10H12O4	196.2	Plant	others	others
1407	M27973	3-​O-​Acetyloleanolic acid	N/A	4339-72-4	[H][C@@]12CC(C)(C)CC[C@@]1(CC[C@]1(C)C2=CC[C@]2([H])[C@@]3(C)CC[C@H](OC(C)=O)C(C)(C)[C@]3([H])CC[C@@]12C)C(O)=O	C32H50O4	498.74	Plant	Phytolacca americana	Triterpenoids
1408	M27973	Epifriedelanol	Epifriedelinol	16844-71-6	C[C@H]1[C@@H](O)CC[C@H]2[C@]1(C)CC[C@@]1(C)[C@@]2(C)CC[C@@]2(C)[C@@H]3CC(C)(C)CC[C@]3(C)CC[C@]12C	C30H52O	428.7	Plant	Vitis trifolia	Triterpenoids
1409	M27973	Guaijaverin	Guajaverin;Quercetin-3-Arabinoside	22255-13-6	O[C@H]1CO[C@@H](Oc2c(oc3cc(O)cc(O)c3c2=O)-c2ccc(O)c(O)c2)[C@H](O)[C@H]1O	C20H18O11	434.35	Plant	Psidium guajava Linn.	Flavonoid
1410	M27973	ETHYL CAFFEATE	ETHYL 3,4-DIHYDROXYCINNAMATE	102-37-4	CCOC(=O)\C=C\c1ccc(O)c(O)c1	C11H12O4	208.21	Plant	others	others
1411	M27973	Menthone	N/A	10458-14-7	CC(C)C1CCC(C)CC1=O	C10H18O	154.25	Plant	Mentha canadensis L	Monoterpenoids
1412	M27973	glucosylvitexin	N/A	76135-82-5	OC[C@H]1O[C@@H](O[C@@H]2[C@@H](CO)OC([C@H](O)[C@H]2O)c2c(O)cc(O)c3c2oc(cc3=O)-c2ccc(O)cc2)[C@H](O)[C@@H](O)[C@@H]1O	C27H30O16	610.52	Plant	Crataegus pinnatifida	Flavonoid
1413	M27973	Cinnamyl acetate	3-Phenylallyl acetate	103-54-8	CC(=O)OC\C=C\c1ccccc1	C11H12O2	176.21	Plant	Cinnamomum cassia Presl	others
1414	M27973	Methyl isoeugenol	N/A	93-16-3	COc1ccc(C=CC)cc1OC	C11H14O2	178.23	Plant	others	others
1415	M27973	Nerol	Cis-Geraniol;Neryl alcohol	106-25-2	C\C(C)=C\CC\C(C)=C/CO	C10H18O	154.25	Plant	Cymbopogon citratus (D. C.) Stapf	others
1416	M27973	(20R)-Protopanaxdiol	Protopanaxadiol;20R-Protopanaxadiol	7755-01-3	C\C(C)=C/CC[C@@](C)(O)[C@H]1CC[C@]2(C)[C@@H]1[C@H](O)C[C@@H]1[C@@]3(C)CC[C@H](O)C(C)(C)[C@@H]3CC[C@@]21C	C30H52O3	460.74	Plant	Panax ginseng	Triterpenoids
1417	M27973	Ginkgolic acid C17:1	N/A	111047-30-4	CCCCCC\C=C/CCCCCCCCCc1cccc(O)c1C(O)=O	C24H38O3	374.56	Plant	Ginkgo biloba	Phenols
1418	M27973	Deoxyshikonin	Arnebin 7	43043-74-9	CC(=CCCC1=CC(=O)C2=C(C=CC(=C2C1=O)O)O)C	C16H16O4	272.3	Plant	Lithosperraum erythrorhizon	Quinones
1419	M27973	Toosendanin	N/A	58812-37-6	CC(=O)O[C@@H]1C[C@H](O)[C@@]23COC(O)[C@]1(C)[C@@H]2C[C@@H](O)[C@]1(C)[C@@H]3C(=O)[C@H](OC(C)=O)[C@@]2(C)[C@@H](C[C@H]3O[C@@]123)c1ccoc1	C30H38O11	574.62	Plant	MeLia toosendan Sieb	Triterpenoids
1420	M27973	Suberosin	N/A	581-31-7	COc1cc2oc(=O)ccc2cc1C\C=C(\C)C	C15H16O3	244.28	Plant	Angelica pubescens	Coumarins
1421	M27973	5,7-DIMETHOXYFLAVONE	N/A	21392-57-4	COc1cc(OC)c2c(c1)oc(cc2=O)-c1ccccc1	C17H14O4	282.29	Plant	Piper methysticum Forst	Flavonoids
1422	M27973	Sibiricaxanthone B	N/A	241125-81-5	OC[C@H]1O[C@H]([C@H](O[C@@H]2OC[C@](O)(CO)[C@H]2O)[C@@H](O)[C@@H]1O)c1c(O)cc2oc3ccc(O)cc3c(=O)c2c1O	C24H26O14	538.45	Plant	Polygala tenuifolia	Xanthones
1423	M27973	Acetylcholine iodide	Acetylcolina	2260-50-6	CC(=O)OCC[N+](C)(C)C.[I-]	C7H16NO2·I	273.11	Animal	N/A	N/A
1424	M27973	L-Lysine hydrochloride	Lysine hydrochloride	657-27-2	NCCCC[C@@H](C(O)=O)N.Cl	C6H15ClN2O2	182.65	Plant	N/A	Alkaloids
1425	M27973	Pinosylvin	3,5-stilbenediol;5-Styrylresorcinol	22139-77-1	c1ccc(cc1)/C=C/c1cc(cc(c1)O)O	C14H12O2	212.25	Plant	Pinus	Phenols
1426	M27973	Lactobionic acid	N/A	96-82-2	C([C@@H]1[C@@H]([C@@H]([C@H]([C@@H](O1)O[C@H]([C@@H](CO)O)[C@@H]([C@H](C(=O)O)O)O)O)O)O)O	C12H22O12	358.3	Plant	N/A	N/A
1427	M27973	Ginsenoside Rc	Panaxoside Rc	11021-14-0	C\C(C)=C/CC[C@](C)(O[C@@H]1O[C@H](CO[C@@H]2O[C@@H](CO)[C@H](O)[C@H]2O)[C@@H](O)[C@H](O)[C@H]1O)[C@H]1CC[C@]2(C)[C@@H]1[C@H](O)C[C@@H]1[C@@]3(C)CC[C@H](O[C@@H]4O[C@H](CO)[C@@H](O)[C@H](O)[C@H]4O[C@@H]4O[C@H](CO)[C@@H](O)[C@H](O)[C@H]4O)C(C)(C)[C@@H]3CC[C@@]21C	C53H90O22	1079.27	Plant	Panax ginseng	Glycosides
1428	M27973	Guvacine hydrochloride	N/A	6027-91-4	Cl.O=C(O)C1=CCCNC1	C6H10ClNO2	163.6	Plant	N/A	N/A
1429	M27973	Salvigenin	N/A	19103-54-9	COc1ccc(-c2cc(=O)c3c(O)c(OC)c(OC)cc3o2)cc1	C18H16O6	328.32	Plant	Salvia japonica	Flavonoids
1430	M27973	Deltaline	Eldelin;Deltamine 6-acetate	6836-11-9	CCN1C[C@]2(C)CC[C@H](OC)[C@]34[C@@H]2[C@H](OC(C)=O)[C@@]2(OCO[C@@]22C[C@H](OC)[C@H]5C[C@]3(O)[C@@H]2[C@H]5OC)[C@@H]14	C27H41NO8	507.62	Plant	Aconitum	Alkaloids
1431	M27973	Pectolinarigenin	Pectolinaringenin	520-12-7	COC1=CC=C(C=C1)C2=CC(=O)C3=C(C(=C(C=C3O2)O)OC)O	C17H14O6	314.29	Plant	Linaria vulgaris Mill	Flavonoid
1432	M27973	Tenuifoliside A	N/A	139726-35-5	COc1cc(\C=C\C(=O)OC[C@H]2O[C@H](O[C@@]3(CO)O[C@@H](CO)[C@H](O)[C@H]3OC(=O)c3ccc(O)cc3)[C@H](O)[C@@H](O)[C@@H]2O)cc(OC)c1OC	C31H38O17	682.6	Plant	Polygala tenuifolia	Phenylpropanoids
1433	M27973	Atractyloside A	N/A	126054-77-1	CC(C)(O[C@@H]1O[C@H](CO)[C@@H](O)[C@H](O)[C@H]1O)[C@@H]1CC[C@](O)(CO)[C@H]2CC(=O)[C@@](C)(O)[C@@H]2C1	C21H36O10	448.5	Plant	Atractylodes lancea (Thunb.) DC.	Sesquiterpenoids
1434	M27973	7-O-Methylmangiferin	N/A	31002-12-7	COc1cc2c(cc1O)oc1cc(O)c([C@@H]3O[C@H](CO)[C@@H](O)[C@H](O)[C@H]3O)c(O)c1c2=O	C20H20O11	436.36	Plant	Polygala tenuifolia	Xanthones
1435	M27973	20R-Ginsenoside Rg2	N/A	80952-72-3	C[C@@H]1O[C@@H](O[C@@H]2[C@@H](O)[C@H](O)[C@@H](CO)O[C@H]2O[C@H]2C[C@]3(C)[C@H](C[C@@H](O)[C@@H]4[C@H](CC[C@@]34C)[C@](C)(O)CC\C=C(/C)C)[C@@]3(C)CC[C@H](O)C(C)(C)[C@H]23)[C@H](O)[C@H](O)[C@H]1O	C42H72O13	785.03	Plant	Panax ginseng	Triterpenoids
1436	M27973	Chikusetsusaponin IVa	Calenduloside F	51415-02-2	C[C@]12CC[C@@H](C([C@@H]1CC[C@@]1([C@@H]2CC=C2[C@]1(CC[C@@]1([C@H]2CC(CC1)(C)C)C(=O)O[C@H]1[C@@H]([C@H]([C@@H]([C@H](O1)CO)O)O)O)C)C)(C)C)O[C@H]1[C@@H]([C@H]([C@@H]([C@H](O1)C(=O)O)O)O)O	C42H66O14	794.98	Plant	Hemsleya amabilis	Triterpenoids
1437	M27973	Dihydrolycorine	N/A	6271-21-2	O[C@H]1C[C@H]2CCN3Cc4cc5OCOc5cc4[C@@H]([C@@H]23)[C@@H]1O	C16H19NO4	289.33	Plant	Lycoris radiata	Alkaloids
1438	M27973	Complanatoside	Complanatuside	116183-66-5	COc1cc(c2c(c1)oc(c(c2=O)O[C@H]1[C@@H]([C@H]([C@@H]([C@H](O1)CO)O)O)O)c1ccc(cc1)O[C@H]1[C@@H]([C@H]([C@@H]([C@H](O1)CO)O)O)O)O	C28H32O16	624.55	Plant	Astragalus complanatus	N/A
1439	M27973	Indole-3-pyruvic acid	3-(3-Indolyl)-2-oxopropanoic acid	392-12-1	OC(=O)C(=O)Cc1c[nH]c2ccccc12	C11H9NO3	203.19	Animal	N/A	Others
1440	M27973	Dihydrocapsaicin	6,7-Dihydrocapsaicin;8-Methyl-N-vanillylnonanamide;CCRIS1589	19408-84-5	CC(C)CCCCCCC(=O)NCc1cc(c(cc1)O)OC	C18H29NO3	307.43	Plant	Capsicum annuum	N/A
1441	M27974	Equol	(-)-(S)-Equol;(−)-Equol;4',7-Dihydroxyisoflavan;4',7-Isoflavandiol	531-95-3	Oc1ccc(cc1)[C@H]1COc2cc(O)ccc2C1	C15H14O3	242.27	Plant	Glycine max	N/A
1442	M27974	3,4-Dimethoxycinnamic acid	3,4-Dimethoxycinnamic acid;O-Methylferulic acid;Caffeic acid dimethyl ether;Dimethylcaffeic acid	2316-26-9	COC1=C(C=C(C=C1)/C=C/C(=O)O)OC	C11H12O4	208.21	Plant	N/A	Phenylpropanoids
1443	M27974	Acacetin	5,7-Dihydroxy-4'-methoxyflavone;Linarigenin;4'-Methoxyapigenin	480-44-4	COc1ccc(cc1)c1cc(=O)c2c(cc(cc2o1)O)O	C16H12O5	284.3	Plant	Acacia farnesiana	Flavonoid
1444	M27974	Oleandrin	Folinerin;Foliandrin;Neriostene	465-16-7	CO[C@H]1C[C@H](O[C@H]2CC[C@@]3(C)[C@H](CC[C@@H]4[C@@H]3CC[C@]3(C)[C@H]([C@H](C[C@]43O)OC(C)=O)C3=CC(=O)OC3)C2)O[C@@H](C)[C@@H]1O	C32H48O9	576.72	Plant	Nerium oleander	Steroids
1445	M27974	Leonurine hydrochloride	SCM-198 hydrochloride;SCM-198 HCl	24735-18-0	Cl.COc1cc(cc(OC)c1O)C(=O)OCCCCNC(N)=N	C14H22ClN3O5	347.79	Plant	Leonurus Linn.	Alkaloids
1446	M27974	Auraptene	7-geranyloxycoumarin	495-02-3	CC(=CCC/C(=C/COc1cc2c(cc1)ccc(=O)o2)/C)C	C19H22O3	298.4	Plant	Poncirus trifoliata	N/A
1447	M27974	Thymoquinon	Thymoquinone;NSC 2228	490-91-5	C1(=CC(=O)C(=CC1=O)C)C(C)C	C10H12O2	164.2	Plant	Cannabis sativa L.	Quinon	SARS CoV-2 Mpro	Abdallah HM, El-Halawany AM, Darwish KM, Algandaby MM, Mohamed GA, Ibrahim SRM, Koshak AE, Elhady SS, Fadil SA, Alqarni AA, Abdel-Naim AB, Elfaky MA. Bio-Guided Isolation of SARS-CoV-2 Main Protease Inhibitors from Medicinal Plants: In Vitro Assay and Molecular Dynamics. Plants (Basel). 2022 Jul 24;11(15):1914. doi: 10.3390/plants11151914. PMID: 35893619; PMCID: PMC9332707.
1448	M27974	Khasianine	N/A	32449-98-2	O([C@H]1[C@H](O)[C@@H](O)[C@H](O[C@H]2[C@H](O)[C@H](O)[C@@H](O)[C@@H](O2)C)[C@H](O1)CO)[C@H]1CC[C@]2(C(=CC[C@H]3[C@@H]4C[C@@H]5O[C@@]6([C@H]([C@@H]5[C@@]4(C)CC[C@H]23)C)NC[C@@H](CC6)C)C1)C	C39H63NO11	721.93	Plant	Solanum nigrum	Alkaloids
1449	M27974	Demeclocycline hydrochloride	Demeclocycline HCl;Detravis;Clortetrin;Declomycin	64-73-3	[C@@H]12[C@](C(=C3[C@H](C2)[C@@H](c2c(C3=O)c(ccc2Cl)O)O)O)(C(=O)C(=C([C@H]1N(C)C)O)C(=O)N)O.Cl	C21H21ClN2O8·HCl	501.32	Microorganism	N/A	N/A
1450	M27974	Erythromycin	E-Mycin	114-07-8	[C@@H]1([C@@H]([C@H](C[C@H](O1)C)N(C)C)O)O[C@@H]1[C@H]([C@@H]([C@H](C(=O)O[C@@H]([C@]([C@@H]([C@H](C(=O)[C@@H](C[C@]1(O)C)C)C)O)(O)C)CC)C)O[C@H]1C[C@]([C@H]([C@@H](O1)C)O)(OC)C)C	C37H67NO13	733.93	Microorganism	N/A	Glycosides
1451	M27974	Ginsenoside Rg1	Panaxoside Rg1;Panaxoside A;Ginsenoside A2;Sanchinoside C1;Sanchinoside Rg1	22427-39-0	[C@@H]1([C@@H]([C@H]([C@@H]([C@H](O1)CO)O)O)O)O[C@@H]1[C@H]2C([C@H](CC[C@@]2([C@@H]2[C@@](C1)([C@@]1(CC[C@@H]([C@H]1[C@@H](C2)O)[C@](C)(CCC=C(C)C)O[C@H]1[C@@H]([C@H]([C@@H]([C@H](O1)CO)O)O)O)C)C)C)O)(C)C	C42H72O14	801.01	Plant	Panax ginseng	Glycosides
1452	M27974	Neferine	(-)-Neferine;(R)-1,2-Dimethoxyaporphine	2292-16-2	COc1ccc(C[C@H]2N(C)CCc3cc(OC)c(Oc4cc(C[C@H]5N(C)CCc6cc(OC)c(OC)cc56)ccc4O)cc23)cc1	C38H44N2O6	624.77	Plant	Nelumbo nucifera	Alkaloids
1453	M27974	Liriope muscari baily saponins C	N/A	87480-46-4	C[C@H]1[C@H]2[C@H](C[C@H]3[C@@H]4CC=C5C[C@H](CC[C@]5(C)[C@H]4CC[C@]23C)O[C@@H]2O[C@H](CO)[C@@H](O)[C@H](O[C@@H]3OC[C@@H](O)[C@H](O)[C@H]3O)[C@H]2O[C@@H]2O[C@@H](C)[C@H](O)[C@@H](O)[C@H]2O)O[C@]11CC[C@H](C)CO1	C44H70O17	871.03	Plant	Ophiopogon japonicus	Steroids
1454	M27974	Dimethylacrylshikonin	β, β-Dimethylacrylshikonin	24502-79-2	C\C(C)=C/C[C@@H](OC(=O)\C=C(\C)C)C1=CC(=O)c2c(O)ccc(O)c2C1=O	C21H22O6	370.4	Plant	Lithosperraum erythrorhizon	Quinones
1455	M27974	Ginsenoside Rg5	N/A	186763-78-0	C\C(C)=C/CC=C(C)[C@H]1CC[C@]2(C)[C@@H]1[C@H](O)C[C@@H]1[C@@]3(C)CC[C@H](O[C@@H]4O[C@H](CO)[C@@H](O)[C@H](O)[C@H]4O[C@@H]4O[C@H](CO)[C@@H](O)[C@H](O)[C@H]4O)C(C)(C)[C@@H]3CC[C@@]21C	C42H70O12	767.01	Plant	Panax ginseng	Triterpenoids
1456	M27974	Isovitexin	Homovitexin;Saponaretin;Apigenin-6-C-Glucoside	38953-85-4	OC[C@H]1O[C@H]([C@H](O)[C@@H](O)[C@@H]1O)c1c(O)cc2oc(cc(=O)c2c1O)-c1ccc(O)cc1	C21H20O10	432.38	Plant	Vitex trifolia	Flavonoid
1457	M27974	Liensinine diperchlorate	Liensinine-Perchlorate	5088-90-4	OCl(=O)(=O)=O.OCl(=O)(=O)=O.COc1cc2CCN(C)C(Cc3ccc(O)c(Oc4cc5[C@@H](Cc6ccc(O)cc6)N(C)CCc5cc4OC)c3)c2cc1OC	C37H44Cl2N2O14	811.67	Plant	Nelumbo nucifera	Alkaloids
1458	M27974	Anacardic Acid	Hydroginkgolic acid;6-pentadecylsalicylic Acid	16611-84-0	CCCCCCCCCCCCCCCC1=CC=CC(O)=C1C(O)=O	C22H36O3	348.52	Plant	Ginkgo biloba	N/A	SARS CoV-2 Mpro	Hicks EG, Kandel SE, Lampe JN. Identification of Aloe-derived natural products as prospective lead scaffolds for SARS-CoV-2 main protease (Mpro) inhibitors. Bioorg Med Chem Lett. 2022 Jun 15;66:128732. doi: 10.1016/j.bmcl.2022.128732. Epub 2022 Apr 12. PMID: 35427739; PMCID: PMC9004148.
1459	M27974	Harmine hydrochloride	telepathine hydrochloride	343-27-1	COc1ccc2c(c1)[nH]c1c2ccnc1C.Cl	C13H13ClN2O	248.71	Plant	Peganum harmala	Alkaloids
1460	M27974	Deguelin	(-)-cis-Deguelin;(-)-Deguelin	522-17-8	CC1(C=Cc2c(O1)ccc1c2O[C@@H]2COc3cc(c(cc3[C@@H]2C1=O)OC)OC)C	C23H22O6	394.42	Plant	Derris robusta	N/A
1461	M27974	Cornuside	Comuside;7-Galloylsecologanol;7-O-Galloylsecologanol	131189-57-6	COC(=O)C1=CO[C@@H](O[C@@H]2O[C@H](CO)[C@@H](O)[C@H](O)[C@H]2O)[C@H](C=C)[C@@H]1CCOC(=O)c1cc(O)c(O)c(O)c1	C24H30O14	542.49	Plant	Cornus officinalis	Iridoids
1462	M27974	Tomatine	lycopersicin	17406-45-0	C[C@H]1[C@H]2[C@H](C[C@H]3[C@@H]4CC[C@H]5C[C@H](CC[C@]5(C)[C@H]4CC[C@]23C)O[C@@H]2O[C@H](CO)[C@H](O[C@@H]3O[C@H](CO)[C@@H](O)[C@H](O[C@@H]4OC[C@@H](O)[C@H](O)[C@H]4O)[C@H]3O[C@@H]3O[C@H](CO)[C@@H](O)[C@H](O)[C@H]3O)[C@H](O)[C@H]2O)O[C@@]11CC[C@H](C)CN1	C50H83NO21	1034.2	Plant	Solanum nigrum	Alkaloids
1463	M27974	2,6-Dimethylbenzoquinone	m-Xyloquinone;2,6-Dimethylquinone	527-61-7	O=C1C=C(C)C(=O)C(C)=C1	C8H8O2	136.15	Plant	Rauvolfia vomitoria and Tibouchina pulchra	N/A
1464	M27974	Paclitaxel	Taxol;NSC 125973	33069-62-4	CC(=O)O[C@@H]1C2=C(C)[C@H](C[C@@](O)([C@@H](OC(=O)c3ccccc3)[C@@H]3[C@@]4(CO[C@@H]4C[C@H](O)[C@@]3(C)C1=O)OC(C)=O)C2(C)C)OC(=O)[C@H](O)[C@@H](NC(=O)c1ccccc1)c1ccccc1	C47H51NO14	853.92	Plant	Taxus chinensis	Alcohols
1465	M27974	Isocorynoxeine	7-Isocorynoxeine	51014-29-0	CO\C=C(/[C@H]1C[C@@H]2N(CC[C@@]22C(=O)Nc3ccccc23)C[C@@H]1C=C)C(=O)OC	C22H26N2O4	382.46	Plant	Uncaria rhynchophylla	Alkaloids
1466	M27974	Toddalolactone	(+)-Toddalolactone	483-90-9	COc1cc2oc(=O)ccc2c(OC)c1C[C@@H](O)C(C)(C)O	C16H20O6	308.33	Plant	Toddalia asiatica Lam	Coumarins
1467	M27974	DihydroarteMisinic acid	Dihydro-Artmisinic Acid	85031-59-0	C[C@H]([C@@H]1CC[C@@H](C)[C@@H]2CCC(C)=C[C@H]12)C(O)=O	C15H24O2	236.35	Plant	N/A	Coumarins
1468	M27974	N,N-Bis(2-hydroxyethyl)-p-phenylenediami	N/A	54381-16-7	C1=CC(=CC=C1N)N(CCO)CCO.OS(=O)(=O)O	C10H18N2O6S	294.32	Organism	N/A	Amines
1469	M27974	Absinthiin	Absinthin;Absynthin	1362-42-1	C[C@H]1[C@@H]2CC[C@](C)(O)[C@@H]3[C@H]4[C@H]5C=C(C)[C@@]6([C@H]7OC(=O)[C@@H](C)[C@@H]7CC[C@](C)(O)[C@H]56)[C@H]4C(C)=C3[C@H]2OC1=O	C30H40O6	496.64	Plant	Artemisia absinthium	Triterpenoids
1470	M27974	Traumatic Acid	Trans-2-Dodecenedioic Acid;Dodec-2-Enedioic Acid;2E-Dodecenedioic Acid	6402-36-4	OC(=O)CCCCCCCC\C=C\C(O)=O	C12H20O4	228.28	Plant	N/A	Miscellaneous
1471	M27974	6-Shogaol	[6]-Shogaol;Shogaol	555-66-8	CCCCC\C=C\C(=O)CCc1ccc(O)c(OC)c1	C17H24O3	276.37	Plant	Zingiber officinale Roscoe.	Phenols
1472	M27974	Betulonic acid	(+)-Betulonic acid;Liquidambaric acid;Betunolic acid	4481-62-3	CC(=C)[C@@H]1CC[C@@]2(CC[C@]3(C)[C@H](CC[C@@H]4[C@@]5(C)CCC(=O)C(C)(C)[C@@H]5CC[C@@]34C)[C@@H]12)C(O)=O	C30H46O3	454.69	Plant	Eucalyptus	Triterpenoids
1473	M27974	12-Epinapelline	N/A	110064-71-6	CCN1C[C@]2(C)CC[C@H](O)[C@]34C1C(C[C@H]23)[C@@]12C[C@@H]([C@H](O)C[C@@H]41)C(=C)[C@H]2O	C22H33NO3	359.51	Plant	Aconitum	Alkaloids
1474	M27974	2''-O-Galloylhyperin	FT-0689359;Q-100605	53209-27-1	Oc1cc(cc(O)c1O)C(=O)O[C@@H]5[C@@H](O)[C@@H](O)[C@@H](CO)O[C@H]5OC=2C(=O)c4c(O)cc(O)cc4OC=2c3ccc(O)c(O)c3	C28H24O16	616.48	Plant	Hypericum	Flavonoid
1475	M27974	Eupalinolide B	N/A	877822-41-8	CC(=O)OC\C1=C/C[C@H](OC(C)=O)\C(C)=C\[C@H]2OC(=O)C(=C)[C@@H]2[C@@H](C1)OC(=O)C(\C)=C\CO	C24H30O9	462.49	Plant	Eupatorium	Sesquiterpenoids
1476	M27974	Alismoxide	(+)-Alismoxide	87701-68-6	CC(C)C1=C[C@H]2[C@@H](CC[C@]2(C)O)[C@](C)(O)CC1	C15H26O2	238.37	Plant	Alisma plantago-aquatica	Sesquiterpenoids
1477	M27974	Alnustone	(4E,6E)-1,7-Diphenyl-4,6-heptadien-3-one	33457-62-4	O=C(CCc1ccccc1)\C=C\C=C\c1ccccc1	C19H18O	262.35	Plant	Alpinia katsumadai Hayata	Phenols
1478	M27974	Fraxinellone	N/A	28808-62-0	CC1=C2C(=O)O[C@@H](c3ccoc3)[C@]2(C)CCC1	C14H16O3	232.27	Plant	Dictamnus dasycarpus	Sesquiterpenoids
1479	M27974	8-Gingerol	N/A	23513-08-8	CCCCCCC[C@H](O)CC(=O)CCc1ccc(O)c(OC)c1	C19H30O4	322.44	Plant	Zingiber officinale Roscoe.	Phenols
1480	M27974	Orientin	Lutexin;Luteolin-8-glucoside	28608-75-5	OC[C@H]1OC([C@H](O)[C@@H](O)[C@@H]1O)c1c(O)cc(O)c2c1oc(cc2=O)-c1ccc(O)c(O)c1	C21H20O11	448.38	Plant	Polygonum orientale	Flavonoid
1481	M27974	Oroxylin A	6-Methoxybaicalein;Baicalein 6-methyl ether	480-11-5	COC1=C(C=C2C(=C1O)C(=O)C=C(O2)C3=CC=CC=C3)O	C16H12O5	284.26	Plant	Oraxylum indicum	Flavonoid
1482	M27974	9-Methoxycanthin-6-one	N/A	74991-91-6	COc1ccc2c3ccnc4ccc(=O)n(c2c1)c34	C15H10N2O2	250.3	Plant	N/A	Alkaloids
1483	M27974	Dronedarone	SR 33589	141626-36-0	CCCCN(CCCC)CCCOc1ccc(cc1)C(=O)c1c(CCCC)oc2ccc(NS(C)(=O)=O)cc12	C31H44N2O5S	556.76	microorganism	N/A	Alkaloids
1484	M27974	eleutheroside-b	Syringin;Syringoside;Lilacin;Methoxyconiferine	118-34-3	COc1cc(cc(OC)c1O[C@@H]1O[C@H](CO)[C@@H](O)[C@H](O)[C@H]1O)\C=C\CO	C17H24O9	372.4	Plant	Syzygium aromaticum	Phenylpropanoids
1485	M27974	6'''-Feruloylspinosin	N/A	77690-92-7	COc1cc(\C=C\C(=O)OC[C@H]2O[C@@H](O[C@@H]3[C@@H](O)[C@H](O)[C@@H](CO)O[C@H]3c3c(OC)cc4oc(cc(=O)c4c3O)-c3ccc(O)cc3)[C@H](O)[C@@H](O)[C@@H]2O)ccc1O	C38H40O18	784.72	Plant	Ziziphus jujuba	N/A
1486	M27974	Dehydroandrographolide succinate	N/A	786593-06-4	C[C@@]1(COC(=O)CCC(O)=O)[C@@H](CC[C@]2(C)[C@@H]1CCC(=C)[C@H]2\C=C\C1=CCOC1=O)OC(=O)CCC(O)=O	C28H36O10	532.58	Plant	Andrographis paniculata	N/A
1487	M27974	Protodioscin	Furostanol I	55056-80-9	C[C@H]1[C@H]2[C@H](C[C@@H]3[C@@]2(CC[C@H]2[C@H]3CC=C3[C@@]2(CC[C@@H](C3)O[C@H]2[C@@H]([C@H]([C@@H]([C@H](O2)CO)O[C@H]2[C@@H]([C@@H]([C@H]([C@@H](O2)C)O)O)O)O)O[C@H]2[C@@H]([C@@H]([C@H]([C@@H](O2)C)O)O)O)C)C)O[C@@]1(CC[C@@H](C)CO[C@H]1[C@@H]([C@H]([C@@H]([C@H](O1)CO)O)O)O)O	C51H84O22	1049.21	Plant	Dioscorea nipponica	Steroids
1488	M27974	Calcitriol	1,25-Dihydroxyvitamin D3;RO215535;Topitriol;Rocaltrol;Calcijex	32222-06-3	OC(C)(C)CCC[C@@H](C)[C@@H]1[C@@]2(C)CCC/C(=C\C=C/3\C[C@@H](O)C[C@H](O)C3=C)/[C@@H]2CC1	C27H44O3	416.64	Animal	N/A	N/A
1489	M27974	Notoginsenoside R2	Ginsenoside Ng-R2;20(S)-Notoginsenoside R2	80418-25-3	C\C(C)=C\CC[C@](C)(O)[C@H]1CC[C@]2(C)[C@@H]1[C@H](O)C[C@@H]1[C@@]3(C)CC[C@H](O)C(C)(C)[C@@H]3[C@H](C[C@@]21C)O[C@@H]1O[C@H](CO)[C@@H](O)[C@H](O)[C@H]1O[C@@H]1OC[C@@H](O)[C@H](O)[C@H]1O	C41H70O13	770.99	Plant	Panax notoginseng	N/A
1490	M27974	3-Hydroxycinnamic acid	meta-Coumaric acid; m-Coumaric acid; m-Coumarate	14755-02-3	O=C(O)/C=C/c1cccc(O)c1	C9H8O3	164.16	Plant	Cinnamomum cassia Presl	Phenylpropanoids
1491	M27974	Schisandrin C	Wuweizisu-C;Schizandrin-C	61301-33-5	COc1c2OCOc2cc2C[C@H](C)[C@H](C)Cc3cc4OCOc4c(OC)c3-c12	C22H24O6	384.42	Plant	Schisandra chinensis	N/A
1492	M27974	Taurochenodeoxycholic Acid	12-Deoxycholyltaurine;Taurochenodeoxycholate;TCDCA;Chenodeoxycholyltaurine;Chenyltaurine	516-35-8	C[C@H](CCC(=O)NCCS(O)(=O)=O)[C@H]1CC[C@H]2[C@@H]3[C@H](O)C[C@@H]4C[C@H](O)CC[C@]4(C)[C@H]3CC[C@]12C	C26H45NO6S	499.7	Animal	N/A	N/A
1493	M27974	Epiberberine	N/A	6873-09-2	COC1=C(C=C2C(=C1)CC[N+]3=C2C=C4C=CC5=C(C4=C3)OCO5)OC	C20H18NO4+	336.36	Plant	Corydalis ambigua	Alkaloids
1494	M27974	Nitidine chloride	N/A	13063-04-2	C[N+]1=CC2=CC(=C(C=C2C3=C1C4=CC5=C(C=C4C=C3)OCO5)OC)OC.[Cl-]	C21H18ClNO4	383.82	Plant	Zanthoxylum	Alkaloids
1495	M27974	Poliumoside	N/A	94079-81-9	C[C@@H]1O[C@@H](OC[C@H]2O[C@@H](OCCc3ccc(O)c(O)c3)[C@H](O)[C@@H](O[C@@H]3O[C@@H](C)[C@H](O)[C@@H](O)[C@H]3O)[C@@H]2OC(=O)\C=C\c2ccc(O)c(O)c2)[C@H](O)[C@H](O)[C@H]1O	C35H46O19	770.73	Plant	Callicarpa dichotoma	N/A
1496	M27974	2-Hexanone	methyl butyl ketone; Propylacetone	591-78-6	CCCCC(C)=O	C6H12O_x000D_	100.16	Animal	N/A	N/A
1497	M27974	Acetamide	ethanamide; Acetic acid amide	60-35-5	CC(N)=O	C2H5NO	59.07	Plant	Viola yedonensis Makino	Alkaloids
1498	M27974	DPPC	129Y83;1,2-DIPALMITOYL-SN-GLYCERO-3-PHOSPHOCHOL	63-89-8	CCCCCCCCCCCCCCCC(=O)OCC(COP(=O)([O-])OCC[N+](C)(C)C)OC(=O)CCCCCCCCCCCCCCC	C40H80NO8P	734.04	Animal	N/A	N/A
1499	M27974	Tyramine hydrochloride	N/A	60-19-5	Cl.NCCc1ccc(O)cc1	C8H12ClNO	173.64	Animal	N/A	N/A
1500	M27974	Undecenoic acid	10-Undecenoic acid;Undecylenic acid	112-38-9	OC(=O)CCCCCCCCC=C	C11H20O2	184.28	Plant	N/A	N/A
1501	M27974	Polymyxin B sulfate	Polymyxin B sulphate;Aerosporin;PMB;Poly-RX	1405-20-5	OS(O)(=O)=O.CCC(C)CCCCC(=O)N[C@@H](CCN)C(=O)N[C@@H]([C@@H](C)O)C(=O)N[C@@H](CCN)C(=O)N[C@H]1CCNC(=O)[C@@H](NC(=O)[C@H](CCN)NC(=O)[C@H](CCN)NC(=O)[C@H](CC(C)C)NC(=O)[C@@H](Cc2ccccc2)NC(=O)[C@@H](CCN)NC1=O)[C@@H](C)O	C56H100N16O17S	1301.56	Microorganism	N/A	Others
1502	M27974	Nystatin	Stamycin;Nystavescent;Fungicidin	1400-61-9	C[C@H]1O[C@@H](O[C@@H]2C[C@@H]3O[C@@](O)(C[C@H](O)[C@H]3C(O)=O)C[C@@H](O)[C@H](O)CC[C@@H](O)C[C@@H](O)C[C@@H](O)CC(=O)O[C@@H](C)[C@H](C)[C@H](O)[C@@H](C)\C=C\C=C\CC\C=C\C=C\C=C\C=C\2)[C@@H](O)[C@@H](N)[C@@H]1O	C47H75NO17	926.1	Microorganism	N/A	Others
1503	M27974	Topotecan hydrochloride	NSC 609669;SKF 104864A;Topotecan HCl;NSC609699;Nogitecan HCl;SKFS 104864A	119413-54-6	Cl.CC[C@@]1(O)C(=O)OCc2c1cc1-c3nc4ccc(O)c(CN(C)C)c4cc3Cn1c2=O	C23H24ClN3O5	457.92	Plant	Camptotheca acuminata Decne	Alkaloids
1504	M27974	Bacitracin	Albac;Ziba-RX	1405-87-4	CC[C@H](C)[C@H](N)C1=N[C@@H](CS1)C(=O)N[C@@H](CC(C)C)C(=O)N[C@H](CCC(O)=O)C(=O)N[C@@H]([C@@H](C)CC)C(=O)N[C@H]1CCCCNC(=O)[C@H](CC(N)=O)NC(=O)[C@@H](CC(O)=O)NC(=O)[C@H](Cc2c[nH]cn2)NC(=O)[C@@H](Cc2ccccc2)NC(=O)[C@@H](NC(=O)[C@@H](CCCN)NC1=O)[C@@H](C)CC	C66H103N17O16S	1422.73	Microorganism	N/A	Others
1505	M27974	Cyclosporin A	Ciclosporin;Cyclosporine;Cyclosporine A	59865-13-3	CC[C@@H]1NC(=O)[C@H]([C@H](O)[C@H](C)C\C=C\C)N(C)C(=O)[C@H](C(C)C)N(C)C(=O)[C@H](CC(C)C)N(C)C(=O)[C@H](CC(C)C)N(C)C(=O)[C@@H](C)NC(=O)[C@H](C)NC(=O)[C@H](CC(C)C)N(C)C(=O)[C@@H](NC(=O)[C@H](CC(C)C)N(C)C(=O)CN(C)C1=O)C(C)C	C62H111N11O12	1202.64	Microorganism	N/A	Others
1506	M27974	Visnagin	N/A	82-57-5	CC(Oc1cc(occ2)c2c(OC)c11)=CC1=O	C13H10O4	230.22	Plant	Ammi visnaga	Flavonoids
1507	M27974	Nelfinavir	AG1341	159989-64-7	Cc1c(O)cccc1C(=O)NC(CSc1ccccc1)C(O)CN1CC2CCCCC2CC1C(=O)NC(C)(C)C	C32H45N3O4S	567.78	Animal	N/A	N/A
1508	M27974	Hecogenin	Hocogenin	467-55-0	C[C@@H]([C@@H]([C@H](C[C@H]1[C@H](CC2)[C@H](C3)[C@@](C)(CC4)[C@@H]2C[C@H]4O)O2)[C@@]1(C)C3=O)[C@@]21OC[C@H](C)CC1	C27H42O4	430.6	Plant	Aconitum carmichaeli Debx	Steroids
1509	M27974	2-HYDROXY-3,4-DIMETHOXYBENZOIC ACID	N/A	5653-46-3	COc(ccc(C(O)=O)c1O)c1OC	C9H10O5	198.17	Plant	From Eriostemon crowei	Phenols
1510	M27974	Securinine	(-)-Securinine	5610-40-2	O=C1O[C@](C2)([C@@H](CCCC3)N3[C@@H]2C=C2)C2=C1	C13H15NO2	217.26	Plant	Securinega suffruticosa	Alkaloids
1511	M27974	Methyl furan-2-carboxylate	Methyl 2-furoate	611-13-2	COC(=O)c1ccco1	C6H6O3	126.11	Plant	N/A	N/A
1512	M27974	Cinnamic acid	3-Phenylacrylic acid;β-Phenylacrylic acid	621-82-9	OC(=O)\C=C\c1ccccc1	C9H8O2	148.16	Plant	Cinnamomum cassia Presl	others
1513	M27974	Acetyl-trans-resveratrol	N/A	42206-94-0	CC(=O)Oc1ccc(cc1)\C=C\c1cc(OC(C)=O)cc(OC(C)=O)c1	C20H18O6	354.35	Plant	Polygonum cuspidatum Sieb	Phenols
1514	M27974	Scopolamine N-oxide HBr	Hyoscine N-oxide hydrobromide;Scopolamine N-oxide hydrobromide;Scopolamine N-Oxide HydrobroMide Monohydrate;Hyoscine N-oxide HydrobroMide Monohydrate;Genoscopolamine HydrobroMide Monohydrate	6106-81-6	Br.[C@@H]12[C@@H](O1)[C@H]1[N+]([C@@H]2C[C@H](C1)OC(=O)[C@H](CO)c1ccccc1)(C)[O-]	C17H21NO5·HBr	400.26	Plant	Hyoscyamus niger L.	Alkaloids
1515	M27974	Methyl hesperidin	N/A	11013-97-1	COc1ccc(cc1OC)[C@@H]1CC(=O)c2c(O)cc(O[C@@H]3O[C@H](CO[C@@H]4O[C@@H](C)[C@H](O)[C@@H](O)[C@H]4O)[C@@H](O)[C@H](O)[C@H]3O)cc2O1	C29H36O15	624.59	Plant	Citrus sinensis	Flavonoid
1516	M27974	1-beta-D-Arabinofuranosyluracil	Uracil 1-β-D-arabinofuranoside	3083-77-0	OC[C@H]1O[C@H]([C@@H](O)[C@@H]1O)n1ccc(=O)[nH]c1=O	C9H12N2O6	244.2	Plant	N/A	N/A
1517	M27974	Indole-3-carboxylic acid	3-Indoleformic acid	771-50-6	OC(=O)c1c[nH]c2ccccc12	C9H7NO2	161.16	Animal	N/A	N/A
1518	M27974	Estropipate	Estrone sulfate piperazine salt;Piperazine estrone sulfate;Pipestrone	7280-37-7	C1CNCCN1.C[C@]12CC[C@H]3[C@@H](CCc4c3ccc(OS(=O)(=O)O)c4)[C@@H]1CCC2=O	C22H32N2O5S	436.56	Animal	N/A	N/A
1519	M27974	Proxyphylline	7-(2-Hydroxypropyl)theophylline	603-00-9	CC(O)Cn1cnc2n(C)c(=O)n(C)c(=O)c12	C10H14N4O3	238.24	Plant	N/A	N/A
1520	M27974	Docosanoic acid	Behenic Acid	112-85-6	CCCCCCCCCCCCCCCCCCCCCC(O)=O	C22H44O2	340.59	Plant	N/A	Fatty Acyls
1521	M27975	Tanshinone I	Tanshinone A	568-73-0	Cc1cccc2c1ccc1c2C(=O)C(=O)c2c1occ2C	C18H12O3	276.29	Plant	Slvia miltiorrhiza Bunge	Ketone
1522	M27975	Ginkgolide C	BN-52022	15291-76-6	C[C@@H]1C(=O)O[C@H]2[C@H](O)[C@]34[C@@H]5OC(=O)[C@]3(O[C@@H]3OC(=O)[C@H](O)[C@]43[C@@H]([C@H]5O)C(C)(C)C)[C@@]12O	C20H24O11	440.4	Plant	Ginkgo biloba	Terpenoids
1523	M27975	Milbemycin oxime	N/A	129496-10-2	C[C@H]1CC[C@]2(C[C@@H]3C[C@@H](C\C=C(C)\C[C@@H](C)\C=C\C=C4/CO[C@@H]5C(=N/O)\C(C)=C[C@@H](C(=O)O3)[C@]45O)O2)O[C@@H]1C.CC[C@H]1O[C@]2(CC[C@@H]1C)C[C@@H]1C[C@@H](C\C=C(C)\C[C@@H](C)\C=C\C=C3/CO[C@@H]4C(=N/O)\C(C)=C[C@@H](C(=O)O1)[C@]34O)O2	C63H88N2O14	1097.38	Microorganism	N/A	N/A
1524	M27975	Tanespimycin	CP 127374;NSC 330507;17-AAG;KOS 953	75747-14-7	CO[C@H]1C[C@H](C)CC2=C(NCC=C)C(=O)C=C(NC(=O)\C(C)=C\C=C/[C@H](OC)[C@@H](OC(N)=O)\C(C)=C\[C@H](C)[C@H]1O)C2=O	C31H43N3O8	585.69	Microorganism	N/A	N/A
1525	M27975	Cyclen	1,4,7,10-tetraazacyclododecane	294-90-6	C1CNCCNCCNCCN1	C8H20N4	172.27	Plant	Cyclea polypetala	Amines
1526	M27975	Clindamycin	Chlolincocin;Clinimycin;Sobelin	18323-44-9	CCC[C@@H]1C[C@H](N(C)C1)C(=O)N[C@H]([C@H](C)Cl)[C@H]1O[C@H](SC)[C@H](O)[C@@H](O)[C@H]1O	C18H33ClN2O5S	424.98	Microorganism	N/A	N/A
1527	M27975	Kojic acid	N/A	501-30-4	OCc1cc(=O)c(O)co1	C6H6O4	142.11	Microorganism	Aspergillus parasiticus	Miscellaneous
1528	M27975	4'-Hydroxychalcone	2-Benzal-4-Hydroxyacetophenone	2657-25-2	Oc1ccc(cc1)C(=O)\C=C\c1ccccc1	C15H12O2	224.25	Plant	N/A	Flavonoids
1529	M27975	sodium lauroyl-α-hydroxyethyl sulfonate	N/A	T7283	CCCCCCCCCCCC(=O)CC(O)S(=O)(=O)[O-].[Na+]	C14H27NaO5S	330.41	Plant	Houttuynia cordata	Miscellaneous
1530	M27975	5α-Cholestane	N/A	481-21-0	CC(C)CCC[C@@H](C)[C@@H](CC1)[C@@](C)(CC2)[C@@H]1[C@H]1[C@H]2[C@@](C)(CCCC2)[C@H]2CC1	C27H48	372.7	Animal	N/A	N/A
1531	M27975	Aminopterin	4-Aminofolic acid;APGA	54-62-6	Nc1nc(N)c2nc(CNc3ccc(C(=O)N[C@@H](CCC(=O)O)C(=O)O)cc3)cnc2n1	C19H20N8O5	440.41	Animal	N/A	N/A
1532	M27975	Tuftsin(3TFA)	N/A	9063-57-4	CC(O)C(N)C(=O)NC(CCCCN)C(=O)N1CCCC1C(=O)NC(CCCNC(=N)N)C(=O)O	C21H40N8O6	500.59	Animal	N/A	N/A
1533	M27975	Methoxatin disodium salt	Pyrroloquinoline quinone disodium salt	122628-50-6	[Na+].[Na+].OC(=O)c1cc(nc2C(=O)C(=O)c3cc([nH]c3-c12)C([O-])=O)C([O-])=O	C14H4N2Na2O8	374.17	Plant	N/A	N/A
1534	M27975	Hispidin	N/A	555-55-5	O=c1cc(O)cc(/C=C/c2ccc(O)c(O)c2)o1	C13H10O5	246.22	Animal	N/A	N/A
1535	M27975	L-Sophoridine	Sophoridine;Matridin-15-one	83148-91-8	O=C1CCC[C@H]2[C@@H]3CCCN4CCC[C@@H](CN12)[C@H]34	C15H24N2O	248.36	Plant	Styphnolobium japonicum	Alkaloids
1536	M27975	Nanchangmycin	Nanchangmycin A	65101-87-3	[Na+].CO[C@H]1CC[C@@H](O[C@H]2C[C@@H](O[C@]3(O[C@H](C[C@@H]3C)[C@H]3O[C@@](O)(CO)[C@H](C)C[C@@H]3C)[C@@H]2C)[C@]2(C)CC[C@]3(C[C@H](O)[C@@H](C)[C@H](O3)[C@@H](C)\C=C(/C)C(=O)[C@H](C)C[C@H](C)C([O-])=O)O2)O[C@@H]1C	C48H80O13	889.1	Microorganism	N/A	N/A
1537	M27975	Lapachol	Tecomin;CI75490;Bethabarra wood;Greenhartin	84-79-7	C\C(C)=C\CC1=C(O)C(=O)c2ccccc2C1=O	C15H14O3	242.27	Plant	Radermachera sinica	Quinones
1538	M27975	lavendustin A	RG-14355;NSC 678027	125697-92-9	O=C(O)c1cc(N(Cc2cc(O)ccc2O)Cc2ccccc2O)ccc1O	C21H19NO6	381.38	Plant	Streptomyces griseolavendus	Alkaloids
1539	M27975	Chonglou Saponin VII	Dioscinin;Polyphyllin-VII;Paris saponin-VII	68124-04-9	[C@@H]1([C@@H]([C@@H]([C@H]([C@@H](O1)C)O)O)O)O[C@H]1[C@@H](O[C@H]([C@@H]([C@@H]1O)O)O[C@@H]1[C@H](O[C@H]([C@@H]([C@H]1O)O[C@H]1[C@@H]([C@@H]([C@H]([C@@H](O1)C)O)O)O)O[C@@H]1CC2=CC[C@H]3[C@@H]4C[C@@H]5O[C@@]6([C@H]([C@@]5([C@]4(CC[C@@H]3[C@]2(CC1)C)C)O)C)CC[C@H](CO6)C)CO)C	C51H82O21	1031.2	Plant	N/A	Steroids
1540	M27975	Coelenterazine	Coelenteramine;Oplophorus luciferin	55779-48-1	Oc1ccc(Cc2nc3c(Cc4ccccc4)[nH]c(cn3c2=O)c2ccc(O)cc2)cc1	C26H21N3O3	423.47	Marine organisms	N/A	N/A
1541	M27975	(+)-Taxifolin	(+)-(2R,3R)-dihydroquercetin;(+)-dihydroquercetin;Dihydroquercetin	17654-26-1	C1=CC(=C(C=C1[C@@H]2[C@H](C(=O)C3=C(C=C(C=C3O2)O)O)O)O)O	C15H12O7	304.25	Plant	Silybum marianum (L.) Gaertn.	Flavonoids
1542	M27975	Sinensetin	Pedalitin permethyl ether	2306-27-6	COc1ccc(cc1OC)C2=CC(=O)c3c(OC)c(OC)c(cc3O2)OC	C20H20O7	372.37	Plant	Citrus aurantium	Flavonoid
1543	M27975	Safflower-yellow	Carthamine;Safflor Yellow	36338-96-2	OC[C@H]1O[C@H]([C@H](O)[C@@H](O)[C@@H]1O)[C@@]1(O)C(=O)\C(=C/C2=C(O)[C@@](O)([C@@H]3O[C@H](CO)[C@@H](O)[C@H](O)[C@H]3O)C(O)=C(C(=O)/C=C/c3ccc(O)cc3)C2=O)C(=O)C(C(=O)\C=C\c2ccc(O)cc2)=C1O	C43H44O24	944.8	Plant	Carthamus tinctorius L.	N/A
1544	M27975	Naringenin trimethyl ether	5,7,4'-Trimethoxyflavanone	38302-15-7	COc1ccc(cc1)[C@@H]1CC(=O)c2c(OC)cc(OC)cc2O1	C18H18O5	314.33	Plant	Citrus grandis	Flavonoid
1545	M27975	2-Methylbutyraldehyde	RS)-2-Methylbutanal;2-Ethylpropanal	96-17-3	CCC(C)C=O	C5H10O	86.13	Animal	N/A	N/A
1546	M27975	Gynostemma Extract	Gynosaponin I;Gypenoside IX;Ginsenoside C-Mx1;Gynostemma Pentaphyllum;Gypenoside;Notoginsenoside Fd	80321-63-7	[H][C@@]12[C@H](CC[C@@]1(C)[C@]1(C)CC[C@@]3([H])C(C)(C)[C@H](CC[C@]3(C)[C@@]1([H])C[C@H]2O)O[C@@H]1O[C@H](CO)[C@@H](O)[C@H](O)[C@H]1O)[C@](C)(CCC=C(C)C)O[C@@H]1O[C@H](CO[C@@H]2OC[C@@H](O)[C@H](O)[C@H]2O)[C@@H](O)[C@H](O)[C@H]1O	C48H82O18	917.13	Plant	Gynostemma pentaphyllum	N/A
1547	M27975	Chalcone	benzylideneacetophenone;phenyl styryl ketone;benzalacetophenone;β-phenylacrylophenone;Cinnamophenone	94-41-7	O=C(\C=C\c1ccccc1)c1ccccc1	C15H12O	208.26	Plant	N/A	Chalcones
1548	M27975	L-2-Phosphoglyceric acid disodium salt hydrate	N/A	T5141	O.[Na+].[Na+].OC[C@H](OP(O)([O-])=O)C([O-])=O	C3H5Na2O7P · xH2O	230.02	Animal	N/A	N/A
1549	M27975	praeruptorin C	N/A	83382-71-2	C\C=C(\C)C(=O)O[C@@H]1[C@H](OC(=O)CC(C)C)c2c(OC1(C)C)ccc1ccc(=O)oc21	C24H28O7	428.5	Plant	N/A	N/A
1550	M27975	α-Terpineol	N/A	10482-56-1	CC1=CC[C@@H](C(C)(C)O)CC1	C10H18O	154.25	Plant	Vitis vinifera	Monoterpenoids
1551	M27975	3-Hydroxymandelic Acid	N/A	17119-15-2	O=C(O)C(O)c1cccc(O)c1	C8H8O4	168.15	Plant	N/A	N/A
1552	M27975	Asymmetric dimethylarginine	N/A	30315-93-6	CN(C)C(=N)NCCC[C@H](N)C(=O)O	C8H18N4O2	202.25	Animal;Plant	N/A	N/A
1553	M27975	Uridine triphosphate	UTP;Uridine 5'-triphosphate	63-39-8	O=c1ccn(C2OC(COP(=O)(O)OP(=O)(O)OP(=O)(O)O)C(O)C2O)c(=O)[nH]1	C9H15N2O15P3	484.14	Animal	N/A	N/A
1554	M27975	Dermorphin TFA	N/A	78331-26-7	C[C@@H](NC(=O)[C@@H](N)Cc1ccc(O)cc1)C(=O)N[C@@H](Cc1ccccc1)C(=O)NCC(=O)N[C@@H](Cc1ccc(O)cc1)C(=O)N1CCC[C@H]1C(=O)N[C@@H](CO)C(N)=O.O=C(O)C(F)(F)F	C42H51F3N8O12	916.89	Animal	N/A	N/A
1555	M27975	2,4-Dichlorophenol	N/A	120-83-2	Oc1ccc(Cl)cc1Cl	C6H4Cl2O_x000D_	163	Plant;Animal	N/A	N/A
1556	M27975	Tryptanthrin	N/A	13220-57-0	O=C1c2ccccc2-n2c1nc1ccccc1c2=O	C15H8N2O2	248.24	Plant	N/A	Alkaloids
1557	M27975	Aegeline	N/A	456-12-2	COc1ccc(C(O)CNC(=O)/C=C/c2ccccc2)cc1	C18H19NO3	297.3	Plant	Cannabis sativa L	Alkaloids
1558	M27975	Farnesol	N/A	4602-84-0	CC(C)=CCC/C(C)=C/CC/C(C)=C/CO	C15H26O	222.37	Animal and Plant	N/A	Sesquiterpenoids
1559	M27975	Norspermine	N/A	4605-14-5	NCCCNCCCNCCCN	C9H24N4	188.31	Plant	eukaryotic algae	N/A
1560	M27975	Reynoutrin	Quercetin-3-D-xyloside;Reinutrin	549-32-6	O=c1c(O[C@@H]2OC[C@@H](O)[C@H](O)[C@H]2O)c(-c2ccc(O)c(O)c2)oc2cc(O)cc(O)c12	C20H18O11	434.35	Plant	Saururus chinensis	Flavonoids
1561	M27975	1-Phenyl-1,2-propanedione	Acetyl benzoyl	579-07-7	CC(=O)C(=O)c1ccccc1	C9H8O2_x000D_	148.16	Plant	coffee	N/A
1562	M27975	(+)-Shikonin	Isoarnebin 4;C.I. 75535;Shikonin;Anchusa acid;Alkanna Red;NSC 252844	517-89-5	C\C(C)=C\C[C@@H](O)C1=CC(=O)c2c(O)ccc(O)c2C1=O	C16H16O5	288.3	Plant	N/A	N/A
1563	M27975	Acetovanillone	Apocynin;Acetoguaiacone;NSC 2146	498-02-2	CC(=O)c1cc(c(cc1)O)OC	C9H10O3	166.17	Plant	Nerium oleander	Phenols
1564	M27975	Sophoricoside	Genistein sophoricoside	152-95-4	c1cc(ccc1c1coc2cc(cc(c2c1=O)O)O)O[C@H]1[C@@H]([C@H]([C@@H]([C@H](O1)CO)O)O)O	C21H20O10	432.39	Plant	Styphnolobium japonicum	Glycosides
1565	M27975	Daptomycin	LY146032	103060-53-3	CCCCCCCCCC(=O)N[C@@H](Cc1c[nH]c2ccccc12)C(=O)N[C@H](CC(N)=O)C(=O)N[C@@H](CC(O)=O)C(=O)N[C@H]1[C@@H](C)OC(=O)[C@H](CC(=O)c2ccccc2N)NC(=O)[C@@H](NC(=O)[C@@H](CO)NC(=O)CNC(=O)[C@H](CC(O)=O)NC(=O)[C@@H](C)NC(=O)[C@H](CC(O)=O)NC(=O)[C@H](CCCN)NC(=O)CNC1=O)[C@H](C)CC(O)=O	C72H101N17O26	1620.68	Microorganism	N/A	N/A
1566	M27975	Methyl Linoleate	Linoleic acid methyl ester;Telfairic Acid methyl ester	112-63-0	CCCCC\C=C/C\C=C/CCCCCCCC(=O)OC	C19H34O2	294.47	Plant	N/A	Esters
1567	M27975	7-Ethylcamptothecin	N/A	78287-27-1	CCc1c2Cn3c(cc4c(COC(=O)[C@]4(O)CC)c3=O)-c2nc2ccccc12	C22H20N2O4	376.41	Plant	Camptotheca acuminata	Alkaloids
1568	M27975	Methyl Oleate	oleic acid methyl ester;Methyl cis-9-Octadecenoate;cis-9-Octadecenoic Acid methyl ester	112-62-9	CCCCCCCC\C=C/CCCCCCCC(=O)OC	C19H36O2	296.49	Organism	N/A	Esters
1569	M27975	Amphotericin B	NSC 527017	1397-89-3	C[C@H]1/C=C/C=C/C=C/C=C/C=C/C=C/C=C/[C@@H](C[C@H]2[C@@H]([C@H](C[C@](O2)(C[C@H](C[C@H]([C@@H](CC[C@H](C[C@H](CC(=O)O[C@H]([C@@H]([C@@H]1O)C)C)O)O)O)O)O)O)O)C(=O)O)O[C@H]3[C@H]([C@H]([C@@H]([C@H](O3)C)O)N)O	C47H73NO17	924.08	Microorganism	N/A	Miscellaneous
1570	M27975	Daidzin	Daidzein 7-O-glucoside;NPI-031D;Daidzoside;Daidzein 7-glucoside	552-66-9	c1cc(ccc1c1coc2c(c1=O)ccc(c2)O[C@H]1[C@@H]([C@H]([C@@H]([C@H](O1)CO)O)O)O)O	C21H20O9	416.37	Plant	Glycine max	Glycosides
1571	M27975	Meclocycline sulfosalicylate salt	Mecloderm;Meclutin;Meclan Cream	73816-42-9	OC(=O)c1cc(ccc1O)S(O)(=O)=O.CN(C)[C@H]1[C@@H]2[C@@H](O)[C@@H]3C(=C)c4c(Cl)ccc(O)c4C(=O)C3=C(O)[C@]2(O)C(=O)C(C(N)=O)=C1O	C22H21ClN2O8·C7H6O6S	695.05	Microorganism	N/A	N/A
1572	M27975	2-Methoxycinnamic acid	AI3-11206;o-Methoxycinnamic acid	6099-03-2	COc1ccccc1\C=C\C(O)=O	C10H10O3	178.18	Plant	Cassia angustifolia	Phenylpropanoids
1573	M27975	Coixol	6-MBOA;6-Methoxy-2-benzoxazolinone;6-methoxybenzoxazolone;MBOA	532-91-2	COc1ccc2[nH]c(=O)oc2c1	C8H7NO3	165.14	Plant	Coix lacryma-jobi	Alkaloids
1574	M27975	Nordihydroguaiaretic acid	NDGA;Dihydronorguaiaretic Acid	500-38-9	CC(CC1=CC(=C(C=C1)O)O)C(C)CC2=CC(=C(C=C2)O)O	C18H22O4	302.37	Plant	Guaiacum	Phenols
1575	M27975	Linolenic acid	Alpha-Linolenic Acid	463-40-1	CC\C=C/C\C=C/C\C=C/CCCCCCCC(O)=O	C18H30O2	278.43	Plant	N/A	Lipids
1576	M27975	7,8-Dihydroxy-4-methylcoumarin	7,8-Dihydroxy-4-methylcoumarin;DHMC;4-Methyldaphnetin	2107-77-9	CC1=CC(=O)OC2=C1C=CC(=C2O)O	C10H8O4	192.17	Plant	Glycinemax（L.）merr	Coumarins
1577	M27975	Phlorizin dihydrate	Phloridzin dihydrate	7061-54-3	O.O.OC[C@H]1O[C@@H](Oc2cc(O)cc(O)c2C(=O)CCc2ccc(O)cc2)[C@H](O)[C@@H](O)[C@@H]1O	C21H26O11	454.42	Plant	Prunus armeniaca	Chalcones
1578	M27975	trans-Zeatin	(E)-Zeatin	1637-39-4	C\C(CO)=C/CNc1ncnc2[nH]cnc12	C10H13N5O	219.24	Plant	Zea mays	Purines
1579	M27975	Xanthosine	Xanthine riboside;9-Beta-D-Ribofuranosylxanthine	146-80-5	OC[C@H]1O[C@H]([C@H](O)[C@@H]1O)n1cnc2c1[nH]c(=O)[nH]c2=O	C10H12N4O6	284.22	Organism	N/A	Glycosides
1580	M27975	Gibberllin A7	Gibberellin A7;Gibberllin 7	510-75-8	C[C@]12[C@H]3[C@H](C(O)=O)[C@@]45C[C@@H](CC[C@H]4[C@@]3(CC[C@@H]1O)OC2=O)C(=C)C5.C[C@@]12[C@H]3[C@H](C(O)=O)[C@@]45C[C@@H](CC[C@H]4[C@]3(OC1=O)C=C[C@@H]2O)C(=C)C5	C19H22O5	330.38	Microorganism	N/A	Esters
1581	M27975	10-Hydroxydecanoic Acid	NSC 15139	1679-53-4	C(CCCCC(=O)O)CCCCO	C10H20O3	188.26	Organism	N/A	Carboxylic Acids
1582	M27975	Zeatin	N/A	13114-27-7	CC(=CCNC1=NC=NC2=C1NC=N2)CO	C10H13N5O	219.24	Plant	Zea mays	Purines
1583	M27975	Palmatine	Berbericinine;Burasaine	3486-67-7	COC1=C(C2=C[N+]3=C(C=C2C=C1)C4=CC(=C(C=C4CC3)OC)OC)OC	C21H22NO4+	352.4	Plant	Coptis chinensis	Alkaloids
1584	M27975	Oxyresveratrol	trans-Oxyresveratrol;Tetrahydroxystilbene;2,3',4,5'-tetrahydroxystilbene	29700-22-9	Oc1ccc(\C=C\c2cc(O)cc(O)c2)c(O)c1	C14H12O4	244.24	Plant	Veratrum nigrum	Phenols
1585	M27975	Trans-Zeatin Riboside	Zeatin Riboside;Ribosylzeatin	6025-53-2	C\C(CO)=C/CNc1ncnc2n(cnc12)[C@@H]1O[C@H](CO)[C@@H](O)[C@H]1O	C15H21N5O5	351.36	Plant	Zea mays	Glycosides
1586	M27975	Voglibose	AO 128;Glustat;Basen	83480-29-9	[C@]1([C@H]([C@@H]([C@H]([C@H](C1)NC(CO)CO)O)O)O)(O)CO	C10H21NO7	267.28	Organism	N/A	N/A
1587	M27975	Atractylenolide II	Asterolide;2-Atractylenolide	73069-14-4	CC1=C2C[C@H]3C(=C)CCC[C@]3(C)C[C@@H]2OC1=O	C15H20O2	232.32	Plant	Atractylodes macrocephala Koidz.	Sesquiterpenoids
1588	M27975	7-Hydroxyflavone	N/A	6665-86-7	O=c1cc(-c2ccccc2)oc2cc(O)ccc12	C15H10O3	238.24	Plant	Acacia farnesiana.	Flavonoids
1589	M27975	Levistilide A	Diligustilide;Levistolide A	88182-33-6	CCC\C=C1OC(=O)C2=C/1CC[C@H]1[C@@H]3CC[C@]4([C@@H]21)C(=C3)C(=O)O\C4=C/CCC	C24H28O4	380.48	Plant	Angelica pubescens	Miscellaneous
1590	M27975	Iridin	Lridin	491-74-7	COc1cc(cc(O)c1OC)-c1coc2cc(O[C@@H]3O[C@H](CO)[C@@H](O)[C@H](O)[C@H]3O)c(OC)c(O)c2c1=O	C24H26O13	522.46	Plant	Belamcanda chinensis (L.) DC.	N/A
1591	M27975	Phellopterin	N/A	2543-94-4	COc1c2ccoc2c(OCC=C(C)C)c2oc(=O)ccc12	C17H16O5	300.31	Plant	Saposhnikovia divaricata	Coumarins
1592	M27975	Astragaloside A	Astragalin A;Astramembrannin I	83207-58-3	CC(C)(O)[C@H]1CC[C@](C)(O1)[C@H]1[C@@H](O)C[C@@]2(C)[C@@H]3C[C@H](O[C@@H]4O[C@H](CO)[C@@H](O)[C@H](O)[C@H]4O)[C@@H]4[C@]5(C[C@@]35CC[C@]12C)CC[C@H](O[C@@H]1OC[C@@H](O)[C@H](O)[C@H]1O)C4(C)C	C41H68O14	784.97	Plant	Astragalus membranaceus	N/A
1593	M27975	Forsythin	Phillyrin	487-41-2	[C@@H]1([C@@H]([C@H]([C@@H]([C@H](O1)CO)O)O)O)Oc1c(cc(cc1)[C@H]1OC[C@H]2[C@@H]1CO[C@H]2c1cc(c(cc1)OC)OC)OC	C27H34O11	534.56	Plant	Forsythia suspensa	Glycosides
1594	M27975	Combretastatin A4	CRC 87-09;CA4	117048-59-6	COc1ccc(cc1O)\C=C/c1cc(OC)c(OC)c(OC)c1	C18H20O5	316.35	Plant	Salicaceae	Others
1595	M27975	Higenamine Hydrochloride	Higenamine hydrochloride;norcoclaurine HCl;(+-)-Demethylcoclaurine hydrochloride;Demethylcoclaurine hydrochloride;Higenamine HCl	11041-94-4	C1CNC(c2cc(c(cc12)O)O)Cc1ccc(cc1)O.Cl	C16H17NO3·HCl	307.77	Plant	Aconitum	Alkaloids
1596	M27975	Quercetin Dihydrate	Sophoretin	6151-25-3	O.O.Oc1cc(O)c2c(c1)oc(-c1ccc(O)c(O)c1)c(O)c2=O	C15H10O7·2H2O	338.27	Plant	N/A	Flavonoid
1597	M27975	Acetylursolic acid	Ursolic acid acetate;3-Acetylursolic Acid	7372-30-7	C[C@@H]1CC[C@@]2(CC[C@]3(C)C(=CC[C@@H]4[C@@]5(C)CC[C@H](OC(C)=O)C(C)(C)[C@@H]5CC[C@@]34C)[C@@H]2[C@H]1C)C(O)=O	C32H50O4	498.75	Plant	Ilex	Triterpenoids
1598	M27975	Acarbose	BAY g 5421	56180-94-0	C[C@H]1O[C@H](O[C@@H]2[C@@H](CO)O[C@H](O[C@@H]3[C@@H](CO)OC(O)[C@H](O)[C@H]3O)[C@H](O)[C@H]2O)[C@H](O)[C@@H](O)[C@@H]1N[C@H]1C=C(CO)[C@@H](O)[C@H](O)[C@H]1O	C25H43NO18	645.6	Microorganism	N/A	Saccharides
1599	M27975	5,15-Diacetyl-3-benzoyllathyrol	5,15-Diacetyl-3-benzoyllathyrol;Euphorbia factor L3	218916-52-0	C[C@H]1C[C@@]2(OC(C)=O)[C@H]([C@H]1OC(=O)c1ccccc1)[C@@H](OC(C)=O)C(=C)CC[C@H]1[C@@H](\C=C(C)\C2=O)C1(C)C	C31H38O7	522.63	Plant	Euphorbia lathyris	Diterpenoids
1600	M27975	Harpagide	N/A	6926-08-5	C[C@]1(O)C[C@@H](O)[C@]2(O)C=CO[C@@H](O[C@@H]3O[C@H](CO)[C@@H](O)[C@H](O)[C@H]3O)[C@H]12	C15H24O10	364.34	Plant	Scrophularia ningpoensis	Iridoids
1601	M27976	Negletein	7-O-Methylbaicalein;Baicalein-7-methylether	29550-13-8	COc1cc2oc(cc(=O)c2c(O)c1O)-c1ccccc1	C16H12O5	284.26	Plant	Scutellaria baicalensis	Ketone
1602	M27976	Isofraxidin	6,8-Dimethoxyumbelliferone;Phytodolor	486-21-5	COC1=C(C(=C2C(=C1)C=CC(=O)O2)OC)O	C11H10O5	222.19	Plant	Fraxinus excelsior	Coumarins
1603	M27976	Hyoscyamine sulfate hydrate	Levsin Sulfate;Hyoscyamine Sulphate	620-61-1	OS(O)(=O)=O.CN1[C@H]2CC[C@@H]1C[C@@H](C2)OC(=O)[C@H](CO)c1ccccc1.CN1[C@H]2CC[C@@H]1C[C@@H](C2)OC(=O)[C@H](CO)c1ccccc1	C17H25NO7S	387.44	Plant	Anisodus tanguticus	Alkaloids
1604	M27976	Dracorhodin perochlorate	Dracohodin perochlorate	125536-25-6	[O-]Cl(=O)(=O)=O.COc1c(C)c(O)cc2[o+]c(ccc12)-c1ccccc1	C17H15ClO7	366.75	Plant	Daemonorops draco	Flavonoid
1605	M27976	Blinin	N/A	125675-09-4	C[C@@H]1CC[C@]2(COC(C)=O)[C@H](C[C@H](O)C=C2CO)[C@@]1(C)CCC1=CC(=O)OC1	C22H32O6	392.49	Plant	Artemisia absinthium	Esters
1606	M27976	Tigogenin	N/A	77-60-1	[H][C@]12C[C@@]3([H])[C@]4([H])CC[C@@]5([H])C[C@@H](O)CC[C@]5(C)[C@@]4([H])CC[C@]3(C)[C@@]1([H])[C@H](C)[C@@]1(CC[C@@H](C)CO1)O2	C27H44O3	416.6	Plant	Agave sisalana Perrine	Steroids
1607	M27976	Bevirimat	PA-457;MPC-4326;YK FH312	174022-42-5	[H][C@]12[C@@H](CC[C@@]1(CC[C@]1(C)[C@]2([H])CC[C@]2([H])[C@@]3(C)CC[C@H](OC(=O)CC(C)(C)C(O)=O)C(C)(C)[C@]3([H])CC[C@@]12C)C(O)=O)C(C)=C	C36H56O6	584.83	Plant	Ziziphus jujuba	Triterpenoids
1608	M27976	Leucoside	Kaempferol 3-sambubioside;Kaempferol 3-O-sambubioside	27661-51-4	OC[C@H]1O[C@@H](Oc2c(oc3cc(O)cc(O)c3c2=O)-c2ccc(O)cc2)[C@H](O[C@@H]2OC[C@@H](O)[C@H](O)[C@H]2O)[C@@H](O)[C@@H]1O	C26H28O15	580.49	Plant	Aesculus hippocastanum	Flavonoid
1609	M27976	Ingenol	(-)-Ingenol	30220-46-3	C[C@@H]1C[C@@H]2[C@H]([C@@H]3C=C(CO)[C@@H](O)[C@]4(O)[C@@H](O)C(C)=C[C@@]14C3=O)C2(C)C	C20H28O5	348.43	Plant	Euphorbia lathyris	Diterpenoids
1610	M27976	Isocurcumenol	N/A	24063-71-6	C[C@H]1CC[C@H]2C(=C)C[C@@]3(O)O[C@@]12C\C3=C(/C)C	C15H22O2	234.33	Plant	Curcuma zedoaria	Sesquiterpenoids
1611	M27976	Cimigenoside	N/A	27994-11-2	C[C@@H]1C[C@H]2O[C@@]3(O[C@@H]2C(C)(C)O)[C@H](O)[C@@]2(C)[C@@H]4CC[C@@H]5[C@]6(C[C@@]46CC[C@]2(C)[C@@H]13)CC[C@H](O[C@@H]1OC[C@@H](O)[C@H](O)[C@H]1O)C5(C)C	C35H56O9	620.82	Plant	Cimicifuga foetida	Triterpenoids
1612	M27976	Polygalasaponin V	N/A	162857-65-0	C[C@@H]1O[C@@H](O[C@@H]2[C@@H](O)[C@H](O)[C@@H](CO)O[C@H]2OC(=O)[C@]23CCC(C)(C)C[C@H]2C2=CC[C@@H]4[C@@]5(C)C[C@H](O)[C@H](O[C@@H]6O[C@H](CO)[C@@H](O)[C@H](O)[C@H]6O)[C@@](C)(CO)[C@@H]5CC[C@@]4(C)[C@]2(C)CC3)[C@H](O)[C@H](O[C@@H]2OC[C@](O)(CO)[C@H]2O)[C@H]1O[C@@H]1OC[C@@H](O)[C@H](O)[C@H]1O	C58H94O27	1223.36	Plant	Polygala japonica	Triterpenoids
1613	M27976	2-HYDROXYADENOSINE	Isoguanosine;Crotonoside	1818-71-9	Nc1[nH]c(=O)nc2n(cnc12)[C@@H]1O[C@H](CO)[C@@H](O)[C@H]1O	C10H13N5O5	283.24	Plant	Croton tiglium	Alkaloids
1614	M27976	Paederoside	N/A	20547-45-9	CSC(=O)OCC1=C[C@@H]2OC(=O)C3=CO[C@@H](O[C@@H]4O[C@H](CO)[C@@H](O)[C@H](O)[C@H]4O)[C@H]1[C@H]23	C18H22O11S	446.42	Plant	Paederia scandens	Iridoids
1615	M27976	(-)-Syringaresnol-4-O-beta-D-apiofuranos	N/A	136997-64-3	COc1cc(cc(OC)c1O)[C@@H]1OC[C@@H]2[C@H]1CO[C@H]2c1cc(OC)c(O[C@@H]2O[C@H](CO)[C@@H](O)[C@H](O)[C@H]2O[C@@H]2OC[C@](O)(CO)[C@H]2O)c(OC)c1	C33H44O17	712.69	Plant	Syzygium aromaticum	Lignans
1616	M27976	Calceolarioside B	Nuomioside A;Desrhamnosyl isoacteoside	105471-98-5	C1=CC(=C(C=C1CCO[C@H]2[C@@H]([C@H]([C@@H]([C@H](O2)COC(=O)/C=C/C3=CC(=C(C=C3)O)O)O)O)O)O)O	C23H26O11	478.45	Plant	Ajuga becumbens	Phenylpropanoids
1617	M27976	Buddlejasaponin IVb	Saikosaponin 1b	152580-79-5	C[C@H]1O[C@@H](O[C@H]2CC[C@@]3(C)[C@@H](CC[C@]4(C)[C@@H]3C=CC3=C5CC(C)(C)CC[C@]5(CO)[C@@H](O)C[C@@]43C)[C@]2(C)CO)[C@H](O[C@@H]2O[C@H](CO)[C@@H](O)[C@H](O)[C@H]2O)[C@@H](O[C@@H]2O[C@H](CO)[C@@H](O)[C@H](O)[C@H]2O)[C@H]1O	C48H78O18	943.13	Plant	Clinopodium chinense	Triterpenoids
1618	M27976	Huperzine B	N/A	103548-82-9	CC1=C[C@H]2Cc3[nH]c(=O)ccc3[C@]3(C1)NCCC[C@H]23	C16H20N2O	256.34	Plant	Lycopodium serratum	Alkaloids
1619	M27976	dencichine	L-Dencichin;ODAP;Dencichin	5302-45-4	C([C@@H](C(=O)O)N)NC(=O)C(=O)O	C5H8N2O5	176.13	Plant	Panax notoginseng.	Alkaloids
1620	M27976	Albiflorin	Alibiflorin	39011-90-0	C[C@]12C[C@@H](O)[C@@H]3C[C@@]1(O[C@@H]1O[C@H](CO)[C@@H](O)[C@H](O)[C@H]1O)C3(COC(=O)c1ccccc1)C(=O)O2	C23H28O11	480.46	Plant	Paeonia lactiflora	Monoterpenoids
1621	M27976	Gomisin A	TJN-101;Wuweizi alcohol-B;Schisandrol B;Schizandrol B;Besigomsin;Gamma-Schisandrin	58546-54-6	COc1cc2C[C@](C)(O)[C@@H](C)Cc3cc4OCOc4c(OC)c3-c2c(OC)c1OC	C23H28O7	416.47	Plant	Schisandra chinensis	Lignans
1622	M27976	Swertiamarin	Swertiamaroside	17388-39-5	OC[C@H]1O[C@@H](O[C@@H]2OC=C3C(=O)OCC[C@@]3(O)[C@H]2C=C)[C@H](O)[C@@H](O)[C@@H]1O	C16H22O10	374.34	Plant	Swertia	Glycosides
1623	M27976	Acevaltrate	Acevaltratum;Acetoxyvaltrate	25161-41-5	CC(C)CC(=O)O[C@@H]1OC=C(COC(C)=O)C2=C[C@H](OC(=O)CC(C)(C)OC(C)=O)[C@]3(CO3)[C@@H]12	C24H32O10	480.51	Plant	N/A	Esters
1624	M27976	Saikosaponin A	N/A	20736-09-8	C[C@H]1O[C@@H](O[C@H]2CC[C@@]3(C)[C@@H](CC[C@]4(C)[C@@H]3C=C[C@]35OC[C@@]6(CCC(C)(C)C[C@@H]36)[C@@H](O)C[C@@]45C)[C@]2(C)CO)[C@H](O)[C@@H](O[C@@H]2O[C@H](CO)[C@@H](O)[C@H](O)[C@H]2O)[C@H]1O	C42H68O13	780.99	Plant	UMBELLIFERAE	Terpenoids
1625	M27976	Asperuloside	Asperulosid	14259-45-1	C(=O)(C)OCC1=C[C@@H]2OC(=O)C3=CO[C@H]([C@H]1[C@H]23)O[C@H]1[C@H](O)[C@@H](O)[C@H](O)[C@H](O1)CO	C18H22O11	414.36	Plant	Galium aparine	Iridoids
1626	M27976	Dihydrochelerythrine	12,13-Dihydrochelerythrine	6880-91-7	COc1ccc-2c(CN(C)c3c-2ccc2cc4OCOc4cc32)c1OC	C21H19NO4	349.38	Plant	Chelidonium majus	Alkaloids
1627	M27976	Embelin	Emberine;NSC 91874;Embelic acid	550-24-3	CCCCCCCCCCCC1=C(C(=O)C=C(C1=O)O)O	C17H26O4	294.39	Plant	Paederia scandens	Quinones
1628	M27976	L-Mimosine	Leucenol;NSC 69188;Leucenine	500-44-7	N[C@@H](Cn1ccc(=O)c(O)c1)C(O)=O	C8H10N2O4	198.18	Plant	Mimosa pudica	Others
1629	M27976	Hydroxy Camptothecine	10-Hydroxycamptothecin	64439-81-2	CCC1(c2c(COC1=O)c(=O)n1Cc3c(c1c2)nc1ccc(cc1c3)O)O	C20H16N2O5	364.35	Plant	Camptotheca acuminata	Alkaloids
1630	M27976	Danshensu	Salvianic acid A;Dan shen suan A	76822-21-4	c1cc(c(cc1C[C@H](C(=O)O)O)O)O	C9H10O5	198.17	Plant	N/A	Others
1631	M27976	Notoginsenoside Fa	N/A	88100-04-3	C\C(C)=C/CC[C@](C)(O[C@@H]1O[C@H](CO[C@@H]2O[C@H](CO)[C@@H](O)[C@H](O)[C@H]2O)[C@@H](O)[C@H](O)[C@H]1O)[C@H]1CC[C@]2(C)[C@@H]1[C@H](O)C[C@@H]1[C@@]3(C)CC[C@H](O[C@@H]4O[C@H](CO)[C@@H](O)[C@H](O)[C@H]4O[C@@H]4O[C@H](CO)[C@@H](O)[C@H](O)[C@H]4O[C@@H]4OC[C@@H](O)[C@H](O)[C@H]4O)C(C)(C)[C@@H]3CC[C@@]21C	C59H100O27	1241.42	Plant	Panax notoginseng	Triterpenoids
1632	M27976	Anisodamine	Raceanisodamine;7β-Hydroxyhyoscyamine;Racanisodamine	17659-49-3	CN1C2CC(O)C1CC(C2)OC(=O)C(CO)C1=CC=CC=C1	C17H23NO4	305.38	Plant	Hyoscyamus niger	Alkaloids
1633	M27976	Dimethylfraxetin	6,7,8-Trimethoxycoumarin;Fraxetin dimethyl ether	6035-49-0	COc1cc2ccc(=O)oc2c(OC)c1OC	C12H12O5	236.22	Plant	Viola yedonensis Makino	Coumarins
1634	M27976	Galanthamine HBr	Galantamine hydrobromide;Galanthamine hydrobromide	1953-04-4	CN1CC[C@@]23C=C[C@@H](C[C@@H]2Oc2c(ccc(c32)C1)OC)O.Br	C17H21NO3·HBr	368.27	Plant	Lycoris radiata	Alkaloids
1635	M27976	Etoposide	VP-16-213;VP-16	33419-42-0	COc1cc(cc(OC)c1O)[C@H]1[C@@H]2[C@H](COC2=O)[C@H](O[C@@H]2O[C@@H]3CO[C@@H](C)O[C@H]3[C@H](O)[C@H]2O)c2cc3OCOc3cc12	C29H32O13	588.56	Plant	Dysosma versipellis	Lignans
1636	M27976	Capastat sulfate	Capreomycin sulfate	1405-37-4	OS(O)(=O)=O.OS(O)(=O)=O.NCCCC(N)CC(=O)NC[C@@H]1NC(=O)[C@H](CO)NC(=O)[C@@H](N)CNC(=O)[C@@H](NC(=O)\C(NC1=O)=C\NC(N)=O)[C@H]1CCNC(=N)N1	C25H46N14O11S	752.76	Microorganism	N/A	Others
1637	M27976	Tulipalin A	2-Methylenebutyrolactone;α-methylene-γ-butyrolactone	547-65-9	C=C1CCOC1=O	C5H6O2	98.1	Plant	Tulipa gesneriana	Sesquiterpenes
1638	M27976	5,7-Dihydroxychromone	5,7-Dihydroxy-4H-Chromen-4-One	31721-94-5	C1=COC2=CC(=CC(=C2C1=O)O)O	C9H6O4	178.14	Plant	Garcinia cowa	Flavonoid
1639	M27976	(-)-Licarin B	Licarine B	51020-87-2	COc1cc(\C=C\C)cc2[C@@H](C)[C@@H](Oc12)c1ccc2OCOc2c1	C20H20O4	324.37	Plant	Myristica fragrans	Lignans
1640	M27976	Daphnetin	7,8-Dihydroxycoumarin;Daphnetol	486-35-1	c1cc(c(c2c1ccc(=O)o2)O)O	C9H6O4	178.14	Plant	daphne koreana	Phenylpropanoids
1641	M27976	Pseudoprotodioscin	N/A	102115-79-7	C[C@H](CCC1=C(C)[C@H]2[C@H](C[C@H]3[C@@H]4CC=C5C[C@H](CC[C@]5(C)[C@H]4CC[C@]23C)O[C@@H]2O[C@H](CO)[C@@H](O[C@@H]3O[C@@H](C)[C@H](O)[C@@H](O)[C@H]3O)[C@H](O)[C@H]2O[C@@H]2O[C@@H](C)[C@H](O)[C@@H](O)[C@H]2O)O1)CO[C@@H]1O[C@H](CO)[C@@H](O)[C@H](O)[C@H]1O	C51H82O21	1031.2	Plant	Dioscorea nipponica	Steroids
1642	M27976	Solasodine	Solancarpidine;Solasodin;Purapuridine	126-17-0	C[C@]12CC[C@@H](CC1=CC[C@@H]1[C@@H]2CC[C@@]2(C)[C@H]1C[C@H]1[C@@H]2[C@@H]([C@@]2(CC[C@H](CN2)C)O1)C)O	C27H43NO2	413.65	Plant	Solanum nigrum	Alkaloids
1643	M27976	Neodiosmin	Diosmetin-7-neohesperidoside;Diosmetin-7-O-neohesperidoside	38665-01-9	COc1ccc(cc1O)-c1cc(=O)c2c(O)cc(O[C@@H]3O[C@H](CO)[C@@H](O)[C@H](O)[C@H]3O[C@@H]3O[C@@H](C)[C@H](O)[C@@H](O)[C@H]3O)cc2o1	C28H32O15	608.54	Plant	Citrus aurantium	Ketone
1644	M27976	Acetylaconitine	3-Acetylaconitine;Flaconitine	77181-26-1	CCN1C[C@@]2(COC)[C@H]3[C@@H](OC)[C@H]4C1[C@@]3([C@@H]1C[C@@]3(O)[C@H](OC(=O)c5ccccc5)[C@@H]1[C@]4(OC(C)=O)[C@@H](O)[C@@H]3OC)[C@H](C[C@H]2OC(C)=O)OC	C36H49NO12	687.77	Plant	N/A	Alkaloids
1645	M27976	7-Amino-4-(trifluoromethyl)coumarin	Coumarin 151;AFC	53518-15-3	C1=CC2=C(C=C1N)OC(=O)C=C2C(F)(F)F	C10H6F3NO2	229.15	Plant	Glycinemax（L.）merr	Coumarins
1646	M27976	Topotecan	SKF 104864A;NSC 609669	123948-87-8	CC[C@@]1(O)C(=O)OCc2c1cc1-c3nc4ccc(O)c(CN(C)C)c4cc3Cn1c2=O	C23H23N3O5	421.45	Plant	Camptotheca acuminata Decne	Alkaloids
1647	M27976	Chelidonine	Stylophorin;Helidonine;Khelidonin	476-32-4	CN1Cc2c3OCOc3ccc2[C@H]2[C@@H](O)Cc3cc4OCOc4cc3[C@@H]12	C20H19NO5	353.37	Plant	Chelidonium majus	Alkaloids
1648	M27976	Arteether	(+)-Arteether;Artemotil;β-Arteether;Beta-Arteether;SM-227	75887-54-6	CCO[C@H]1O[C@@H]2O[C@@]3(C)CC[C@H]4[C@H](C)CC[C@@H]([C@H]1C)[C@@]24OO3	C17H28O5	312.4	Plant	Artemisia carvifolia	Others
1649	M27976	Isosteviol	(-)-Isosteviol	27975-19-5	C[C@]12C[C@@]3(CC1=O)CC[C@H]1[C@@](C)(CCC[C@@]1(C)C(O)=O)C3CC2	C20H30O3	318.45	Plant	Stevia rebaudiana	Diterpenoids
1650	M27976	Antineoplaston A10	NSC-648539	91531-30-5	O=C(Cc1ccccc1)N[C@H]1CCC(=O)NC1=O	C13H14N2O3	246.26	Animal	N/A	N/A
1651	M27976	Linderene	Lindeneol	26146-27-0	Cc1coc2C[C@@]3(C)[C@@H]4C[C@@H]4C(=C)[C@@H]3[C@@H](O)c12	C15H18O2	230.3	Plant	Lindera aggregata	Sesquiterpenoids
1652	M27976	Norisoboldine	Laurelliptine;(+)-Laurelliptine	23599-69-1	COc1cc-2c(C[C@@H]3NCCc4cc(OC)c(O)c-2c34)cc1O	C18H19NO4	313.35	Plant	Lindera aggregata	Alkaloids
1653	M27976	Pogostone	DHELWANGIN	23800-56-8	CC(C)CCC(=O)c1c(O)cc(C)oc1=O	C12H16O4	224.25	Plant	Pogostemon cablin	Miscellaneous
1654	M27976	S-Isocorydine(+)	(+)-Isocorynoline;Artabotrin;Luteanin;Uzokoridin	475-67-2	CN1CCc2cc(c(c3c2[C@@H]1Cc1c3c(c(cc1)OC)O)OC)OC	C20H23NO4	341.41	Plant	Stephania brachyandra Diels	Alkaloids
1655	M27976	Nardosinone	N/A	23720-80-1	C[C@@H]1CCC=C2C(=O)C[C@H]3OOC(C)(C)[C@H]3[C@@]12C	C15H22O3	250.33	Plant	Nardostachys jatamansi	Sesquiterpenoids
1656	M27976	Theaflavine-3,3'-digallate	TFBG;theaflavin digallate	33377-72-9	Oc1cc(O)c2C[C@H](OC(=O)c3cc(O)c(O)c(O)c3)[C@@H](Oc2c1)c1cc(O)c(O)c2c1cc(cc(O)c2=O)[C@H]1Oc2cc(O)cc(O)c2C[C@H]1OC(=O)c1cc(O)c(O)c(O)c1	C43H32O20	868.7	Plant	Camellia sinensis (L.) O. Kuntze.	Flavonoid
1657	M27976	Berberine	Umbellatine;Berberin	2086-83-1	COC1=C(C2=C[N+]3=C(C=C2C=C1)C4=CC5=C(C=C4CC3)OCO5)OC	C20H18NO4+	336.36	Plant	Coptis chinensis	Alkaloids	SARS CoV-2 Mpro	Zhao Y, Deng S, Bai Y, Guo J, Kai G, Huang X, Jia X. Promising natural products against SARS-CoV-2: Structure, function, and clinical trials. Phytother Res. 2022 Oct;36(10):3833-3858. doi: 10.1002/ptr.7580. Epub 2022 Aug 5. PMID: 35932157; PMCID: PMC9538226.
1658	M27976	Prunetin	Prunusetin	552-59-0	COC1=CC(=C2C(=C1)OC=C(C2=O)C3=CC=C(C=C3)O)O	C16H12O5	284.26	Plant	Millettia dielsiana	Flavonoid
1659	M27976	Artemetin	Artemisetin;Erianthin	479-90-3	COC1=C(C=C(C=C1)C2=C(C(=O)C3=C(C(=C(C=C3O2)OC)OC)O)OC)OC	C20H20O8	388.37	Plant	Achillea millefolium	Flavonoid
1660	M27976	Schisanhenol	Gomisin-K3;Schizanhenol	69363-14-0	COc1cc2C[C@H](C)[C@H](C)Cc3cc(OC)c(OC)c(OC)c3-c2c(O)c1OC	C23H30O6	402.48	Plant	Schisandra chinensis	Lignans
1661	M27976	Trifolirhizin	N/A	6807-83-6	OC[C@H]6O[C@@H](Oc1cc2OC[C@H]3c4cc5OCOc5cc4O[C@H]3c2cc1)[C@H](O)[C@@H](O)[C@@H]6O	C22H22O10	446.4	Plant	Sophora flavescens	Flavonoids
1662	M27976	L-KAWAIN	(+)-Kavain;Kavain;(R)-KAWAIN	500-64-1	COC1=CC(=O)O[C@H](C1)\C=C\c1ccccc1	C14H14O3	230.26	Plant	Piper methysticum Forst	Phenols
1663	M27976	TOMATIDINE HYDROCHLORIDE	Tomatidine;Tomatidine HCl	6192-62-7	Cl.C[C@H]1[C@H]2[C@H](C[C@H]3[C@@H]4CC[C@H]5C[C@@H](O)CC[C@]5(C)[C@H]4CC[C@]23C)O[C@@]11CC[C@H](C)CN1	C27H46ClNO2	452.11	Plant	Lycopersicon esculentum	Steroids
1664	M27976	Daphnoretin	Thymelol;Dephnoretin	2034-69-7	COc1cc2cc(Oc3ccc4ccc(=O)oc4c3)c(=O)oc2cc1O	C19H12O7	352.29	Plant	Wikstroemia indica	Coumarins
1665	M27976	yangonin	Y100550	500-62-9	COc1ccc(cc1)\C=C\c1cc(OC)cc(=O)o1	C15H14O4	258.27	Plant	Piper methysticum	Phenols
1666	M27976	Methacycline hydrochloride	Methacycline HCl;Rondomycin	3963-95-9	Cl.CN(C)[C@H]1[C@@H]2[C@@H](O)[C@@H]3C(=C)c4cccc(O)c4C(=O)C3=C(O)[C@]2(O)C(=O)C(C(N)=O)=C1O	C22H23ClN2O8	478.88	Microorganism	N/A	N/A
1667	M27976	Dihydrokavain	7,8-Dihydrokavain;Marindinin;7,8-Dihydrokawain	587-63-3	COC1=CC(=O)O[C@@H](CCc2ccccc2)C1	C14H16O3	232.27	Plant	Piper methysticum Forst	Kavalactones
1668	M27976	Vitexicarpin	Casticin;Quercetagetin 3,6,7,4'-Tetramethyl Ether	479-91-4	COC1=C(C=C(C=C1)C2=C(C(=O)C3=C(C(=C(C=C3O2)OC)OC)O)OC)O	C19H18O8	374.34	Plant	Vitex trifolia var. simplicifolia Cham.	Flavonoid
1669	M27976	Sweroside	N/A	14215-86-2	OC[C@H]1O[C@@H](O[C@@H]2OC=C3[C@@H](CCOC3=O)[C@H]2C=C)[C@H](O)[C@@H](O)[C@@H]1O	C16H22O9	358.34	Plant	Swertia	Iridoids
1670	M27976	Ganoderic acid A	N/A	81907-62-2	CC(CC(=O)CC(C)C(=O)O)C1CC(C2(C1(CC(=O)C3=C2C(CC4C3(CCC(=O)C4(C)C)C)O)C)C)O	C30H44O7	516.67	Plant	Ganoderma lucidum	Triterpenoids
1671	M27976	9'''-MethyllithosperMate B	N/A	1167424-32-9	COC(=O)[C@@H](Cc1ccc(O)c(O)c1)OC(=O)\C=C\c1ccc(O)c2O[C@@H]([C@@H](C(=O)O[C@H](Cc3ccc(O)c(O)c3)C(O)=O)c12)c1ccc(O)c(O)c1	C37H32O16	732.7	Plant	Salvia miltiorrhiza	Phenylpropanoids
1672	M27976	Protosappanin B	FT-0689654;Q-100961	102036-29-3	OC[C@]1(O)COc2cc(O)ccc2-c2cc(O)c(O)cc2C1	C16H16O6	304.29	Plant	Caesalpinia sappan	Miscellaneous
1673	M27976	Harpagoside	N/A	19210-12-9	C[C@@]1(C[C@@H](O)[C@]2(O)C=CO[C@@H](O[C@@H]3O[C@H](CO)[C@@H](O)[C@H](O)[C@H]3O)[C@H]12)OC(=O)\C=C\c1ccccc1	C24H30O11	494.49	Plant	Scrophularia ningpoensis	Iridoids
1674	M27976	Loganic acid	Loganate	22255-40-9	C[C@H]1[C@@H](O)C[C@H]2[C@@H]1[C@H](O[C@@H]1O[C@H](CO)[C@@H](O)[C@H](O)[C@H]1O)OC=C2C(O)=O	C16H24O10	376.35	Plant	Gentiana macrophylla Pall	Iridoids
1675	M27976	Demethyleneberberine	N/A	25459-91-0	Oc1cc2c3cc4ccc(OC)c(OC)c4c[n+]3CCc2cc1O	C19H18NO4+	324.35	Plant	Coptis chinensis	N/A
1676	M27976	Genkwanin	Puddumetin;Apigenin 7-methyl ether;7-O-Methylapigenin	437-64-9	COC1=CC(=C2C(=C1)OC(=CC2=O)C3=CC=C(C=C3)O)O	C16H12O5	284.26	Plant	Lobelia chinensis	Flavonoid
1677	M27976	Morusin	Mulberrochromene	62596-29-6	C\C(C)=C\Cc1c(oc2c3C=CC(C)(C)Oc3cc(O)c2c1=O)-c1ccc(O)cc1O	C25H24O6	420.46	Plant	Morus alba	Flavonoid
1678	M27976	8-O-Acetylshanzhiside methyl ester	Barlerin;ND01	57420-46-9	O=C(OC)C2=CO[C@@H](O[C@@H]1O[C@H](CO)[C@@H](O)[C@H](O)[C@H]1O)[C@H]3[C@@H]2[C@H](O)C[C@]3(C)OC(C)=O	C19H28O12	448.42	Plant	Gardenia jasminoides	N/A
1679	M27976	Solasonine	N/A	19121-58-5	[C@@H]1([C@@H]([C@H]([C@@H]([C@H](O1)CO)O)O)O)O[C@H]1[C@H]([C@H](O[C@H]([C@@H]1O[C@H]1[C@@H]([C@@H]([C@H]([C@@H](O1)C)O)O)O)O[C@@H]1CC2=CC[C@H]3[C@@H]4C[C@@H]5O[C@]6([C@H]([C@@H]5[C@]4(CC[C@@H]3[C@]2(CC1)C)C)C)NC[C@@H](CC6)C)CO)O	C45H73NO16	884.07	Plant	Solanum nigrum	Alkaloids
1680	M27976	Euphorbia factor L1	Euphorbiasteroid	76376-43-7	C[C@H]1C[C@@]2(OC(C)=O)[C@H]([C@H]1OC(=O)Cc1ccccc1)[C@@H](OC(C)=O)[C@@]1(CO1)CC[C@H]1[C@@H](\C=C(C)\C2=O)C1(C)C	C32H40O8	552.66	Plant	Euphorbia pekinensis	Diterpenoids
1681	M27977	Ophiopogonin D	N/A	41753-55-3	C[C@H]1[C@H]2[C@H](C[C@H]3[C@@H]4CC=C5C[C@@H](O)C[C@@H](O[C@@H]6O[C@H](C)[C@H](O)[C@H](O[C@@H]7OC[C@@H](O)[C@H](O)[C@H]7O)[C@H]6O[C@@H]6O[C@@H](C)[C@H](O)[C@@H](O)[C@H]6O)[C@]5(C)[C@H]4CC[C@]23C)O[C@]11CC[C@@H](C)CO1	C44H70O16	855.02	Plant	Ophiopogon japonicus	Steroids
1682	M27977	L-Arginine	(S)-(+)-Arginine;L-Arg	74-79-3	N[C@@H](CCCNC(N)=N)C(O)=O	C6H14N4O2	174.2	Plant	Glycine max	Alkaloids
1683	M27977	Armepavine	(-)-Armepavine;R-Armepavine	524-20-9	CN1CCc2cc(c(cc2[C@H]1Cc1ccc(cc1)O)OC)OC	C19H23NO3	313.39	Plant	Papaver somniferum	Alkaloids
1684	M27977	Rubitecan	RFS 2000;9-Nitrocamptothecin	91421-42-0	CC[C@@]1(O)C(=O)OCc2c1cc1-c3nc4cccc([N+]([O-])=O)c4cc3Cn1c2=O	C20H15N3O6	393.35	Plant	N/A	N/A
1685	M27977	Secoisolariciresinol diglucoside	LGM2605	148244-82-0	COc1cc(C[C@@H](CO[C@@H]2O[C@H](CO)[C@@H](O)[C@H](O)[C@H]2O)[C@H](CO[C@@H]2O[C@H](CO)[C@@H](O)[C@H](O)[C@H]2O)Cc2ccc(O)c(OC)c2)ccc1O	C32H46O16	686.71	Plant	Linum	Lignans
1686	M27977	Acetyl shikonin	N/A	24502-78-1	CC(=O)O[C@H](C\C=C(\C)C)C1=CC(=O)c2c(O)ccc(O)c2C1=O	C18H18O6	330.33	Plant	Lithosperraum erythrorhizon	Quinones
1687	M27977	Shionone	Shionon	10376-48-4	CC1C(=O)CCC2C1(CCC3C2(CCC4(C3(CCC(C4)(C)CCC=C(C)C)C)C)C)C	C30H50O	426.72	Plant	Chrysanthemum morifolium	Triterpenoids
1688	M27977	Bisdemethoxycurcumin	Didemethoxycurcumin;Curcumin III	24939-16-0	Oc1ccc(cc1)\C=C\C(=O)CC(=O)\C=C\c1ccc(O)cc1	C19H16O4	308.33	Plant	Curcuma longa;Curcuma aromatica	Curcuminoid
1689	M27977	(+)-Pteryxin	Pteryxin	13161-75-6	C\C=C(\C)C(=O)O[C@H]1[C@@H](OC(C)=O)C(C)(C)Oc2ccc3ccc(=O)oc3c12	C21H22O7	386.4	Plant	Peucedanum decursivum Maxim.	Coumarins
1690	M27977	Phellodendrine chloride	N/A	104112-82-5	[Cl-].COc1cc2C[N+]3(C)CCc4cc(OC)c(O)cc4[C@@H]3Cc2cc1O	C20H24ClNO4	377.86	Plant	Phellodendron chinense	N/A
1691	M27977	Atractylenolide I	N/A	73069-13-3	CC1=C2C[C@H]3C(=C)CCC[C@]3(C)C=C2OC1=O	C15H18O2	230.3	Plant	Atractylodes macrocephala Koidz.	Sesquiterpenoids
1692	M27977	Artemisinic acid	Artemisic acid;(+)-Artemisinic Acid	80286-58-4	C[C@@H]1CC[C@H]([C@H]2C=C(C)CC[C@@H]12)C(=C)C(O)=O	C15H22O2	234.33	Plant	Artemisia annua	Sesquiterpenoids
1693	M27977	Nomilin	N/A	1063-77-0	CC(=O)O[C@H]1CC(=O)OC(C)(C)[C@@H]2CC(=O)[C@]3(C)[C@H](CC[C@@]4(C)[C@@H](OC(=O)[C@H]5O[C@@]345)c3ccoc3)[C@@]12C	C28H34O9	514.57	Plant	Citrus reticulata	Triterpenoids
1694	M27977	β-Elemonic Acid	Beta-Elemonic acid;3-Oxotirucallenoic Acid;Elemadienonic Acid;3-oxo Tirucallic Acid	28282-25-9	C\C(C)=C/CC[C@@H]([C@@H]1CC[C@]2(C)C3=C(CC[C@@]12C)[C@@]1(C)CCC(=O)C(C)(C)[C@@H]1CC3)C(O)=O	C30H46O3	454.69	Plant	Poria cocos	Triterpenoids
1695	M27977	Isoquercitrin	Hirsutrin;3-Glucosylquercetin;Quercetin 3-o-glucopyranoside	482-35-9	OC[C@H]1O[C@@H](Oc2c(oc3cc(O)cc(O)c3c2=O)-c2ccc(O)c(O)c2)[C@H](O)[C@@H](O)[C@@H]1O	C21H20O12	464.37	Plant	Quercus aliena	Flavonoid
1696	M27977	5-O-Methylvisammioside	4'-O-β-D-Glucosyl-5-O-methylvisamminol;5-O-Methylvisamminol glucoside	84272-85-5	COc1c2C[C@H](Oc2cc2oc(C)cc(=O)c12)C(C)(C)O[C@@H]1O[C@H](CO)[C@@H](O)[C@H](O)[C@H]1O	C22H28O10	452.46	Plant	Saposhnikovia divaricata	Polyphenols
1697	M27977	Isochlorogenic acid B	3,4-Dicaffeoylquinic acid	14534-61-3	O[C@@H]1C[C@](O)(C[C@@H](OC(=O)\C=C\c2ccc(O)c(O)c2)[C@@H]1OC(=O)\C=C\c1ccc(O)c(O)c1)C(O)=O	C25H24O12	516.45	Plant	Lonicera japonica	Phenylpropanoids	SARS CoV-2 Mpro	Su HX, Yao S, Zhao WF, Li MJ, Liu J, Shang WJ, Xie H, Ke CQ, Hu HC, Gao MN, Yu KQ, Liu H, Shen JS, Tang W, Zhang LK, Xiao GF, Ni L, Wang DW, Zuo JP, Jiang HL, Bai F, Wu Y, Ye Y, Xu YC. Anti-SARS-CoV-2 activities in vitro of Shuanghuanglian preparations and bioactive ingredients. Acta Pharmacol Sin. 2020 Sep;41(9):1167-1177. doi: 10.1038/s41401-020-0483-6. Epub 2020 Jul 31. PMID: 32737471; PMCID: …
1698	M27977	Polygalic acid	Senegenic acid	1260-04-4	CC1(C)CC[C@@]2(CCC3=C(CC[C@@H]4[C@@]5(C)C[C@H](O)[C@H](O)[C@](C)([C@@H]5CC[C@@]34C)C(O)=O)[C@@H]2C1)C(O)=O	C29H44O6	488.66	Plant	Polygala tenuifolia	Triterpenoids
1699	M27977	8-O-Acetylharpagide	Acetylharpagide;8-Acetylharpagide;3-Acetylharpagide	6926-14-3	CC(=O)O[C@@]1(C)C[C@@H](O)[C@]2(O)C=CO[C@@H](O[C@@H]3O[C@H](CO)[C@@H](O)[C@H](O)[C@H]3O)[C@H]12	C17H26O11	406.38	Plant	Scrophularia ningpoensis	Iridoids
1700	M27977	Dehydrodiisoeugenol	N/A	2680-81-1	COc1cc(\C=C\C)cc2C(C)C(Oc12)c1ccc(O)c(OC)c1	C20H22O4	326.39	Plant	Myristica fragrans	Lignans
1701	M27977	(+)-Corynoline	Corynoline	18797-79-0	CN1Cc2c3OCOc3ccc2[C@@]2(C)[C@@H](O)Cc3cc4OCOc4cc3[C@@H]12	C21H21NO5	367.4	Plant	Corydalis ambigua	Alkaloids
1702	M27977	Phorbol	4β-Phorbol;(+)-Phorbol	17673-25-5	C[C@@H]1[C@@H](O)[C@]2(O)[C@H]([C@@H]3C=C(CO)C[C@@]4(O)[C@@H](C=C(C)C4=O)[C@@]13O)C2(C)C	C20H28O6	364.43	Plant	Euphorbiaceae	Diterpenoids
1703	M27977	Anhydroicaritin	Beta-Anhydroicaritin	38226-86-7	COc1ccc(cc1)-c1oc2c3CCC(C)(C)Oc3cc(O)c2c(=O)c1O	C21H20O6	368.38	Plant	Epimedium	Flavonoid
1704	M27977	Periplocin	Periplocoside	13137-64-9	CO[C@H]1C[C@H](O[C@H]2CC[C@]3(C)[C@H]4CC[C@]5(C)[C@H](CC[C@]5(O)[C@@H]4CC[C@]3(O)C2)C2=CC(=O)OC2)O[C@H](C)[C@H]1O[C@@H]1O[C@H](CO)[C@@H](O)[C@H](O)[C@H]1O	C36H56O13	696.83	Plant	Periploca sepium	Steroids
1705	M27977	Dehydroabietic acid	Dehydroabietate	1740-19-8	CC(C)c1ccc2c(CC[C@H]3[C@@](C)(CCC[C@]23C)C(O)=O)c1	C20H28O2	300.44	Plant	Pinus	Diterpenoids
1706	M27977	Cucurbitacin IIA	Curcurbitacin IIA;Hemslecin A;Dihydrocucurbitacin Q1	58546-34-2	CC(=O)OC(C)(C)CCC(=O)[C@](C)(O)[C@H]1[C@H](O)C[C@@]2(C)[C@@H]3CC=C4[C@@H](C[C@H](O)[C@@H](O)C4(C)C)[C@]3(C)C(=O)C[C@]12C	C32H50O8	562.74	Plant	Hemsleya amabilis	Triterpenoids
1707	M27977	Corylifol A	Corylinin	775351-88-7	C\C(C)=C\CC\C(C)=C\Cc1cc(ccc1O)-c1coc2cc(O)ccc2c1=O	C25H26O4	390.47	Plant	Psoralea corylifolia	Flavonoid
1708	M27977	Columbin	N/A	546-97-4	C[C@@]12C[C@H](OC(=O)[C@@H]1CC[C@]1(C)[C@H]2[C@@H]2OC(=O)[C@@]1(O)C=C2)c1ccoc1	C20H22O6	358.39	Plant	Stephania tetrandra	Diterpenoids
1709	M27977	Picfeltarraenin IB	N/A	97230-46-1	CC(C)C1=CC(=O)[C@](C)(O1)[C@H]1[C@H](O)C[C@@]2(C)[C@@H]3CC=C4[C@@H](CC[C@@H](O[C@@H]5O[C@H](CO)[C@@H](O)[C@H](O)[C@H]5O[C@@H]5O[C@@H](C)[C@H](O)[C@@H](O)[C@H]5O)C4(C)C)[C@]3(C)C(=O)C[C@]12C	C42H64O14	792.95	Plant	Picria felterrae	Triterpenoids
1710	M27977	Rutundic acid	Rotundic acid	20137-37-5	C[C@@H]1CC[C@@]2(CC[C@]3(C)C(=CC[C@@H]4[C@@]5(C)CC[C@H](O)[C@@](C)(CO)[C@@H]5CC[C@@]34C)[C@@H]2[C@]1(C)O)C(O)=O	C30H48O5	488.7	Plant	Ilex	Triterpenoids
1711	M27977	Pseudolaric acid A	NSC 615487	82508-32-5	CC(=O)O[C@]12CCC(C)=CC[C@]11CC[C@H]2[C@](C)(OC1=O)\C=C\C=C(/C)C(O)=O	C22H28O6	388.46	Plant	Pseudolarix amabilis	Diterpenoids
1712	M27977	Glycitein	Glycetein	40957-83-3	COc1cc2c(cc1O)occ(-c1ccc(O)cc1)c2=O	C16H12O5	284.26	Plant	Glycine max (L.) merr.	Flavonoid
1713	M27977	Mulberroside A	N/A	102841-42-9	OC[C@H]1O[C@H](Oc2ccc(\C=C\c3cc(O)cc(O[C@@H]4O[C@H](CO)[C@@H](O)[C@H](O)[C@H]4O)c3)c(O)c2)[C@H](O)[C@@H](O)[C@@H]1O	C26H32O14	568.52	Plant	Morus alba	Phenols
1714	M27977	Gossypol	BL 193;Pogosin;NSC 56817	303-45-7	CC(C)c1c(O)c(O)c(C=O)c2c(O)c(c(C)cc12)-c1c(C)cc2c(C(C)C)c(O)c(O)c(C=O)c2c1O	C30H30O8	518.55	Plant	Gossypium spp	Phenols
1715	M27977	Diosbulbin B	N/A	20086-06-0	C[C@@]12C[C@@H](O[C@@]11C[C@H](OC1=O)[C@@H]1[C@H]3C[C@@H](C[C@@H]21)OC3=O)c1ccoc1	C19H20O6	344.36	Plant	Dioscorea bulbifera	Diterpenoids
1716	M27977	Pristimerin	Celastrol methyl ester	1258-84-0	COC(=O)[C@]1(C)CC[C@]2(C)CC[C@]3(C)C4=CC=C5C(C)=C(O)C(=O)C=C5[C@]4(C)CC[C@@]3(C)[C@@H]2C1	C30H40O4	464.64	Plant	Tripterygium wilfordii	Triterpenoids
1717	M27977	Corydaline	Corydalin;(+)-Corydaline	518-69-4	COc1cc2CCN3Cc4c(ccc(OC)c4OC)[C@H](C)[C@@H]3c2cc1OC	C22H27NO4	369.46	Plant	Corydalis ambigua	Alkaloids
1718	M27977	Kirenol	Kirel	52659-56-0	C[C@@]1(CO)C[C@@H](O)C[C@@]2(C)[C@@H]3CC[C@@](C)(C=C3CC[C@H]12)[C@@H](O)CO	C20H34O4	338.48	Plant	Siegesbeckia orientalis	Diterpenoids
1719	M27977	Vaccarin	N/A	53452-16-7	OC[C@H]1O[C@@H](Oc2ccc(cc2)-c2cc(=O)c3c(O)c([C@@H]4O[C@H](CO)[C@@H](O)[C@H](O)[C@H]4O[C@@H]4OC[C@H](O)[C@H](O)[C@H]4O)c(O)cc3o2)[C@H](O)[C@@H](O)[C@@H]1O	C32H38O19	726.64	Plant	Vaccaria segetalis	Flavonoid
1720	M27977	Crocin I	Gardenia Yellow;alpha-Crocin;Crocine	94238-00-3	CC(\C=C\C=C(/C)C(=O)O[C@@H]1O[C@H](CO[C@@H]2O[C@H](CO)[C@@H](O)[C@H](O)[C@H]2O)[C@@H](O)[C@H](O)[C@H]1O)=C/C=C/C=C(C)/C=C/C=C(\C)C(=O)O[C@@H]1O[C@H](CO[C@@H]2O[C@H](CO)[C@@H](O)[C@H](O)[C@H]2O)[C@@H](O)[C@H](O)[C@H]1O	C44H64O24	976.97	Plant	Crocus sativus	Diterpenoids
1721	M27977	Linderalactone	N/A	728-61-0	Cc1coc2C\C(C)=C\CCC3=C[C@@H](OC3=O)c12	C15H16O3	244.29	Plant	Lindera aggregata	Sesquiterpenoids
1722	M27977	Pinoresinol diglucoside	Pinoresinol Diglucopyranoside	63902-38-5	COc1cc(ccc1O[C@@H]1O[C@H](CO)[C@@H](O)[C@H](O)[C@H]1O)[C@H]1OC[C@H]2[C@@H]1CO[C@@H]2c1ccc(O[C@@H]2O[C@H](CO)[C@@H](O)[C@H](O)[C@H]2O)c(OC)c1	C32H42O16	682.67	Plant	Eucommia ulmoides	Lignans
1723	M27977	Spirostan-3-ol	Sarsaponin	82597-74-8	C[C@H]1[C@H]2[C@H](C[C@H]3[C@@H]4CCC5CC(O)CC[C@]5(C)[C@H]4CC[C@]23C)O[C@]11CCC(C)CO1	C27H44O3	416.64	Plant	Agave sisalana Perrine	Glycosides
1724	M27977	Alkannin	Shikonin	517-88-4	C\C(C)=C\C[C@H](O)C1=CC(=O)c2c(O)ccc(O)c2C1=O	C16H16O5	288.3	Plant	Lithosperraum erythrorhizon	Quinones	SARS CoV-2 Mpro	Li J, Zhou X, Zhang Y, Zhong F, Lin C, McCormick PJ, Jiang F, Luo J, Zhou H, Wang Q, Fu Y, Duan J, Zhang J. Crystal structure of SARS-CoV-2 main protease in complex with the natural product inhibitor shikonin illuminates a unique binding mode. Sci Bull (Beijing). 2021 Apr 15;66(7):661-663. doi: 10.1016/j.scib.2020.10.018. Epub 2020 Oct 29. PMID: 33163253; PMCID: PMC7598899.
1725	M27977	Senkyunolide I	N/A	94596-28-8	CCC\C=C1OC(=O)C2=C/1CC[C@H](O)[C@H]2O	C12H16O4	224.25	Plant	Ligusticum chuanxiong	Miscellaneous
1726	M27977	Acetylcorynoline	O-Acetylcorynoline;(+)-Corynoline Acetate	18797-80-3	CN1Cc2c3OCOc3ccc2[C@@]2(C)[C@H](Cc3cc4OCOc4cc3[C@@H]12)OC(C)=O	C23H23NO6	409.43	Plant	Corydalis ambigua	Alkaloids
1727	M27977	Berberine hydrogen sulphate	Berberine Sulfate;Umbellatine Sulfate	633-66-9	COC1=C(C2=C[N+]3=C(C=C2C=C1)C4=CC5=C(C=C4CC3)OCO5)OC.OS(=O)(=O)[O-]	C20H19NO8S	433.43	Plant	Coptis chinensis	Alkaloids
1728	M27977	Humantenmine	N/A	82354-38-9	CCC1=N[C@H]2C[C@]3([C@H]4C[C@@H]1[C@@H]2CO4)C(=O)N(OC)c1ccccc31	C19H22N2O3	326.39	Plant	Gelsemium elegans	Alkaloids
1729	M27977	Fargesin	(+/-)-Fargesin	31008-19-2	COc1ccc(cc1OC)[C@@H]1OC[C@H]2[C@@H]1CO[C@@H]2c1ccc2OCOc2c1	C21H22O6	370.4	Plant	Magnolia biondii	Lignans
1730	M27977	Notopterol	N/A	88206-46-6	C\C(C)=C\C(O)C\C(C)=C\COc1c2ccoc2cc2oc(=O)ccc12	C21H22O5	354.4	Plant	Notopterygium incisum	Coumarins
1731	M27977	Ruscogenin	N/A	472-11-7	C[C@H]1[C@H]2[C@H](C[C@H]3[C@@H]4CC=C5C[C@@H](O)C[C@@H](O)[C@]5(C)[C@H]4CC[C@]23C)O[C@]11CC[C@@H](C)CO1	C27H42O4	430.62	Plant	Ophiopogon japonicus	Steroids
1732	M27977	Narirutin	Naringenin-7-O-rutinoside;Isonaringin	14259-46-2	C[C@@H]1O[C@@H](OC[C@H]2O[C@@H](Oc3cc(O)c4C(=O)C[C@H](Oc4c3)c3ccc(O)cc3)[C@H](O)[C@@H](O)[C@@H]2O)[C@H](O)[C@H](O)[C@H]1O	C27H32O14	580.53	Plant	Citrus grandis	Flavonoid
1733	M27977	Praeruptorin B	N/A	81740-07-0	C\C=C(/C)C(=O)OC1C(OC(=O)C(\C)=C\C)C(C)(C)Oc2ccc3ccc(=O)oc3c12	C24H26O7	426.46	Plant	Peucedanum praeruptorum Dunn.	Coumarins
1734	M27977	Irisflorentin	N/A	41743-73-1	COc1cc(cc(OC)c1OC)-c1coc2cc3OCOc3c(OC)c2c1=O	C20H18O8	386.35	Plant	Belamcanda chinensis (L.) DC.	Flavonoid
1735	M27977	Isoorientin	Homoorientin;Luteolin-6-C-glucoside	4261-42-1	OC[C@H]1O[C@H]([C@H](O)[C@@H](O)[C@@H]1O)c1c(O)cc2oc(cc(=O)c2c1O)-c1ccc(O)c(O)c1	C21H20O11	448.38	Plant	Polygonum orientale	Flavonoid
1736	M27977	Tuberstemonine	Tuberostemonine	6879-01-2	CC[C@H]1[C@@H]2OC(=O)[C@@H](C)[C@@H]2[C@H]2C[C@@H]([C@@H]3C[C@H](C)C(=O)O3)N3CCCC[C@H]1[C@H]23	C22H33NO4	375.5	Plant	Stemona japonica	Alkaloids
1737	M27977	Demethylzeylasteral	Demethylzeylasteral (T-96)	107316-88-1	C[C@]12CC[C@](C)(C[C@H]1[C@]1(C)CC[C@]3(C)C(=CC(=O)c4c(C=O)c(O)c(O)cc34)[C@@]1(C)CC2)C(O)=O	C29H36O6	480.59	Plant	Tripterygium wilfordii	Triterpenoids
1738	M27977	Magnoflorine chloride	Escholine chloride;Thalictrine chloride;Corytuberine methochloride	6681-18-1	[Cl-].COc1ccc2C[C@H]3c4c(CC[N+]3(C)C)cc(OC)c(O)c4-c2c1O	C20H24ClNO4	377.86	Plant	Magnolia liliflora	Alkaloids
1739	M27977	Diosmetin-7-O-beta-D-glucopyranoside	Eridictiol	20126-59-4	COc1ccc(cc1O)-c1cc(=O)c2c(O)cc(O[C@@H]3O[C@H](CO)[C@@H](O)[C@H](O)[C@H]3O)cc2o1	C22H22O11	462.4	Plant	Chrysanthemum morifolium	Flavonoid
1740	M27977	Phellodendrine	Phallodendrin	6873-13-8	COc1cc2C[N@+]3(C)CCc4cc(OC)c(O)cc4[C@@H]3Cc2cc1O	C20H24NO4+	342.41	Plant	Phellodendron chinense	Alkaloids
1741	M27977	Tiliroside	Tribuloside	20316-62-5	O[C@@H]1[C@@H](COC(=O)\C=C\c2ccc(O)cc2)O[C@@H](Oc2c(oc3cc(O)cc(O)c3c2=O)-c2ccc(O)cc2)[C@H](O)[C@H]1O	C30H26O13	594.52	Plant	Agrimonia pilosa	Flavonoid
1742	M27977	Eriodictyol	Huazhongilexone	552-58-9	Oc1cc(O)c2C(=O)C[C@H](Oc2c1)c1ccc(O)c(O)c1	C15H12O6	288.25	Plant	Citrus sinensis	Flavonoid
1743	M27977	AKBA	Acetyl-11-keto-β-boswellic acid;3-O-Acetyl-11-keto-β-boswellic acid;3-O-Acetyl-11-keto-beta-boswellic acid	67416-61-9	C[C@@H]1CC[C@]2(C)CC[C@]3(C)C(=CC(=O)[C@@H]4[C@@]5(C)CC[C@@H](OC(C)=O)[C@@](C)([C@@H]5CC[C@@]34C)C(O)=O)[C@@H]2[C@H]1C	C32H48O5	512.73	Plant	Boswellia carterii Birdw.	Triterpenoids
1744	M27977	Corynoxine hydrochloride(6877-32-3(free base))	N/A	T5143	Cl.[H][C@@]12C[C@@H]([C@H](CC)CN1CC[C@@]21C(=O)Nc2ccccc12)C(=C/OC)\C(=O)OC	C22H29ClN2O4	420.93	Plant	Uncaria rhynchopylla.	Alkaloids
1745	M27977	Nepitrin	Nepetin-7-glucoside	569-90-4	COc1c(O[C@@H]2O[C@H](CO)[C@@H](O)[C@H](O)[C@H]2O)cc2oc(cc(=O)c2c1O)-c1ccc(O)c(O)c1	C22H22O12	478.4	Plant	Salvia plebeia R.Br.	Flavonoid
1746	M27977	Astragaloside III	N/A	84687-42-3	CC(C)(O)[C@@H]1CC[C@@](C)(O1)[C@H]1[C@@H](O)C[C@@]2(C)[C@@H]3C[C@H](O)[C@@H]4[C@]5(C[C@@]35CC[C@]12C)CC[C@H](O[C@@H]1OC[C@@H](O)[C@H](O)[C@H]1O[C@@H]1O[C@H](CO)[C@@H](O)[C@H](O)[C@H]1O)C4(C)C	C41H68O14	784.98	Plant	Astragalus membranaceus	Triterpenoids
1747	M27977	Ginsenoside Re	Panaxoside Re;Sanchinoside Re;Ginsenoside B2;Chikusetsusaponin Ivc	52286-59-6	C[C@@H]1O[C@@H](O[C@@H]2[C@@H](O)[C@H](O)[C@@H](CO)O[C@H]2O[C@H]2C[C@]3(C)[C@H](C[C@@H](O)[C@@H]4[C@H](CC[C@@]34C)[C@](C)(CC\C=C(/C)C)O[C@@H]3O[C@H](CO)[C@@H](O)[C@H](O)[C@H]3O)[C@@]3(C)CC[C@H](O)C(C)(C)[C@H]23)[C@H](O)[C@H](O)[C@H]1O	C48H82O18	947.14	Plant	Panax ginseng	Glycosides
1748	M27977	Diffractaic Acid	NSC 5901;NSC 685595	436-32-8	Cc1cc(c(c(c1C(=O)O)O)C)OC(=O)c1c(c(c(cc1C)OC)C)OC	C20H22O7	374.38	Plant	Usnea diffracta Vain.	N/A
1749	M27977	Obtusifolin	N/A	477-85-0	COc1c(O)c(C)cc2C(=O)c3cccc(O)c3C(=O)c12	C16H12O5	284.26	Plant	Cassia angustifolia	Anthraquinones
1750	M27977	Palonosetron hydrochloride	Palonosetron HCl;RS 25259;RS 25259 197	135729-62-3	Cl.O=C1N(C[C@H]2CCCc3cccc1c23)[C@@H]1CN2CCC1CC2	C19H24N2O·HCl	332.87	Microorganism	N/A	Alkaloids
1751	M27977	Qingyangshengenin	Qingyangshengenin A;Cynanchagenin	84745-94-8	CC(=O)[C@]1(O)CC[C@@]2(O)[C@]1(C)[C@@H](C[C@@H]1[C@@]3(C)CC[C@H](O)CC3=CC[C@@]21O)OC(=O)c1ccc(O)cc1	C28H36O8	500.58	Plant	Cynanchum otophyllum	Steroids
1752	M27977	Aristololactam I	Aristolactam;Aristololactum	13395-02-3	COc1cccc2c1cc1NC(=O)c3cc4OCOc4c2c13	C17H11NO4	293.27	Plant	Aristolochia debilis Sieb. et Zucc	Alkaloids
1753	M27977	coniferin	Abietin;Coniferoside	531-29-3	COc1cc(\C=C\CO)ccc1O[C@@H]1O[C@H](CO)[C@@H](O)[C@H](O)[C@H]1O	C16H22O8	342.34	Plant	Acanthopanax gracilistylus.	Phenylpropanoids
1754	M27977	Herbacetin	N/A	527-95-7	C1=CC(=CC=C1C2=C(C(=O)C3=C(O2)C(=C(C=C3O)O)O)O)O	C15H10O7	302.23	Plant	Equisetum hyemale	Flavonoid	SARS CoV-2 Mpro	Raman K, Rajagopal K, Islam F, Dhawan M, Mitra S, Aparna B, Varakumar P, Byran G, Choudhary OP, Emran TB. Role of natural products towards the SARS-CoV-2: A critical review. Ann Med Surg (Lond). 2022 Aug;80:104062. doi: 10.1016/j.amsu.2022.104062. Epub 2022 Jul 2. PMID: 35814035; PMCID: PMC9249430.
1755	M27977	Telocinobufagin	Telocinobufogenin;Telobufotoxin	472-26-4	C[C@]12CC[C@H]3[C@@H](CC[C@]4(O)C[C@@H](O)CC[C@]34C)[C@@]1(O)CC[C@@H]2c1ccc(=O)oc1	C24H34O5	402.53	Animal	N/A	Steroids
1756	M27977	Gamabufotalin	Gamabufagin	465-11-2	C[C@]12C[C@@H](O)[C@H]3[C@@H](CC[C@@H]4C[C@@H](O)CC[C@]34C)[C@@]1(O)CC[C@@H]2c1ccc(=O)oc1	C24H34O5	402.53	Animal	N/A	Steroids
1757	M27977	Bufotaline	Bufotalin	471-95-4	CC(=O)O[C@H]1C[C@]2(O)[C@@H]3CC[C@@H]4C[C@@H](O)CC[C@]4(C)[C@H]3CC[C@]2(C)[C@H]1c1ccc(=O)oc1	C26H36O6	444.56	Animal	N/A	Steroids
1758	M27977	Ellipticine hydrochloride	NSC 71795 (hydrochloride);Ellipticine HCl	5081-48-1	Cl.Cc1c2[nH]c3ccccc3c2c(C)c2cnccc12	C17H15ClN2	282.76	Plant	N/A	N/A
1759	M27977	Byakangelicol	N/A	26091-79-2	COc1c2ccoc2c(OC[C@H]2OC2(C)C)c2oc(=O)ccc12	C17H16O6	316.3	Plant	Angelica biserrata	Coumarins
1760	M27977	Mulberroside C	N/A	102841-43-0	CC1(C)Oc2cc3oc(cc3cc2CC1O)-c1cc(O)cc(O[C@@H]2OC[C@@H](O)[C@H](O)[C@H]2O)c1	C24H26O9	458.46	Plant	Morus alba	Phenols
1761	M27978	Doxycycline	Vibramycin;Doxytetracycline;Doxiciclina;Doxycyclinum	564-25-0	[C@@H]12[C@](C(=C3[C@H]([C@@H]2O)[C@H](c2c(C3=O)c(ccc2)O)C)O)(C(=O)C(=C([C@H]1N(C)C)O)C(=O)N)O	C22H24N2O8	444.44	Microorganism	N/A	Miscellaneous
1762	M27978	Ivermectin	MK-933	70288-86-7	CO[C@H]1C[C@H](O[C@H]2[C@@H](C)/C=C/C=C/3\CO[C@H]4[C@]3(O)[C@@H](C=C([C@H]4O)C)C(=O)O[C@H]3C[C@@H](C/C=C/2\C)O[C@]2(C3)CC[C@@H]([C@H](O2)[C@H](CC)C)C)O[C@H]([C@@H]1O[C@H]1C[C@H](OC)[C@H]([C@@H](O1)C)O)C	C48H74O14	875.09	Microorganism	N/A	Others
1763	M27978	Glucosamine sulfate	D-Glucosaminesulfate;D-Glucosamine sulphate	29031-19-4	OC[C@@H](O)[C@@H](O)[C@H](O)[C@@H](N)C=O.O=S(=O)(O)O	C6H13NO5·H2SO4	277.25	Organism	N/A	Miscellaneous
1764	M27978	Teicoplanin	MDL-507;Antibiotic MDL-507;Teichomycin	61036-62-2	CC(=O)N[C@@H]1[C@@H](O)[C@H](O)[C@@H](CO)O[C@H]1O[C@H]1[C@@H]2NC(=O)[C@H](NC(=O)[C@@H]3NC(=O)[C@H]4NC(=O)[C@@H](Cc5ccc(Oc6cc3cc(Oc3ccc1cc3Cl)c6O[C@@H]1O[C@H](CO)[C@@H](O)[C@H](O)[C@H]1N)c(Cl)c5)NC(=O)[C@H](N)c1ccc(O)c(Oc3cc(O)cc4c3)c1)c1ccc(O)c(c1)-c1c(O[C@H]3O[C@H](CO)[C@@H](O)[C@H](O)[C@@H]3O)cc(O)cc1[C@@H](NC2=O)C(O)=O	C88H97Cl2N9O33	1879.67	Microorganism	N/A	Glycopeptides
1765	M27978	Lanatoside C	Isolanid;Cedilanid;Ceglunate	17575-22-3	C[C@@H]1[C@H]([C@H](C[C@@H](O1)O[C@H]2CC[C@]3([C@@H](C2)CC[C@@H]4[C@@H]3C[C@H]([C@]5([C@@]4(CC[C@@H]5C6=CC(=O)OC6)O)C)O)C)O)O[C@H]7C[C@@H]([C@@H]([C@H](O7)C)O[C@H]8C[C@@H]([C@@H]([C@H](O8)C)O[C@H]9[C@@H]([C@H]([C@@H]([C@H](O9)CO)O)O)O)OC(=O)C)O	C49H76O20	985.12	Plant	N/A	Glycosides
1766	M27978	Antimycin A	N/A	1397-94-0	CCCCCC[C@@H]1[C@@H](OC(=O)CC(C)C)[C@H](C)OC(=O)[C@@H](NC(=O)c2cccc(NC=O)c2O)[C@@H](C)OC1=O	C13H14O5	548.63	Animal	N/A	N/A
1767	M27978	Ciwujianoside-B	yemuoside YM;acanthopanax senticosides B	114902-16-8	C[C@@H]1O[C@@H](O[C@H]2[C@H](O)[C@@H](O)[C@H](OC[C@H]3O[C@@H](OC(=O)[C@]45CCC(=C)C[C@H]4C4=CC[C@@H]6[C@@]7(C)CC[C@H](O[C@@H]8OC[C@H](O)[C@H](O)[C@H]8O[C@@H]8O[C@@H](C)[C@H](O)[C@@H](O)[C@H]8O)C(C)(C)[C@@H]7CC[C@@]6(C)[C@]4(C)CC5)[C@H](O)[C@@H](O)[C@@H]3O)O[C@@H]2CO)[C@H](O)[C@H](O)[C@H]1O	C59H94O24	1189.35	Plant	Eleutherococcus senticosus	Glycosides
1768	M27978	Trichostatin A	TSA	58880-19-6	C[C@H](\C=C(C)\C=C\C(=O)NO)C(=O)c1ccc(cc1)N(C)C	C17H22N2O3	302.4	Microorganism	N/A	Others
1769	M27978	Staurosporine	AM-2282;Antibiotic AM-2282;CGP 41251	62996-74-1	CN[C@@H]1C[C@H]2O[C@@](C)([C@@H]1OC)n1c3ccccc3c3c4CNC(=O)c4c4c5ccccc5n2c4c13	C28H26N4O3	466.53	Microorganism	N/A	Others
1770	M27978	Vinorelbine	KW-2307 base	71486-22-1	CCC1=C[C@@H]2C[N@](C1)Cc1c([nH]c3ccccc13)[C@@](C2)(C(=O)OC)c1cc2c(cc1OC)N(C)[C@@H]1[C@]22CCN3CC=C[C@](CC)([C@@H]23)[C@@H](OC(C)=O)[C@]1(O)C(=O)OC	C45H54N4O8	778.93	Plant	Catharanthus roseus	Alkaloids
1771	M27978	Kuromanin chloride	Cyanidin 3-O-glucoside chloride;Chrysontemin;Chrysontemin chloride;Glucocyanidin chloride	7084-24-4	[Cl-].OC[C@H]1O[C@@H](Oc2cc3c(O)cc(O)cc3[o+]c2-c2ccc(O)c(O)c2)[C@H](O)[C@@H](O)[C@@H]1O	C21H21ClO11	484.84	Plant	Chrysanthemum indicum	Flavonoid
1772	M27978	Polyphyllin B	Formosanin C	50773-42-7	[C@H]1([C@H]([C@@H]([C@H]([C@@H](O1)O[C@@H]1CC2=CC[C@H]3[C@@H]4C[C@@H]5O[C@@]6([C@H]([C@@H]5[C@]4(CC[C@@H]3[C@]2(CC1)C)C)C)CC[C@H](CO6)C)O[C@H]1[C@@H]([C@@H]([C@H]([C@@H](O1)C)O)O)O)O)O[C@H]1[C@@H]([C@@H]([C@H]([C@@H](O1)C)O[C@H]1[C@@H]([C@@H]([C@H]([C@@H](O1)C)O)O)O)O)O)CO	C51H82O20	1015.2	Plant	RhizomaParidis Yunnanensis	Glycosides
1773	M27978	Ganoderic acid C6	N/A	105742-76-5	C[C@H](CC(=O)C[C@@H](C)C(O)=O)[C@H]1CC(=O)[C@@]2(C)C3=C(C(=O)[C@@H](O)[C@]12C)[C@@]1(C)CC[C@H](O)C(C)(C)C1CC3=O	C30H42O8	530.65	Plant	Ganoderma lucidum	Triterpenoids
1774	M27978	Ganoderic acid D	N/A	108340-60-9	C[C@H](CC(=O)CC(C)C(O)=O)[C@H]1CC(=O)[C@@]2(C)C3=C(C(=O)C[C@]12C)[C@@]1(C)CCC(=O)C(C)(C)[C@@H]1C[C@@H]3O	C30H42O7	514.65	Plant	Ganoderma lucidum	Triterpenoids
1775	M27978	Tenacigenin B, 3-O-β-Allopyranosyl-(1→4)	N/A	1260252-18-3	CO[C@@H]1C[C@H](O[C@H]2CC[C@@]3(C)[C@@H](CC[C@@]45O[C@@]44CC[C@@H](C(C)=O)[C@@]4(C)[C@H](OC(C)=O)[C@@H](OC(=O)C(C)C)[C@H]35)C2)O[C@H](C)[C@H]1O[C@@H]1O[C@H](C)[C@@H](O)[C@@H](OC)[C@H]1O	C41H64O14	780.94	Plant	Marsdenia tenacissima	Esters
1776	M27978	Usaramine	NISTC15503874;(15E)-Retrorsine;Mucronatine	15503-87-4	C\C=C1/C[C@@H](C)[C@](O)(CO)C(=O)OCC2=CCN3CC[C@@H](OC1=O)[C@@H]23	C18H25NO6	351.39	Plant	Crotalaria mucronata	Alkaloids
1777	M27978	Palmatrubine	Palmatrubin	16176-68-4	COc1cc2CC[n+]3cc4c(O)c(OC)ccc4cc3-c2cc1OC	C20H20NO4+	338.38	Plant	Tinospora sagittata	Alkaloids
1778	M27978	Dendrobine	N/A	2115-91-5	CC(C)[C@@H]1[C@H]2OC(=O)[C@@H]1[C@@H]1CC[C@@H]3CN(C)[C@H]2[C@]13C	C16H25NO2	263.38	Plant	Dendrobium nobile	Alkaloids
1779	M27978	Carbidopa	(S)-(-)-Carbidopa;Lodosyn	28860-95-9	C[C@@](Cc1cc(O)c(O)cc1)(NN)C(=O)O	C10H14N2O4	226.23	Plant	N/A	N/A
1780	M27978	Silychristin	Silicristin	33889-69-9	COc1cc(ccc1O)[C@@H]1Oc2c(cc(cc2O)[C@H]2Oc3cc(O)cc(O)c3C(=O)[C@@H]2O)[C@H]1CO	C25H22O10	482.44	Plant	Silybum Adans	Flavonoid
1781	M27978	Columbamine	Dehydroisocorypalmine;Columbamin	3621-36-1	COC1=C(C2=C[N+]3=C(C=C2C=C1)C4=CC(=C(C=C4CC3)OC)O)OC	C20H20NO4+	338.38	Plant	Coptis chinensis	Alkaloids
1782	M27978	Agrimol B	N/A	55576-66-4	CCCC(=O)c1c(O)c(Cc2c(O)c(Cc3c(O)c(C)c(OC)c(C(=O)CCC)c3O)c(O)c(C(=O)C(C)CC)c2O)c(O)c(C)c1OC	C37H46O12	682.76	Plant	Agrimonia pilosa	Phenols
1783	M27978	Caftaric acid	trans-Caftaric acid	67879-58-7	O[C@H]([C@@H](OC(=O)\C=C\c1ccc(O)c(O)c1)C(O)=O)C(O)=O	C13H12O9	312.23	Plant	Echinacea	Phenylpropanoids
1784	M27978	Hederacoside D	N/A	760961-03-3	C[C@@H]1O[C@@H](O[C@@H]2[C@@H](CO)O[C@@H](OC[C@H]3O[C@@H](OC(=O)[C@]45CCC(C)(C)C[C@H]4C4=CC[C@@H]6[C@@]7(C)CC[C@H](O[C@@H]8OC[C@H](O)[C@H](O)[C@H]8O)[C@@](C)(CO)[C@@H]7CC[C@@]6(C)[C@]4(C)CC5)[C@H](O)[C@@H](O)[C@@H]3O)[C@H](O)[C@H]2O)[C@H](O)[C@H](O)[C@H]1O	C53H86O22	1075.25	Plant	Hedera nepalensis	Triterpenoids
1785	M27978	Vitamin B6	N/A	8059-24-3	Cc1ncc(COP(O)(O)=O)c(C)c1O	C8H11NO3	169.18	Organism	N/A	Vitamins
1786	M27978	Coptisine sulfate	N/A	1198398-71-8	OS([O-])(=O)=O.C1Oc2cc3CC[n+]4cc5c6OCOc6ccc5cc4-c3cc2O1	C19H14NO4+	320.32	Plant	Chelidonium majus	Alkaloids
1787	M27978	Taraxasterol	Taraxasterin	1059-14-9	C[C@H]1[C@@H]2[C@H]3CC[C@@H]4[C@@]5(C)CC[C@H](O)C(C)(C)[C@@H]5CC[C@@]4(C)[C@]3(C)CC[C@@]2(C)CCC1=C	C30H50O	426.7	Plant	Taraxacum mongolicum	Triterpenoids
1788	M27978	Bilobetin	N/A	521-32-4	Oc1cc(O)cc2OC(=CC(=O)c12)c6cc(c5c(O)cc(O)c3c5OC(=CC3=O)c4ccc(O)cc4)c(OC)cc6	C31H20O10	552.49	Plant	Ginkgo biloba	N/A
1789	M27978	Punicalagin	N/A	65995-63-3	OC1O[C@@H]2COC(=O)c3cc(O)c(O)c(O)c3-c3c(O)c(O)c4oc(=O)c5c(c(O)c(O)c6oc(=O)c3c4c56)-c3c(O)c(O)c(O)cc3C(=O)O[C@H]2[C@@H]2OC(=O)c3cc(O)c(O)c(O)c3-c3c(O)c(O)c(O)cc3C(=O)O[C@@H]12	C48H28O30	1084.7	Plant	Punica granatum	Phenols
1790	M27978	Pseudolaric Acid C	N/A	82601-41-0	C/C(=C\C=C\[C@@]1([C@@H]2CC[C@@]3([C@@]2(CCC(=CC3)C(=O)OC)O)C(=O)O1)C)/C(=O)O	C21H26O7	390.43	Plant	Pseudolarix amabilis	Diterpenoids
1791	M27978	Menthofuran	N/A	494-90-6	CC(CC1)Cc2c1c(C)co2	C10H14O	150.22	Plant	N/A	N/A
1792	M27978	7-Methoxyflavone	N/A	22395-22-8	COc1ccc2c(c1)oc(cc2=O)-c1ccccc1	C16H12O3	252.26	Plant	N/A	Flavonoids
1793	M27978	[(2-Methoxyphenoxy)Methyl]Oxirane	N/A	2210-74-4	COc1ccccc1OCC1CO1	C10H12O3	180.2	Plant	N/A	N/A
1794	M27978	Methyl behenate	N/A	929-77-1	CCCCCCCCCCCCCCCCCCCCCC(=O)OC	C23H46O2	354.6	Plant	N/A	N/A
1795	M27978	Alpha-Angelica Lactone	N/A	591-12-8	CC1=CCC(=O)O1	C5H6O2	98.1	Plant	Angelica dahurica	Miscellaneous
1796	M27978	Oxysophoridine	Sophoridine N-oxide	54809-74-4	[O-][N+](CCC[C@@H]1C2)(CCC3)[C@@H]1[C@H]3[C@@H](CCC1)N2C1=O	C15H24N2O2	264.36	Plant	Sophora alopecuroidos L	Alkaloids
1797	M27978	Pyromeconic acid	3-hydroxy-4H-pyran-4-one	496-63-9	Oc1coccc1=O	C5H4O3	112.08	Plant	Erigeron annuus	Phenols
1798	M27978	D-Galactosamine HCl	N/A	1772-03-8	Cl.N[C@H]1C(O)O[C@H](CO)[C@H](O)[C@@H]1O	C6H14ClNO5	215.63	Plant	N/A	N/A
1799	M27978	Cyclopentadecanone	N/A	502-72-7	O=C1CCCCCCCCCCCCCC1	C15H28O	224.38	Animal	N/A	N/A
1800	M27978	2-Hydroxychalcone	2-(2-Hydroxybenzal)Acetophenone	644-78-0	Oc1c(C=CC(c2ccccc2)=O)cccc1	C15H12O2	224.25	Plant	N/A	Flavonoids
1801	M27978	(+)-Fenchone	N/A	4695-62-9	CC(C)([C@H]1C[C@]2(C)CC1)C2=O	C10H16O	152.23	Plant	N/A	Monoterpenoids
1802	M27978	Benzofuroxan	N/A	480-96-6	[O-][n+]1c(cccc2)c2no1	C6H4N2O2	136.11	Plant	N/A	N/A
1803	M27978	Dimetghyl 4-Hydroxyisophthalate	N/A	5985-24-0	COC(=O)C1=CC(=C(C=C1)O)C(=O)OC	C10H10O5	210.18	Plant	N/A	N/A
1804	M27978	16-Dehydroprogesterone	N/A	1096-38-4	C[C@@]1(CC2)C(C(C)=O)=CC[C@H]1[C@H](CC1)[C@H]2[C@@](C)(CC2)C1=CC2=O	C21H28O2	312.45	Animal	N/A	N/A
1805	M27978	O-Acetylserine	O-Acetyl-L-serine	5147-00-2	CC(=O)OC[C@H](N)C(O)=O	C5H9NO4	147.13	Animal/Plant	N/A	N/A
1806	M27978	1-Methyl-6-oxo-1,6-dihydropyridine-3-carboxamide	N/A	701-44-0	CN(C=C(C=C1)C(N)=O)C1=O	C7H8N2O2	152.15	Animal	N/A	N/A
1807	M27978	Zearalenone	Mycotoxin F2;Toxin F2;F2 toxin;RAL	17924-92-4	CC1CCCC(=O)CCC\C=C\c2cc(O)cc(O)c2C(=O)O1	C18H22O5	318.36	Plant	Zea mays	Phenols
1808	M27978	Aloeresin D	N/A	105317-67-7	C[C@H](CC(Oc1c2c(C)cc(OC)c1[C@@H]([C@@H]([C@H]1O)OC(/C=C/c(cc3)ccc3O)=O)O[C@H](CO)[C@H]1O)=CC2=O)O	C29H32O11	556.6	Plant	Aloe arborescens Mill	Flavonoids	SARS CoV-2 Mpro	Hicks EG, Kandel SE, Lampe JN. Identification of Aloe-derived natural products as prospective lead scaffolds for SARS-CoV-2 main protease (Mpro) inhibitors. Bioorg Med Chem Lett. 2022 Jun 15;66:128732. doi: 10.1016/j.bmcl.2022.128732. Epub 2022 Apr 12. PMID: 35427739; PMCID: PMC9004148.
1809	M27978	Poricoic acid A	Poricoic acid A(F)	137551-38-3	CC(C)C(CC[C@H]([C@@H]([C@@H](C1)O)[C@@](C)(CC=C2[C@@]3(C)CCC(O)=O)[C@]1(C)C2=CC[C@H]3C(C)=C)C(O)=O)=C	C31H46O5	498.7	Plant	Wolfiporia cocos (Schw.) Ryv	Triterpenoids
1810	M27978	Guan-fu base A	Guanfu base A	1394-48-5	CC(=O)O[C@H]1C[C@@]2(CN3[C@@H]4[C@H]2[C@]5(C1)[C@H]3[C@]6(C([C@H]7[C@H]([C@@H]5[C@]6(C4)CC7=C)O)OC(=O)C)O)C	C24H31NO6	429.5	Plant	Aconitum coreanum	Alkaloids
1811	M27978	Fucosterol	N/A	17605-67-3	CC(C)/C(/CC[C@@H](C)[C@@H](CC1)[C@@](C)(CC2)[C@@H]1[C@H]1[C@H]2[C@@](C)(CC[C@@H](C2)O)C2=CC1)=C/C	C29H48O	412.7	Plant	Undaria pinnatifida	Steroids
1812	M27978	Viroallosecurinine	(+)-Viroallosecurinine	1857-30-3	O=C1O[C@@](C2)([C@@H](CCCC3)N3[C@H]2C=C2)C2=C1	C13H15NO2	217.26	Plant	Securinega virosa	Alkaloids
1813	M27978	Dihydroberberine	N/A	483-15-8	COc(ccc1c2CN(CCc(c3c4)cc5c4OCO5)C3=C1)c2OC	C20H19NO4	337.4	Plant	Corydalis decumbens (Thunb.) Pers	Alkaloids
1814	M27978	Podophyllotoxone	N/A	477-49-6	COc1cc([C@@H]([C@H]([C@@H]2CO3)C3=O)c(cc3OCOc3c3)c3C2=O)cc(OC)c1OC	C22H20O8	412.4	Plant	Dysosma versipellis	Lignans
1815	M27978	Tetrahydroepiberberine	N/A	38853-67-7	COc1cc(CCN2C3Cc4ccc5OCOc5c4C2)c3cc1OC	C20H21NO4	339.4	Plant	Sinomenium acutum	Alkaloids
1816	M27978	L-(+)-Ergothioneine	Ergothioneine	497-30-3	C[N+](C)(C)[C@@H](Cc1c[nH]c(=S)[nH]1)C([O-])=O	C9H15N3O2S	229.3	Microorganism	N/A	N/A
1817	M27978	Isoflavone	N/A	574-12-9	O=C1C(c2ccccc2)=COc2c1cccc2	C15H10O2	222.24	Plant	N/A	Flavonoids
1818	M27978	Lotusine	N/A	6871-67-6	C[N+]1(CCC2=CC(=C(C=C2[C@H]1CC3=CC=C(C=C3)O)OC)O)C	C19H24NO3+	314.4	Plant	Nelumbo nucifera Gaertn	Alkaloids
1819	M27978	androsin	N/A	531-28-2	CC(c(cc1)cc(OC)c1O[C@@H]([C@@H]([C@H]1O)O)O[C@H](CO)[C@H]1O)=O	C15H20O8	328.31	Plant	Nerium indicum Mill	Phenols
1820	M27978	Kaempferol 3-gentiobioside	N/A	22149-35-5	OC[C@H]([C@H]([C@@H]([C@H]1O)O)O)O[C@H]1OC[C@H]([C@H]([C@@H]([C@H]1O)O)O)O[C@H]1OC1=C(c(cc2)ccc2O)Oc(cc(cc2O)O)c2C1=O	C27H30O16	610.5	Plant	Cinnamomum cassia	Flavonoids
1821	M27978	3’- Methoxy Puerarin	N/A	117047-07-1	COc(cc(cc1)C2=COc(c([C@@H]([C@@H]([C@H]3O)O)O[C@H](CO)[C@H]3O)c(cc3)O)c3C2=O)c1O	C22H22O10	446.4	Plant	Pueraria lobata	Flavonoids
1822	M27978	EGCG Octaacetate	N/A	148707-39-5	CC(Oc1cc(O[C@@H]([C@@H](C2)OC(c(cc3OC(C)=O)cc(OC(C)=O)c3OC(C)=O)=O)c(cc3OC(C)=O)cc(OC(C)=O)c3OC(C)=O)c2c(OC(C)=O)c1)=O	C38H34O19	794.67	Plant	Acacia catechu (L.F.) Willd.	Flavonoids
1823	M27978	Vicine	N/A	152-93-2	NC(NC(N)=NC1=O)=C1O[C@@H]([C@@H]([C@H]1O)O)O[C@H](CO)[C@H]1O	C10H16N4O7	304.26	Plant	Vicia faba L	Alkaloids
1824	M27978	Cannabidivarin	N/A	24274-48-4	CCCc1cc(O)c([C@@H]2C=C(C)CC[C@H]2C(C)=C)c(O)c1	C19H26O2	286.4	Plant	Cannabis sativa	Phenols
1825	M27978	Glucovanillin	Vanillin 4-O-β-D-Glucoside	494-08-6	COc(cc(C=O)cc1)c1O[C@@H]([C@@H]([C@H]1O)O)O[C@H](CO)[C@H]1O	C14H18O8	314.29	Plant	N/A	N/A
1826	M27978	Xylopentaose	1,4-b-D-Xylopentaose	49694-20-4	C1[C@H]([C@@H]([C@H]([C@@H](O1)O[C@@H]2CO[C@H]([C@@H]([C@H]2O)O)O[C@@H]3CO[C@H]([C@@H]([C@H]3O)O)O[C@@H]4CO[C@H]([C@@H]([C@H]4O)O)O[C@@H]5COC([C@@H]([C@H]5O)O)O)O)O)O	C25H42O21	678.6	Plant	N/A	N/A
1827	M27978	Erythrodiol	N/A	545-48-2	[H][C@@]12CC(C)(C)CC[C@]1(CO)CC[C@]1(C)C2=CC[C@]2([H])[C@@]3(C)CC[C@H](O)C(C)(C)[C@]3([H])CC[C@@]12C	C30H50O2	442.7	Plant	Callicarpa bodinieri Levl	Triterpenoids
1828	M27978	Pennogenin 3-O-beta-chacotrioside	N/A	55916-52-4	C[C@@H]1CC[C@@]2([C@H]([C@]3([C@@H](O2)C[C@@H]4[C@@]3(CC[C@H]5[C@H]4CC=C6[C@@]5(CC[C@@H](C6)O[C@H]7[C@@H]([C@H]([C@@H]([C@H](O7)CO)O[C@H]8[C@@H]([C@@H]([C@H]([C@@H](O8)C)O)O)O)O)O[C@H]9[C@@H]([C@@H]([C@H]([C@@H](O9)C)O)O)O)C)C)O)C)OC1	C45H72O17	885	Plant	Paris yunnanensis Franch	Steroids
1829	M27978	medicagenic acid	Castanogenin	599-07-5	[H][C@@]12CC(C)(C)CC[C@@]1(CC[C@]1(C)C2=CC[C@]2([H])[C@@]3(C)C[C@H](O)[C@H](O)[C@@](C)(C(O)=O)[C@]3([H])CC[C@@]12C)C(O)=O	C30H46O6	502.7	Plant	Medicago sativa	Triterpenoids
1830	M27978	Hydroxytyrosol Acetate	HTy-Ac	69039-02-7	CC(OCCc(cc1)cc(O)c1O)=O	C10H12O4	196.2	Plant	Canarium album	Phenols
1831	M27978	Quercetagetin	6-Hydroxyquercetin	90-18-6	Oc(ccc(C(Oc(c(C1=O)c2O)cc(O)c2O)=C1O)c1)c1O	C15H10O8	318.23	Plant	Tagetes erecta L	Flavonoids
1832	M27978	Laudanosine	DL-LAUDANOSINE	1699-51-0	CN(CCc1c2)C(Cc(cc3)cc(OC)c3OC)c1cc(OC)c2OC	C21H27NO4	357.4	Plant	N/A	Alkaloids
1833	M27978	Galactinol Hydrate	N/A	3687-64-7	OC[C@H]1O[C@H](O[C@H]2[C@H](O)[C@@H](O)[C@H](O)[C@@H](O)[C@H]2O)[C@H](O)[C@@H](O)[C@H]1O	C12H22O11	342.3	Animal	N/A	N/A
1834	M27978	Acegastrodine	N/A	64291-41-4	CC(OC[C@H]([C@H]([C@@H]([C@H]1OC(C)=O)OC(C)=O)OC(C)=O)O[C@H]1Oc1ccc(CO)cc1)=O	C21H26O11	454.4	Plant	Gastrodia elata	Miscellaneous
1835	M27978	Hederacolchiside A1	N/A	106577-39-3	C[C@H]1[C@@H]([C@H]([C@H]([C@@H](O1)O[C@@H]2[C@H]([C@H](CO[C@H]2O[C@H]3CC[C@]4([C@H](C3(C)C)CC[C@@]5([C@@H]4CC=C6[C@]5(CC[C@@]7([C@H]6CC(CC7)(C)C)C(=O)O)C)C)C)O[C@H]8[C@@H]([C@H]([C@@H]([C@H](O8)CO)O)O)O)O)O)O)O	C47H76O16	897.1	Plant	Anemone raddeana Regel	Triterpenoids
1836	M27978	Saikosaponin F	N/A	62687-63-2	C[C@H]1[C@@H]([C@H]([C@H]([C@@H](O1)O[C@@H]2[C@H](O[C@H]([C@@H]([C@H]2O)O)O[C@H]3CC[C@]4([C@H](C3(C)C)CC[C@@]5([C@@H]4CC=C6[C@]5(C[C@@H]([C@@]7([C@H]6CC(CC7)(C)C)CO)O)C)C)C)CO[C@H]8[C@@H]([C@H]([C@@H]([C@H](O8)CO)O)O)O)O)O)O	C48H80O17	929.1	Plant	Bupleurum chinense DC	Triterpenoids
1837	M27978	Prosapogenin A	Progenin III	19057-67-1	C[C@@H]([C@@H]([C@H](C1)O2)[C@@](C)(CC3)[C@@H]1[C@H]1[C@H]3[C@@](C)(CC[C@@H](C3)O[C@@H]([C@@H]([C@H]4O)O[C@@H]([C@@H]([C@@H]5O)O)O[C@@H](C)[C@@H]5O)O[C@H](CO)[C@H]4O)C3=CC1)[C@@]21OC[C@H](C)CC1	C39H62O12	722.9	Plant	Ophiopogon japonicus	Steroids
1838	M27978	5,7,3',4'-Tetramethoxyflavone	N/A	855-97-0	COc(cc1OC)cc(OC(c(cc2)cc(OC)c2OC)=C2)c1C2=O	C19H18O6	342.35	Plant	Camellia sinensis	Flavonoids
1839	M27978	Gentianose	N/A	25954-44-3	C([C@@H]1[C@H]([C@@H]([C@H]([C@@H](O1)OC[C@@H]2[C@H]([C@@H]([C@H]([C@H](O2)O[C@]3([C@H]([C@@H]([C@H](O3)CO)O)O)CO)O)O)O)O)O)O)O	C18H32O16	504.4	Plant	Gentiana scabra	Glucosides
1840	M27978	Tilianin	N/A	4291-60-5	COc(cc1)ccc1C(Oc1c2c(O)cc(O[C@@H]([C@@H]([C@H]3O)O)O[C@H](CO)[C@H]3O)c1)=CC2=O	C22H22O10	446.4	Plant	Tilia japonica	Flavonoids
1841	M27979	yibeinoside A	Sinpeinine-3-O-β-glucoside	98985-24-1	[H][C@@]12CC[C@@]3([H])[C@@H](C)[C@]4([H])CC[C@H](C)CN4C[C@@]3([H])[C@]1([H])C[C@@]1([H])[C@@]2([H])CC(=O)[C@@]2([H])C[C@H](CC[C@]12C)O[C@@H]1O[C@H](CO)[C@@H](O)[C@H](O)[C@H]1O	C33H53NO7	575.8	Plant	Fritillaria pallidiflora	Alkaloids
1842	M27979	Kinsenoside;(+)-Kinsenoside	N/A	151870-74-5	OC[C@H]([C@H]([C@@H]([C@H]1O)O)O)O[C@H]1O[C@H](C1)COC1=O	C10H16O8	264.23	Plant	Anoectochilus roxburghii	Miscellaneous
1843	M27979	Tenuifoliside C	N/A	139726-37-7	COc1cc(\C=C\C(=O)OC[C@H]2O[C@H](O[C@]3(CO)O[C@H](CO)[C@@H](O)[C@@H]3OC(=O)\C=C\c3cc(OC)c(OC)c(OC)c3)[C@H](O)[C@@H](O)[C@@H]2O)cc(OC)c1O	C35H44O19	768.7	Plant	Polygala tenuifolia	Phenylpropanoids
1844	M27979	N-Benzylstearamide	N-Benzyloctadecanamide	5327-45-7	CCCCCCCCCCCCCCCCCC(NCc1ccccc1)=O	C25H43NO	373.6	Plant	Lepidium meyenii Walp	Alkaloids
1845	M27979	5'-Methylthioadenosine	Methylthioadenosine;5'-(Methylthio)-5'-deoxyadenosine;5'-Deoxy-5'-(methylthio)adenosine;5'-S-Methyl-5'-thioadenosine	2457-80-9	CSC[C@H]([C@H]([C@H]1O)O)O[C@H]1n1c2ncnc(N)c2nc1	C11H15N5O3S	297.33	Animal	N/A	N/A
1846	M27979	Arenobufagin	N/A	464-74-4	[H][C@]12CC[C@]3([H])[C@]([H])([C@H](O)C(=O)[C@]4(C)[C@H](CC[C@]34O)c3ccc(=O)oc3)[C@@]1(C)CC[C@H](O)C2	C24H32O6	416.5	Plant	Bufo bufo gargarizans Cantor	Steroids
1847	M27979	Eudesmin	N/A	526-06-7	COc(ccc([C@@H]1OC[C@H]2[C@H](c(cc3)cc(OC)c3OC)OC[C@@H]12)c1)c1OC	C22H26O6	386.4	Plant	Haplophyllum perforatum Kar.et Kir	Lignans
1848	M27979	9-Aminocamptothecin	9-amino-CPT;9-amino-2(S)-camptothecin;Aminocamptothecin	91421-43-1	CC[C@](C(C=C(c1nc2ccc3)N4Cc1cc2c3N)=C(CO1)C4=O)(C1=O)O	C20H17N3O4	363.4	Plant	Rehmannia glutinosa	Iridoids
1849	M27979	Ginkgolide K	N/A	153355-70-5	CC1=C2[C@H]([C@@H]([C@@]34[C@@]25C(=O)O[C@@H]3C[C@H]([C@@]46[C@H](C(=O)O[C@H]6O5)O)C(C)(C)C)O)OC1=O	C20H22O9	406.4	Plant	Ginkgo biloba L	Diterpenoids
1850	M27979	Evolitrine	N/A	523-66-0	COc1ccc2c(OC)c(cco3)c3nc2c1	C13H11NO3	229.23	Plant	Tetradium ruticarpum	Alkaloids
1851	M27979	Cycleanine	N/A	518-94-5	[H][C@]12Cc3ccc(Oc4c(OC)c(OC)cc5CCN(C)[C@]([H])(Cc6ccc(Oc7c(OC)c(OC)cc(CCN1C)c27)cc6)c45)cc3	C38H42N2O6	622.7	Plant	Chondodendron tomentosum	Alkaloids
1852	M27979	3',4'-dihydro-3'-hydroxy-Xanthyletin	N/A	5993-18-0	CC1(C)Oc2cc(OC(C=C3)=O)c3cc2CC1O	C14H14O4	246.26	Plant	Angelica gigas	Coumarins
1853	M27979	Kaempferol 3-glucorhamnoside	N/A	40437-72-7	C[C@@H]1[C@H]([C@@H]([C@H]([C@@H](O1)O[C@@H]2[C@@H]([C@H]([C@@H](O[C@H]2OC3=C(OC4=CC(=CC(=C4C3=O)O)O)C5=CC=C(C=C5)O)CO)O)O)O)O)O	C27H30O15	594.5	Plant	Thesium chinense Turcz	Flavonoids
1854	M27979	Corey Lactone Diol	(-)-Corey lactone diol	32233-40-2	OC[C@H]([C@@H](C1)[C@H](C2)OC1=O)[C@@H]2O	C8H12O4	172.18	Microorganism	N/A	N/A
1855	M27979	trans-4-Hydroxycyclohexanecarboxylic Acid	N/A	3685-26-5	O[C@H]1CC[C@@H](CC1)C(O)=O	C7H12O3	144.17	Animal	N/A	N/A
1856	M27979	Tropolone	N/A	533-75-5	C1=CC=C(C(=O)C=C1)O	C7H6O2	122.12	Plant	N/A	N/A
1857	M27979	4-Methyl-n-octanoic Acid	4-Methyloctanoic acid	54947-74-9	CCCCC(C)CCC(O)=O	C9H18O2	158.24	Animal	N/A	N/A
1858	M27979	1-Furfurylpyrrole	N/A	1438-94-4	C(c1ccco1)n1cccc1	C9H9NO	147.17	Plant	N/A	N/A
1859	M27979	Nepsilon-Acetyl-L-lysine	N/A	692-04-6	CC(NCCCC[C@@H](C(O)=O)N)=O	C8H16N2O3	188.22	Animal	N/A	N/A
1860	M27979	Azetidine-2-carboxylic acid	N/A	2517-04-6	OC(=O)C1CCN1	C4H7NO2	101.10	Plant	N/A	N/A
1861	M27979	Glycyl-L-valine	N/A	1963-21-9	CC(C)[C@H](NC(=O)CN)C(O)=O	C7H14N2O3	174.2	Animal	N/A	N/A
1862	M27979	H-HoArg-OH	N/A	156-86-5	N[C@@H](CCCCNC=NN)C(O)=O	C7H16N4O2	188.23	Animal	N/A	N/A
1863	M27979	8-Aminooctanoic acid	N/A	1002-57-9	NCCCCCCCC(O)=O	C8H17NO2	159.23	Animal	N/A	N/A
1864	M27979	Pyridoxal 5-phosphate monohydrate	Pyridoxal phosphate monohydrate	41468-25-1	Cc(ncc(COP(O)(O)=O)c1C=O)c1O.O	C8H12NO7P	265.16	Plant	N/A	N/A
1865	M27979	DL-Benzylsuccinic acid	N/A	884-33-3	OC(=O)CC(Cc1ccccc1)C(O)=O	C11H12O4	208.21	Plant	N/A	N/A
1866	M27979	γ-caprolactone	γ-Hexalactone	695-06-7	CCC1CCC(=O)O1	C6H10O2	114.14	Animal	N/A	N/A
1867	M27979	Methyl p-tert-butylphenylacetate	N/A	3549-23-3	COC(=O)Cc1ccc(cc1)C(C)(C)C	C13H18O2	206.28	Plant	N/A	N/A
1868	M27979	Furfuryl acetate	N/A	623-17-6	CC(OCc1ccco1)=O	C7H8O3	140.14	Plant	N/A	Miscellaneous
1869	M27979	Decyl aldehyde	N/A	112-31-2	CCCCCCCCCC=O	C10H20O	156.26	Animal/Plant	N/A	N/A
1870	M27979	Jasmone	cis-​Jasmone	488-10-8	CC/C=C\CC1=C(C)CCC1=O	C11H16O	164.24	Plant	N/A	Miscellaneous
1871	M27979	Dihydrojasmone	N/A	1128-08-1	CCCCCC1=C(C)CCC1=O	C11H18O	166.26	Plant	N/A	N/A
1872	M27979	γ-Decalactone	Gamma-decalactone;Decan-4-olide	706-14-9	CCCCCCC1CCC(=O)O1	C10H18O2	170.25	Plant	N/A	Miscellaneous
1873	M27979	4-Pentenoic acid	N/A	591-80-0	OC(=O)CCC=C	C5H8O2	100.12	Animal	N/A	N/A
1874	M27979	N-Benzylmethylamine	N/A	103-67-3	CNCc1ccccc1	C8H11N	121.18	Plant	Moringa oleifera	Alkaloids
1875	M27979	H-Phe-Phe-OH	N/A	2577-40-4	N[C@@H](Cc1ccccc1)C(N[C@@H](Cc1ccccc1)C(O)=O)=O	C18H20N2O3	312.36	Animal	N/A	N/A
1876	M27979	Ethyl pyruvate	N/A	617-35-6	CCOC(=O)C(C)=O	C5H8O3	116.11	plant	N/A	N/A
1877	M27979	2-Ethylbutyric Acid	N/A	88-09-5	CCC(CC)C(O)=O	C6H12O2	116.16	Animal	N/A	N/A
1878	M27979	Dimethyl Trisulfide	N/A	3658-80-8	CSSSC	C2H6S3	126.26	Animal	N/A	N/A
1879	M27979	2-Methyltetrahydrofuran-3-one	N/A	3188-00-9	CC1OCCC1=O	C5H8O2	100.12	Plant	N/A	N/A
1880	M27979	Bis(2-methyl-3-furyl)disulphide	N/A	28588-75-2	Cc(occ1)c1SSc1c(C)occ1	C10H10O2S2	226.3	Plant	N/A	N/A
1881	M27979	Ac-Arg-OH	N/A	155-84-0	CC(N[C@@H](CCCNC(N)=N)C(O)=O)=O	C8H16N4O3	216.24	Animal	N/A	N/A
1882	M27979	trans-2-Methyl-2-pentenoic Acid	(E)-2-Methyl-2-pentenoic acid	16957-70-3	CC/C=C(\C)/C(O)=O	C6H10O2	114.14	Plant	N/A	N/A
1883	M27979	Palatinitol	Palatinit	64519-82-0	OCC(O)[C@@H](O)[C@H](O)[C@H](O)CO[C@H]1O[C@H](CO)[C@@H](O)[C@H](O)[C@H]1O	C12H24O11	344.31	Plant	N/A	N/A
1884	M27979	Methyl benzoin	Benzoin methyl ether	3524-62-7	COC(C(=O)c1ccccc1)c1ccccc1	C15H14O2	226.27	Plant	N/A	N/A
1885	M27979	Azo Rubine	Chromotrope FB	3567-69-9	[Na+].[Na+].Oc1c(cc(c2ccccc12)S([O-])(=O)=O)N=Nc1ccc(c2ccccc12)S([O-])(=O)=O	C20H12N2Na2O7S2	502.4	Plant	N/A	N/A
1886	M27979	3,6-Dihydroxyflavone	N/A	108238-41-1	Oc(cc1)cc(C2=O)c1OC(c1ccccc1)=C2O	C15H10O4	254.24	Plant	N/A	Flavonoids
1887	M27979	3-Methoxyflavone	N/A	7245-02-5	COC1=C(c2ccccc2)Oc(cccc2)c2C1=O	C16H12O3	252.26	Plant	N/A	Flavonoids
1888	M27979	Methyl tetracosanoate	N/A	2442-49-1	CCCCCCCCCCCCCCCCCCCCCCCC(=O)OC	C25H50O2	382.7	Plant	N/A	N/A
1889	M27979	α-Terpinene	N/A	99-86-5	CC(C)C1=CC=C(C)CC1	C10H16	136.23	Plant	N/A	Monoterpenoids
1890	M27979	2-Amino-2-dichlorobenzophenone	N/A	2958-36-3	Nc1ccc(Cl)cc1C(=O)c1ccccc1Cl	C13H9Cl2NO	266.12	Plant	N/A	N/A
1891	M27979	6-Aminonicotinic acid	N/A	3167-49-5	Nc1ccc(cn1)C(O)=O	C6H6N2O2	138.12	Plant	N/A	N/A
1892	M27979	16a,17a-Epoxy-4-Pregnen-3,20-Dione	N/A	1097-51-4	[H][C@@]12C[C@@]3([H])[C@]4([H])CCC5=CC(=O)CC[C@]5(C)[C@@]4([H])CC[C@]3(C)[C@@]1(O2)C(C)=O	C21H28O3	328.4	Plant	N/A	N/A
1893	M27979	Linalyl Acetate	N/A	115-95-7	CC(=O)OC(C)(CC\C=C(\C)C)C=C	C12H20O2	196.29	Plant	N/A	Monoterpenoids
1894	M27979	7-Methylcoumarin	N/A	2445-83-2	Cc1ccc2ccc(=O)oc2c1	C10H8O2	160.17	Plant	Fraxinus chinensis	Coumarins
1895	M27979	2-Hydroxycinnamic acid	N/A	614-60-8	OC(=O)\C=C\c1ccccc1O	C9H8O3	164.16	Plant	Angraecum fragrans	Phenylpropanoids
1896	M27979	Erythorbic Acid	D-(-)-Isoascorbic acid	89-65-6	[H][C@@]1(OC(=O)C(O)=C1O)[C@H](O)CO	C6H8O6	176.12	Plant	N/A	N/A
1897	M27979	Isoborneol	DL-Isoborneol	124-76-5	CC1(C)[C@@H]2CC[C@@]1(C)[C@H](O)C2	C10H18O	154.25	Plant	Blumea balsamifera	Monoterpenoids
1898	M27979	Coumarin 7	N/A	27425-55-4	CCN(CC)c(cc1)cc(O2)c1C=C(c1nc(cccc3)c3[nH]1)C2=O	C20H19N3O2	333.4	Plant	N/A	N/A
1899	M27979	N4-Benzoyl-2′-deoxycytidine	N/A	4836-13-9	OC[C@H]([C@H](C1)O)O[C@H]1N(C=CC(NC(c1ccccc1)=O)=N1)C1=O	C16H17N3O5	331.32	Animal	N/A	N/A
1900	M27979	2,4-Dihydroxypyridine	N/A	626-03-9	Oc1cc[nH]c(=O)c1	C5H5NO2	111.1	Animal	N/A	N/A
1901	M27979	Methyl Icosanoate	N/A	1120-28-1	CCCCCCCCCCCCCCCCCCCC(=O)OC	C21H42O2	326.6	Plant	N/A	Miscellaneous
1902	M27979	Cumalic Acid	N/A	500-05-0	OC(C(C=C1)=COC1=O)=O	C6H4O4	140.09	Plant	N/A	N/A
1903	M27979	3-O-Ethyl-L-ascorbic acid	N/A	86404-04-8	CCOC([C@@H]([C@H](CO)O)OC1=O)=C1O	C8H12O6	204.18	Plant	N/A	N/A
1904	M27979	5'-Deoxy-5-fluorocytidine	N/A	66335-38-4	C[C@H]([C@H]([C@H]1O)O)O[C@H]1N(C=C(C(N)=N1)F)C1=O	C9H12FN3O4	245.21	Plant	N/A	N/A
1905	M27979	7-Ethoxycoumarin	N/A	31005-02-4	CCOc(cc1)cc(O2)c1C=CC2=O	C11H10O3	190.19	Plant	Citrus reticulata cv. Chachiensis	Coumarins
1906	M27979	2-Isopropoxy-2-Phenylacetophenone	N/A	6652-28-4	CC(C)OC(C(=O)c1ccccc1)c1ccccc1	C17H18O2	254.32	Plant	N/A	N/A
1907	M27979	β-D-Glucose pentaacetate	Penta-O-acetyl-β-D-glucopyranose	604-69-3	CC(=O)OC[C@H]1O[C@@H](OC(C)=O)[C@H](OC(C)=O)[C@@H](OC(C)=O)[C@@H]1OC(C)=O	C16H22O11	390.34	Plant	N/A	N/A
1908	M27979	Octadecane	N/A	593-45-3	CCCCCCCCCCCCCCCCCC	C18H38	254.5	Animal/Plant	N/A	N/A
1909	M27979	2-Isopropyl Thioxanthone	N/A	5495-84-1	CC(C)c(cc1)cc2c1Sc(cccc1)c1C2=O	C16H14OS	254.3	Plant	N/A	N/A
1910	M27979	trans-2-Hexenal	N/A	6728-26-3	CCC\C=C\C=O	C6H10O	98.14	Plant	N/A	Miscellaneous
1911	M27979	Diethyl succinate	N/A	123-25-1	CCOC(=O)CCC(=O)OCC	C8H14O4	174.19	Animal	N/A	N/A
1912	M27979	Indole-3-carboxaldehyde	3-Formylindole	487-89-8	O=Cc1c[nH]c2c1cccc2	C9H7NO	145.16	Plant	N/A	N/A
1913	M27979	4-Hydroxyflavanone	N/A	6515-37-3	Oc1ccc(C(C2)Oc(cccc3)c3C2=O)cc1	C15H12O3	240.25	Plant	Lawsonia inermis	Flavonoids
1914	M27979	4,4-Dimethoxychalcone	N/A	2373-89-9	COc1ccc(C=CC(c(cc2)ccc2OC)=O)cc1	C17H16O3	268.31	Plant	Caesalpinia sappan Linn	Chalcones
1915	M27979	8-Acetyl-7-Hydroxycoumarin	N/A	6748-68-1	CC(c(c(O)ccc1C=C2)c1OC2=O)=O	C11H8O4	204.18	Plant	Murraya paniculata	Coumarins
1916	M27979	β-lonone	N/A	14901-07-6	CC1(C)C(C=CC(C)=O)=C(C)CCC1	C13H20O	192.3	Plant	N/A	N/A
1917	M27979	2-Hydroxyflavanone	N/A	17348-76-4	Oc1c(C(C2)Oc(cccc3)c3C2=O)cccc1	C15H12O3	240.25	Plant	N/A	Flavonoids
1918	M27979	β-Alanine methyl ester hydrochloride	N/A	3196-73-4	Cl.COC(=O)CCN	C4H10ClNO2	139.58	Animal	N/A	N/A
1919	M27979	(S)-(-)-3,7-Dimethyl-6-Octenal	(S)​-​(-​)​-​Citronellal;(-​)​-​Citronellal	5949-05-3	C[C@@H](CC\C=C(/C)C)CC=O	C10H18O	154.25	Plant	N/A	Monoterpenoids
1920	M27979	Farnesyl Acetate (mixture of isomers)	Farnesyl acetate	29548-30-9	CC(C)=CCCC(C)=CCCC(C)=CCOC(C)=O	C17H28O2	264.4	Plant	N/A	N/A
1921	M27980	Dibenzoyl Thiamine	Bentiamine	299-88-7	CC1=NC=C(C(=N1)N)CN(C=O)/C(=C(/CCOC(=O)C2=CC=CC=C2)\SC(=O)C3=CC=CC=C3)/C	C26H26N4O4S	490.6	Microorganism	N/A	N/A
1922	M27980	Androstenedione	N/A	63-05-8	C[C@](CC1)([C@@H](CC2)[C@H](CC3)[C@H]1[C@@](C)(CC1)C3=CC1=O)C2=O	C19H26O2	286.4	Animal	N/A	N/A
1923	M27980	β-Gentiobiose	N/A	554-91-6	OC[C@H]([C@H]([C@@H]([C@H]1O)O)O)O[C@H]1OC[C@H]([C@H]([C@@H]([C@H](C=O)O)O)O)O	C12H22O11	342.3	Plant	N/A	N/A
1924	M27980	2,3,4-Trihydroxybenzoic acid	N/A	610-02-6	OC(c(ccc(O)c1O)c1O)=O	C7H6O5	170.12	Plant	N/A	N/A
1925	M27980	2-(2-Hydroxy-2-Propyl)-5-Methyl-5-Vinyltetrahydrofuran	Epoxylinalool	60047-17-8	CC(C)(O)C1CCC(C)(O1)C=C	C10H18O2	170.25	Plant	N/A	Monoterpenoids
1926	M27980	Scyllo-Inositol	Scyllitol	488-59-5	O[C@H]1[C@H](O)[C@@H](O)[C@H](O)[C@@H](O)[C@@H]1O	C6H12O6	180.16	Animal	N/A	N/A
1927	M27980	1,2-dioleoyl-sn-glycero-3-phosphocholine	DOPC	4235-95-4	CCCCCCCC/C=C\CCCCCCCC(=O)OC[C@H](COP(=O)([O-])OCC[N+](C)(C)C)OC(=O)CCCCCCC/C=C\CCCCCCCC	C44H84NO8P	786.1	Animal	N/A	N/A
1928	M27980	6-Methylflavone	N/A	29976-75-8	CC1=CC2=C(C=C1)OC(=CC2=O)C3=CC=CC=C3	C16H12O2	236.27	Plant	N/A	N/A
1929	M27980	Benzoyleneurea	N/A	86-96-4	O=C(c(cccc1)c1N1)NC1=O	C8H6N2O2	162.15	Plant	N/A	N/A
1930	M27980	4-METHOXYCHALCONE	2-(4-Methoxybenzal)Acetophenone	959-33-1	COc1ccc(C=CC(c2ccccc2)=O)cc1	C16H14O2	238.28	Plant	N/A	Flavonoids
1931	M27980	Triacontanoic Acid	Melissic acid A	506-50-3	CCCCCCCCCCCCCCCCCCCCCCCCCCCCCC(O)=O	C30H60O2	452.8	Animal/Plant	N/A	N/A
1932	M27980	d-Neomenthol	(1S,2S,5R)-2-Isopropyl-5-Methylcyclohexanol;(+)-Neomenthol	2216-52-6	CC(C)[C@H](CC[C@@H](C)C1)[C@H]1O	C10H20O	156.26	Plant	N/A	Monoterpenoids
1933	M27980	5-Bromouracil	N/A	51-20-7	O=C(C(Br)=CN1)NC1=O	C4H3BrN2O2	190.98	Animal	N/A	N/A
1934	M27980	Methyl Nonadecanoate	Nonadecanoic Acid methyl ester	1731-94-8	CCCCCCCCCCCCCCCCCCC(OC)=O	C20H40O2	312.5	Plant	N/A	Miscellaneous
1935	M27980	S-Methyl-L-cysteine	S-Methylcysteine	1187-84-4	CSC[C@@H](C(=O)O)N	C4H9NO2S	135.18	Plant	N/A	N/A
1936	M27980	1,3-Dimethyluric acid	N/A	944-73-0	CN(C(N1)=C(C(N2C)=O)NC1=O)C2=O	C7H8N4O3	196.16	Animal	N/A	N/A
1937	M27980	D-Fructose-1,6-diphosphate trisodium salt octahydrate	Fosfructose trisodium;Diphosphofructose trisodium;Esafosfan trisodium;FDP trisodium	38099-82-0	C([C@H]([C@H]([C@@H](C(=O)COP(=O)(O)[O-])O)O)O)OP(=O)([O-])[O-].[Na+].[Na+].[Na+]	C6H11Na3O12P2	406.06	Microorganism	N/A	N/A
1938	M27980	Cholesterol myristate	Cholesteryl myristate;Cholesteryl tetradecanoate	1989-52-2	CCCCCCCCCCCCCC(=O)O[C@H]1CC[C@@]2([C@H]3CC[C@]4([C@H]([C@@H]3CC=C2C1)CC[C@@H]4[C@H](C)CCCC(C)C)C)C	C41H72O2	597.01	Plant	N/A	N/A
1939	M27980	Methenolone acetate	Metenolone acetate	434-05-9	C[C@](CC1)([C@@H](CC2)[C@H](CC[C@H]3C4)[C@H]1[C@@]3(C)C(C)=CC4=O)[C@H]2OC(C)=O	C22H32O3	344.5	Animal	N/A	N/A
1940	M27980	Ethyl chrysanthemumate	N/A	97-41-6	CCOC(C1C(C)(C)C1C=C(C)C)=O	C12H20O2	196.29	Plant	N/A	N/A
1941	M27980	Acenaphthylene	N/A	208-96-8	C1=Cc2cccc3cccc1c23	C12H8	152.19	Plant	N/A	N/A
1942	M27980	7-Ethoxy-4-Methylcoumarin	N/A	87-05-8	CCOc(cc1)cc(O2)c1C(C)=CC2=O	C12H12O3	204.22	Plant	N/A	Coumarins
1943	M27980	4-Methyl-6-Methoxycoumarin	N/A	6295-35-8	CC(c(cc(cc1)OC)c1O1)=CC1=O	C11H10O3	190.19	Plant	Eupatorium pauciflorum	Coumarins
1944	M27980	Octacosanoic acid	N/A	506-48-9	CCCCCCCCCCCCCCCCCCCCCCCCCCCC(O)=O	C28H56O2	424.7	Plant	Vitex divaricata	Miscellaneous
1945	M27980	7-Hydroxyisoflavone	N/A	13057-72-2	Oc(cc1)cc(OC=C2c3ccccc3)c1C2=O	C15H10O3	238.24	Plant	N/A	N/A
1946	M27980	Terpinyl Acetate	α-​Terpinyl acetate	80-26-2	CC(C)(C1CC=C(C)CC1)OC(C)=O	C12H20O2	196.29	Plant	N/A	Monoterpenoids
1947	M27980	(1R)-(−)-Myrtenal	N/A	18486-69-6	CC1(C)[C@@H]2C[C@H]1C(C=O)=CC2	C10H14O	150.22	Plant	N/A	N/A
1948	M27980	D(+)-LACTIDE	N/A	13076-17-0	C[C@H]1OC(=O)[C@@H](C)OC1=O	C6H8O4	144.12	Plant	N/A	N/A
1949	M27980	Asiaticoside B	N/A	125265-68-1	C[C@H]1[C@@H]([C@H]([C@H]([C@@H](O1)O[C@@H]2[C@H](O[C@H]([C@@H]([C@H]2O)O)OC[C@@H]3[C@H]([C@@H]([C@H]([C@@H](O3)OC(=O)[C@@]45CC[C@@]6(C(=CC[C@H]7[C@]6(C[C@H]([C@@H]8[C@@]7(C[C@H]([C@@H]([C@@]8(C)CO)O)O)C)O)C)[C@@H]4CC(CC5)(C)C)C)O)O)O)CO)O)O)O	C48H78O20	975.1	Plant	Centella asiatica (L.) Urban	Triterpenoids
1950	M27980	Bruceine A	Dihydrobrusatol;NSC31616	25514-31-2	[H][C@]12[C@@H](OC(=O)CC(C)C)C(=O)O[C@]3([H])C[C@@]4([H])C(C)=C(O)C(=O)C[C@]4(C)[C@@]4([H])[C@@H](O)[C@H](O)[C@]1(OC[C@@]234)C(=O)OC	C26H34O11	522.54	Plant	Brucea javanica (L.) Merr	Diterpenoids
1951	M27980	Chelerythrine	Toddalin;Cheleritrine;Broussonpapyrine	34316-15-9	C[N+]1=C2C(=C3C=CC(=C(C3=C1)OC)OC)C=CC4=CC5=C(C=C42)OCO5	C21H18NO4+	348.37	Plant	Chelidonium majus	Alkaloids
1952	M27980	Chelerythrine chloride	N/A	3895-92-9	C[n+]1c2c(c3ccc(c(c3c1)OC)OC)ccc1cc3c(cc21)OCO3.[Cl-]	C21H18ClNO4	383.83	Plant	Chelidonium majus	Alkaloids
1953	M27980	Calycosin	Cyclosin;3'-Hydroxyformononetin	20575-57-9	COc1ccc(cc1O)C3=COc2cc(O)ccc2C3=O	C16H12O5	284.26	Plant	Astragalus membranaceus	Flavonoid
1954	M27980	Icaritin	Anhydroicaritin;Cycloicaritin	118525-40-9	CC(=CCc1c(cc(c2c1oc(c(c2=O)O)c1ccc(cc1)OC)O)O)C	C21H20O6	368.38	Plant	Epimedium	Flavonoid
1955	M27980	Decitabine	5-Aza-2'-deoxycytidine;NSC 127716;Deoxycytidine;Dacogen	2353-33-5	Nc1ncn([C@H]2C[C@H](O)[C@@H](CO)O2)c(=O)n1	C8H12N4O4	228.21	Plant	N/A	N/A
1956	M27980	Gambogic Acid	Beta-Guttiferrin;Guttatic Acid;Guttic Acid	2752-65-0	C\C(C)=C\CC[C@@]1(C)Oc2c(C\C=C(/C)C)c3O[C@@]45[C@H]6C[C@@H](C=C4C(=O)c3c(O)c2C=C1)C(=O)[C@]5(C\C=C(\C)C(O)=O)OC6(C)C	C38H44O8	628.75	Plant	Garcinia cowa	Miscellaneous
1957	M27980	Butylphthalide	3-Butylphthalide;3-n-Butylphthalide;3-n-Butylphathlide	6066-49-5	CCCCC1OC(=O)c2ccccc12	C12H14O2	190.24	Plant	Ligusticum jeholense	Miscellaneous
1958	M27980	L-GLUCOSE	L-(-)-Glucose	921-60-8	OC[C@@H]1OC(O)[C@@H](O)[C@H](O)[C@H]1O	C6H12O6	180.16	Plant	N/A	N/A
1959	M27980	1-IODOADAMANTANE	Adamantyl iodide;1-Adamantyl Iodide	768-93-4	IC12CC3CC(CC(C3)C1)C2	C10H15I	262.13	Plant	Andrographis paniculata	Halohydrocarbons
1960	M27980	Delsoline	Belsoline	509-18-2	CCN1C[C@]2(COC)CC[C@H](O)[C@@]34[C@@H]5C[C@H]6[C@H](OC)[C@@H]5[C@](O)(C[C@@H]6OC)[C@@](O)([C@@H](OC)[C@H]23)C14	C25H41NO7	467.6	Plant	Aconitum carmichaeli	Alkaloids
1961	M27980	Secoxyloganin	N/A	58822-47-2	COC(=O)C1=CO[C@@H](O[C@@H]2O[C@H](CO)[C@@H](O)[C@H](O)[C@H]2O)[C@H](C=C)[C@@H]1CC(O)=O	C17H24O11	404.36	Plant	Lonicera japonica	N/A
1962	M27980	Colchicine	Colchineos;Colchisol;Colcin	64-86-8	COc1cc2CC[C@H](NC(C)=O)c3cc(=O)c(OC)ccc3-c2c(OC)c1OC	C22H25NO6	399.44	Plant	Colchicum autumnale	Alkaloids
1963	M27980	Notoginsenoside R1	Sanqi glucoside R1;Sanchinoside R1	80418-24-2	[C@@H]1([C@@H]([C@H]([C@@H]([C@H](O1)CO)O)O)O)O[C@@](C)(CCC=C(C)C)[C@H]1CC[C@]2([C@@]3(C[C@@H]([C@H]4C([C@H](CC[C@@]4([C@H]3C[C@H]([C@H]12)O)C)O)(C)C)O[C@H]1[C@@H]([C@H]([C@@H]([C@H](O1)CO)O)O)O[C@H]1[C@@H]([C@H]([C@@H](CO1)O)O)O)C)C	C47H80O18	933.13	Plant	Panax notoginseng	Glycosides
1964	M27980	Ginkgolide B	BN-52021	15291-77-7	C[C@@H]1C(=O)O[C@H]2[C@H](O)[C@@]34[C@H]5C[C@@H](C(C)(C)C)[C@@]33[C@@H](O)C(=O)O[C@H]3O[C@@]4(C(=O)O5)[C@@]12O	C20H24O10	424.4	Plant	Ginkgo biloba	Terpenoids
1965	M27980	Novobiocin Sodium	Cathomycin;Albamycin;Albamycinsodium	1476-53-5	[Na+].CO[C@@H]1[C@@H](OC(N)=O)[C@@H](O)[C@H](Oc2ccc3c([O-])c(NC(=O)c4ccc(O)c(C\C=C(\C)C)c4)c(=O)oc3c2C)OC1(C)C	C31H35N2NaO11	634.61	Microorganism	N/A	N/A
1966	M27980	Genistein	NPI 031L	446-72-0	c12c(c(=O)c(co1)c1ccc(cc1)O)c(cc(c2)O)O	C15H10O5	270.24	Plant	Trifolium pratense	Flavonoid
1967	M27980	Vinblastine sulfate	Vincaleukoblastine sulfate salt;NSC49842	143-67-9	OS(O)(=O)=O.CC[C@]1(O)C[C@H]2C[N@](C1)CCc1c([nH]c3ccccc13)[C@@](C2)(C(=O)OC)c1cc2c(cc1OC)N(C)[C@@H]1[C@]22CCN3CC=C[C@](CC)([C@@H]23)[C@@H](OC(C)=O)[C@]1(O)C(=O)OC	C46H58N4O9·H2SO4	909.06	Plant	Catharanthus roseus	Alkaloids
1968	M27980	Puromycin dihydrochloride	CL13900 dihydrochloride;Puromycin 2HCl	58-58-2	Cl.Cl.COc1ccc(C[C@H](N)C(=O)N[C@@H]2[C@@H](CO)O[C@H]([C@@H]2O)n2cnc3c(ncnc23)N(C)C)cc1	C22H31Cl2N7O5	544.44	Microorganism	N/A	N/A
1969	M27980	Noscapine hydrochloride	Narcotine hydrochloride	912-60-7	c12[C@H]([C@@H]3c4c(C(=O)O3)c(c(cc4)OC)OC)[NH+](CCc2cc2c(c1OC)OCO2)C.[Cl-]	C22H23NO7·HCl·xH2O	449.88	Plant	Papaver somniferumL.	Alcohols
1970	M27980	d-penicillamin	D-(-)-Penicillamine;Penicillamine;Dimethyl Cysteine;Artamine	52-67-5	[C@@H](C(S)(C)C)(C(=O)O)N	C5H11NO2S	149.21	Microorganism	N/A	Others
1971	M27980	Parthenolide	(-)-Parthenolide	20554-84-1	C\C1=C/CC[C@@]2(C)O[C@H]2[C@H]2OC(=O)C(=C)[C@@H]2CC1	C15H20O3	248.32	Plant	Leucanthemella	Sesquiterpenoids
1972	M27980	Koumine	N/A	1358-76-5	CN1C[C@@]2(C=C)[C@@H]3C[C@@H]4OC[C@@H]3[C@@H]1C[C@]21C4=Nc2ccccc12	C20H22N2O	306.4	Plant	Gelsemium elegans	Alkaloids
1973	M27980	(+)-Usniacin	D-Usnic Acid;(+)-Usnic acid	7562-61-0	CC(=O)c1c(O)c(C)c(O)c2c1OC1=CC(=O)C(=C(O)[C@@]21C)C(=O)C	C18H16O7	344.32	Plant	Usnea diffracta Vain.	N/A
1974	M27980	Luteolin-7-glucuronide	Luteolin 7-O-glucuronide	29741-10-4	O[C@H]1[C@H](Oc2cc(O)c3c(c2)oc(cc3=O)-c2ccc(O)c(O)c2)O[C@@H]([C@@H](O)[C@@H]1O)C(O)=O	C21H18O12	462.36	Plant	Reseda odorata	Flavonoid
1975	M27980	Corynoxeine	N/A	630-94-4	CO\C=C(/[C@H]1C[C@@H]2N(CC[C@]22C(=O)Nc3ccccc23)C[C@@H]1C=C)C(=O)OC	C22H26N2O4	382.46	Plant	Uncaria rhynchophylla	Alkaloids
1976	M27980	Tubercidin	Sparsomycin A;7-Deazaadenosine	69-33-0	Nc1ncnc2n(ccc12)[C@@H]1O[C@H](CO)[C@@H](O)[C@H]1O	C11H14N4O4	266.25	Microorganism	N/A	N/A
1977	M27980	Daunorubicin hydrochloride	Daunomycin;RP-13057 Hydrochloride;Rubidomycin hydrochloride;Daunorubicin HCl;Daunomycin HCl	23541-50-6	Cl.c12c([C@H](C[C@@](C2)(C(=O)C)O)O[C@H]2C[C@@H]([C@@H]([C@@H](O2)C)O)N)c(c2c(c1O)C(=O)c1c(C2=O)c(ccc1)OC)O	C27H29NO10·HCl	563.99	Microorganism	N/A	N/A
1978	M27980	Kanamycin sulfate	Kanamycin A monosulfate;Kanamycin monosulfate;Ophtalmokalixan	25389-94-0	OS(O)(=O)=O.NC[C@H]1O[C@H](O[C@@H]2[C@@H](N)C[C@@H](N)[C@H](O[C@H]3O[C@H](CO)[C@@H](O)[C@H](N)[C@H]3O)[C@H]2O)[C@H](O)[C@@H](O)[C@@H]1O	C18H38N4O15S	582.58	Microorganism	N/A	Glycosides
1979	M27980	Podophyllotoxin	Podofilox;(+)-Shikonin	518-28-5	[C@H]1(c2c([C@@H]([C@@H]3[C@@H]1C(=O)OC3)O)cc1c(c2)OCO1)c1cc(c(c(c1)OC)OC)OC	C22H22O8	414.41	Plant	Dysosma Woodson	Others
1980	M27980	alpha-Cyperone	(+)-α-Cyperone;α-Cyperone	473-08-5	CC(=C)[C@@H]1CC[C@@]2(C)CCC(=O)C(C)=C2C1	C15H22O	218.34	Plant	Cyperus rotundus	Sesquiterpenoids
1981	M27980	Calcium Levofolinate	CL307782;Levoleucovorin Calcium	80433-71-2	C(=O)([C@@H](NC(=O)c1ccc(cc1)NC[C@@H]1N(c2c(=O)nc([nH]c2NC1)N)C=O)CCC(=O)[O-])[O-].[Ca+2]	C20H21N7O7·Ca	511.5	Plant	N/A	N/A
1982	M27980	Gossypol acetic acid	(±)-Gossypol-acetic acid;Pogosin;AT101	12542-36-8	c1(c(c(cc2c(c(c(c(c12)C=O)O)O)C(C)C)C)c1c(c2c(cc1C)c(c(c(c2C=O)O)O)C(C)C)O)O.C(=O)(O)C	C32H34O10	578.61	Plant	cottonseed	Phenols
1983	M27980	Cabazitaxel	RPR-116258A;taxoid XRP6258;XRP6258;TXD 258	183133-96-2	O([C@]12[C@@H]3[C@@]([C@@H](OC)C[C@H]1OC2)(C(=O)[C@H](OC)C1=C([C@@H](OC(=O)[C@H](O)[C@@H](NC(=O)OC(C)(C)C)c2ccccc2)C[C@@](O)([C@H]3OC(=O)c2ccccc2)C1(C)C)C)C)C(=O)C	C45H57NO14	835.93	Plant	Taxus chinensis	N/A
1984	M27980	Piperlongumine	Piplartine;PPLGM	20069-09-4	COc1cc(cc(OC)c1OC)\C=C\C(=O)N1CCC=CC1=O	C17H19NO5	317.34	Plant	Piper longum	Alkaloids
1985	M27980	Prohydrojasmon	Prohydrojasmon racemate;Propyl dihydrojasmonate	158474-72-7	CCCCCC1C(CC(=O)OCCC)CCC1=O	C15H26O3	254.37	Plant	N/A	N/A
1986	M27980	Guggulsterone E&Z	N/A	95975-55-6	[H][C@@]12CC(=O)C(=CC)[C@@]1(C)CC[C@@]1([H])[C@@]2([H])CCC2=CC(=O)CC[C@]12C	C21H28O2	312.4	Plant	Ailanthus grandis	Steroids
1987	M27980	Cephalomannine	Baccatin III	71610-00-9	O1[C@H]2[C@](OC(=O)C)([C@@H]3[C@@]([C@@H](O)C2)(C(=O)[C@H](OC(=O)C)C2=C([C@@H](OC(=O)[C@H](O)[C@@H](NC(=O)/C(=C/C)/C)c4ccccc4)C[C@@](O)([C@H]3OC(=O)c3ccccc3)C2(C)C)C)C)C1	C45H53NO14	831.91	Plant	Cephalotaxus fortunei	Alkaloids
1988	M27980	Docetaxel	RP-56976;NSC 628503	114977-28-5	CC(=O)O[C@@]12CO[C@@H]1C[C@H](O)[C@]1(C)[C@@H]2[C@H](OC(=O)c2ccccc2)[C@]2(O)C[C@H](OC(=O)[C@H](O)[C@@H](NC(=O)OC(C)(C)C)c3ccccc3)C(C)=C([C@@H](O)C1=O)C2(C)C	C43H53NO14	807.88	Plant	Dianthus chinensis	Diterpenoids
1989	M27980	Sesamoside	N/A	117479-87-5	O=C(OC)C2=CO[C@@H](O[C@@H]1O[C@H](CO)[C@@H](O)[C@H](O)[C@H]1O)[C@H]4[C@]2(O)[C@H](O)[C@@H]3O[C@@]34C	C17H24O12	420.36	Plant	Sesamum angolense	N/A
1990	M27980	Sodium ferulic	Ferulic acid sodium;Sodium ferulate;Ferulic acid sodium salt	24276-84-4	[Na+].COc1cc(\C=C\C([O-])=O)ccc1O	C10H9NaO4	216.16	Plant	Ferula assa-foetida	Phenylpropanoids
1991	M27980	Curculigoside	Curculigoside A	85643-19-2	COc1cccc(OC)c1C(=O)OCc1cc(O)ccc1O[C@@H]1O[C@H](CO)[C@@H](O)[C@H](O)[C@H]1O	C22H26O11	466.43	Plant	Curculigo orchioides	Phenols
1992	M27980	Lactulose	4-O-β-D-Galactopyranosyl-D-fructose;Duphalac;D-Lactulose;Lactulosum	4618-18-2	OC[C@H]1OC(O)(CO)[C@@H](O)[C@@H]1O[C@@H]1O[C@H](CO)[C@H](O)[C@H](O)[C@H]1O	C12H22O11	342.3	Plant	N/A	Steroids
1993	M27980	Tannic acid	Gallotannic acid	1401-55-4	C1=C(C=C(C(=C1O)O)O)C(=O)OC2=CC(=CC(=C2O)O)C(=O)OC[C@@H]3[C@H]([C@@H]([C@H]([C@@H](O3)OC(=O)C4=CC(=C(C(=C4)OC(=O)C5=CC(=C(C(=C5)O)O)O)O)O)OC(=O)C6=CC(=C(C(=C6)OC(=O)C7=CC(=C(C(=C7)O)O)O)O)O)OC(=O)C8=CC(=C(C(=C8)OC(=O)C9=CC(=C(C(=C9)O)O)O)O)O)OC(=O)C1=CC(=C(C(=C1)OC(=O)C1=CC(=C(C(=C1)O)O)O)O)O	C76H52O46	1701.2	Plant	Rhus	Phenols	SARS CoV-2 Mpro	Coelho C, Gallo G, Campos CB, Hardy L, Würtele M. Biochemical screening for SARS-CoV-2 main protease inhibitors. PLoS One. 2020 Oct 6;15(10):e0240079. doi: 10.1371/journal.pone.0240079. PMID: 33022015; PMCID: PMC7537881.
1994	M27980	Rutin	Quercetin 3-O-rutinoside;Rutoside	153-18-4	Oc1ccc(cc1O)c1oc2cc(O)cc(O)c2c(=O)c1O[C@@H]1O[C@H](CO[C@@H]2O[C@@H](C)[C@H](O)[C@@H](O)[C@H]2O)[C@@H](O)[C@H](O)[C@H]1O	C27H30O16	610.52	Plant	Ruta	Flavonoid	SARS CoV-2 Mpro	Hamdy R, Mostafa A, Abo Shama NM, Soliman SSM, Fayed B. Comparative evaluation of flavonoids reveals the superiority and promising inhibition activity of silibinin against SARS-CoV-2. Phytother Res. 2022 Jul;36(7):2921-2939. doi: 10.1002/ptr.7486. Epub 2022 May 21. PMID: 35596627; PMCID: PMC9347486.
1995	M27980	Tubeimoside III	N/A	115810-13-4	C[C@@H]1O[C@H]2O[C@@H]3[C@@H](O)[C@@H](O)CO[C@H]3OC(=O)[C@]34CCC(C)(C)C[C@H]3C3=CC[C@@H]5[C@@]6(C)C[C@H](O)[C@H](O[C@@H]7O[C@H](CO)[C@@H](O)[C@H](O)[C@H]7O[C@@H]7O[C@@H](COC(=O)C[C@](C)(O)CC(=O)O[C@@H]1[C@@H](O[C@@H]1OC[C@@H](O)[C@H](O)[C@H]1O)[C@H]2O)[C@H](O)[C@@H](O)[C@@H]7O)[C@@](C)(CO)[C@@H]6CC[C@@]5(C)[C@]3(C)C[C@H]4O	C64H100O31	1365.47	Plant	Bolbostemma paniculatum	Triterpenoids
1996	M27980	Xanthohumol	N/A	6754-58-1	COc1cc(O)c(C\C=C(\C)C)c(O)c1C(=O)\C=C\c1ccc(O)cc1	C21H22O5	354.4	Plant	Humulus lupulus Linn.	Alcohols	SARS CoV-2 Mpro	Lin Y, Zang R, Ma Y, Wang Z, Li L, Ding S, Zhang R, Wei Z, Yang J, Wang X. Xanthohumol Is a Potent Pan-Inhibitor of Coronaviruses Targeting Main Protease. Int J Mol Sci. 2021 Nov 9;22(22):12134. doi: 10.3390/ijms222212134. PMID: 34830015; PMCID: PMC8624673.
1997	M27980	kuwanon G	Kuwanone G;Moracenin B	75629-19-5	C\C(C)=C\Cc1c(oc2c([C@H]3C=C(C)C[C@H]([C@@H]3C(=O)c3ccc(O)cc3O)c3ccc(O)cc3O)c(O)cc(O)c2c1=O)-c1ccc(O)cc1O	C40H36O11	692.7	Plant	Morus alba	Flavonoid
1998	M27980	Xanthotoxol	8-Hydroxypsoralen;8-Hydroxypsoralene;8-Hydroxyfuranocoumarin;Psoralen	2009-24-7	Oc1c2occc2cc2ccc(=O)oc12	C11H6O4	202.16	Plant	Cnidium monnieri	Coumarins
1999	M27980	Dihydroergotoxine mesylate	Ergoloid mesylates	8067-24-1	CS(O)(=O)=O.CC(C)[C@@H]1N2C(=O)[C@](NC(=O)[C@@H]3C[C@H]4[C@@H](Cc5c[nH]c6cccc4c56)N(C)C3)(O[C@@]2(O)[C@@H]2CCCN2C1=O)C(C)C.CCC(C)[C@@H]1N2C(=O)[C@](NC(=O)[C@@H]3C[C@H]4[C@@H](Cc5c[nH]c6cccc4c56)N(C)C3)(O[C@@]2(O)[C@@H]2CCCN2C1=O)C(C)C.CC(C)C[C@@H]1N2C(=O)[C@](NC(=O)[C@@H]3C[C@H]4[C@@H](Cc5c[nH]c6cccc4c56)N(C)C3)(O[C@@]2(O)[C@@H]2CCCN2C1=O)C(C)C.CC(C)[C@@]1(NC(=O)[C@@H]2C[C@H]3[C@@H](Cc4c[nH]c5ccc…	C33H47N5O8S	673.82	Plant	Hordeum vulgare	Alkaloids
[truncated: 527 more rows]

## Sheet: General Information
Natural Compound Library (96-well) For more information on TargetMol library service, please contact us via info@targetmol.com
Product Details:
Formulation		A collection of 2526 Natural compounds
Container		96 Well Format Sample Storage Tube With Cap
Shipping		Dry ice
Storage		-20 ℃ or -80 ℃
Standard		50μl,10 mM
Plate layout:M27956
	1	2	3	4	5	6	7	8	9	10	11	12
a	Empty	18524-94-2	33889-68-8	29953-71-7	34080-08-5	34157-83-0	60-81-1	464-92-6	2555-28-4	34540-22-2	113558-15-9	Empty
		Loganin	Fangchinoline	trans-3-Indoleacrylic acid	(20S)-Protopanaxatriol	Celastrol	Phlorizin	Asiatic acid	7-Methoxy-4-methylcoumarin	Madecassoside	Baohuoside I
b	Empty	745-65-3	96702-03-3	1041-01-6	345909-26-4	31282-04-9	65-23-6	520-28-5	2444-46-4	32854-75-4	5986-55-0	Empty
		Alprostadil	Ectoine	3,5-Diiodo-L-thyronine	Taurocholic acid sodium salt hydrate	Hygromycin B	Pyridoxine	Tectochrysin	Nonivamide	Lappaconitine	Patchouli alcohol
c	Empty	42719-32-4	71-58-9	487-21-8	520-26-3	67-48-1	37921-38-3	78281-02-4	71751-41-2	61303-13-7	58-55-9	Empty
f		Pedunculoside	Medroxyprogesterone Acetate	Lumazine	Hesperidin	Choline chloride	Cimifugin	Hydroxysafflor yellow A	Abamectin	Isoacteoside	Theophylline
d	Empty	80214-83-1	56-75-7	77-52-1	480-18-2	491-70-3	83-48-7	520-18-3	343-65-7	68-41-7	7431-77-8	Empty
h		Roxithromycin	Chloramphenicol	Ursolic acid	Taxifolin	Luteolin	Stigmasterol	Kaempferol	Kynurenine	D-Cycloserine	Sinapine thiocyanate
e	Empty	80952-71-2	13241-33-3	4773-96-0	218600-44-3	19408-46-9	117-78-2	602-41-5	546-43-0	553-12-8	751-03-1	Empty
b		(20R)-Ginsenoside Rh1	Neohesperidin	Mangiferin	Bardoxolone	Kasugamycin hydrochloride	ANTHRAQUINONE-2-CARBOXYLIC ACID	Thiocolchicoside	Helenine	Protoporphyrin IX	Obacunone
f	Empty	442-51-3	21736-83-4	10094-58-3	487-11-6	485-49-4	78432-77-6	922-32-7	5985-28-4	7770-78-7	484-20-8	Empty
d		Harmine	Spectinomycin dihydrochloride	D-Stachyose tetrahydrate	Elemicin	(+)-Bicuculline	Deacetyltaxol	Creatine phosphate disodium salt	Synephrine HCl	Arctigenin	Bergapten
g	Empty	486-84-0	17092-92-1	631-01-6	24512-63-8	539-52-6	859-18-7	2150-43-8	6151-40-2	1968-05-4	33818-15-4	Empty
f		Harmane	Dihydroactinidiolide	Quillaic Acid	Geniposide	Perillen	Lincomycin hydrochloride	Methyl protocatechuate	Quinidine hydrochloride	3,3'-Diindolylmethane	Citicoline sodium
h	Empty	407-41-0	77-95-2	6246-46-4	518-34-3	90-50-6	480-41-1	6024-85-7	6877-32-3	68-19-9	633-65-8	Empty
h		Phosphoserine	Quinic acid	Ursonic Acid	Tetrandrine	3,4,5-Trimethoxycinnamic acid	Naringenin	Tetrahydropalmatine hydrochloride	Corynoxine	Vitamin B12	Berberine hydrochloride
Plate layout:M27957
	1	2	3	4	5	6	7	8	9	10	11	12
a	Empty	21967-41-9	472-15-1	82373-94-2	5442-12-6	63968-64-9	501-97-3	525-82-6	577-85-5	81-25-4	528-48-3	Empty
		Baicalin	Betulinic acid	Astragalus polyphenols	Norcantharidin	Artemisinin	Phloretic acid	Flavone	3-Hydroxyflavone	Cholic Acid	Fisetin
b	Empty	83-49-8	4852-22-6	2188-68-3	76494-51-4	50-55-5	18835-59-1	67920-52-9	27548-93-2	568-72-9	5945-50-6	Empty
		Hyodeoxycholic acid	Proanthocyanidins	Lycorine chloride	Ligustrazine hydrochloride	Reserpine	3,5-Diiodotyrosine Dihydrate	Sodium Danshensu	Baccatin III	Tanshinone IIA	Monotropein
c	Empty	207511-10-2	475-31-0	6080-33-7	3081-61-6	145572-44-7	1448-36-8	10097-84-4	84-26-4	27740-01-8	58-96-8	Empty
f		Melezitose	Glycocholic acid	Sinomenine hydrochloride	L-Theanine	Sophocarpine	Methyl Cholate	Rotundine	Rutaecarpine	Scutellarin	Uridine
d	Empty	10212-25-6	533-31-3	50-27-1	66170-10-3	32619-42-4	66791-77-3	674-26-0	72520-92-4	7461-02-1	42971-09-5	Empty
h		Cyclocytidine hydrochloride	Sesamol	Estriol	Sodium L-ascorbyl-2-phosphate	Oleuropein	Syringaresinol-di-O-glucoside	DL-Mevalonolactone	Paeonolide	Tetrahydrocoptisine	Vinpocetine
e	Empty	505-54-4	68399-76-8	1466-76-8	1492-18-8	705-15-7	2468-21-5	481-49-2	2438-80-4	635-65-4	548-19-6	Empty
b		Hexadecanedioic acid	Zinc Orotate	2,6-Dimethoxybenzoic acid	Calcium folinate	2'-Hydroxy-5'-methoxyacetophenone	Catharanthine	Cepharanthine	L-(-)-Fucose	Bilirubin	ISOGINKGETIN
f	Empty	62499-27-8	20702-77-6	3943-74-6	5578-73-4	881-68-5	617-05-0	498-00-0	90-01-7	147-24-0	6899-04-3	Empty
d		Gastrodin	Neohesperidin Dihydrochalcone	Methyl Vanillate	Sanguinarine chloride	Acetylvanillin	Ethyl Vanillate	Vanillyl Alcohol	2-Hydroxybenzyl alcohol	Diphenhydramine hydrochloride	DL-Glutamine
g	Empty	50-70-4	74285-86-2	138-59-0	520-34-3	583-08-4	548-37-8	20501-56-8	58-95-7	65914-17-2	5451-09-2	Empty
f		D-Sorbitol	Triptophenolide	Shikimic Acid	Diosmetin	Nicotinuric acid	Verbenalin	Talatisamine	Vitamin E Acetate	Polydatin	5-Aminolevulinic acid hydrochloride
h	Empty	27200-12-0	19309-14-9	18916-17-1	94-62-2	56-69-9	1846-76-0	6556-12-3	306-08-1	66648-50-8	464-48-2	Empty
h		Dihydromyricetin	Cardamonin	Naringin dihydrochalcone	Piperine	5-hydroxytryptophan	Ethyl coumarin-3-carboxylate	D-Glucuronic acid	Homovanillic acid	Ethyl caffeate	(-)-CAMPHOR
Plate layout:M27958
	1	2	3	4	5	6	7	8	9	10	11	12
a	Empty	6533-68-2	1401-69-0	51-55-8	20362-31-6	31008-18-1	82-82-6	28319-77-9	19037-69-5	620-02-0	126-19-2	Empty
		Scopolamine HBr trihydrate	Tylosin	Atropine	Arctiin	magnolin	4-Pyridoxic Acid	Choline glycerophosphate	7-hydroxy-4-methyl-8-nitrocoumarin	5-Methyl-2-furaldehyde	Sarsasapogenin
b	Empty	25990-60-7	90-80-2	298-81-7	50-14-6	56-47-3	1617-53-4	12650-69-0	480-40-0	1415-73-2	491-80-5	Empty
		DL-Xylose	Delta-Gluconolactone	8-Methoxypsoralen	Vitamin D2	Deoxycorticosterone acetate	Amentoflavone	Mupirocin	Chrysin	Aloin	Biochanin A
c	Empty	112-80-1	21339-55-9	20283-92-5	486-56-6	28351-05-5	3681-99-0	58543-16-1	4136-37-2	700-06-1	38899-05-7	Empty
f		Oleic acid	Abrine	Rosmarinic acid	(-)-Cotinine	Triacontanol	Puerarin	Rebaudioside A	Stachydrine Hydrochloride	Indole-3-carbinol	N-Sulfo-glucosamine sodium salt
d	Empty	3650-09-7	481-29-8	6384-92-5	41753-43-9	522-12-3	117704-25-3	13190-97-1	116122-36-2	489-32-7	30636-90-9	Empty
h		Carnosic acid	Epiandrosterone	NMDA	Ginsenoside Rb1	Quercitrin	Doramectin	Solanesol	Breviscapin	Icariin	(20S)-Protopanaxadiol
e	Empty	478-01-3	3211-76-5	478-08-0	115841-09-3	24316-19-6	57817-89-7	72207-94-4	24390-14-5	60-70-8	475-83-2	Empty
b		Nobiletin	L-(+)-Selenomethionine	Lucidin	Salvianolic Acid C	Cephalotaxine	Stevioside	Ethyl vanillin acetate	Doxycycline hyclate	Veratramine	Nuciferine
f	Empty	481-46-9	469-59-0	6138-23-4	14113-05-4	28047-15-6	6147-11-1	13657-68-6	26791-73-1	6064-63-7	2415-24-9	Empty
d		Ginkgetin	Jervine	D-(+)-Trehalose dihydrate	10-Hydroxy-2-decenoic acid	Phenyl-Ac-Gln-OH	Mangostin	Curdione	Xanthatin	2-Hydroxycaproic acid	Catalpol
g	Empty	589-68-4	476-28-8	6205-08-9	17990-42-0	565-63-9	210545-23-6	36051-31-7	22419-74-5	500-98-1	16409-34-0	Empty
f		rac-Glycerol 1-myristate	Lycorine	N-Acetyl-L-ornithine	Oleanonic Acid	Angelic Acid	N-Acetyl-L-arginine dihydrate	Guanosine 5'-triphosphate trisodium salt	Incensole	Phenyl-ac-Gly-OH	Glycodeoxycholic acid sodium salt
h	Empty	6249-56-5	482-44-0	477-47-4	94249-01-1	6882-68-4	18883-66-4	480-19-3	19879-30-2	54952-43-1	42013-20-7	Empty
h		(3-Carboxypropyl)trimethylammonium chlor	Imperatorin	Picropodophyllin	Lithium potassium acetyl phosphate	Sophoridine	Streptozocin	Isorhamnetin	Bavachinin	(±)-Shikonin	2-Methylhippuric acid
Plate layout:M27959
	1	2	3	4	5	6	7	8	9	10	11	12
a	Empty	997-55-7	38748-32-2	2591-17-5	7423-93-0	606-68-8	10516-71-9	300-84-5	1190-49-4	621-71-6	538-23-8	Empty
		N-Acetyl-L-aspartic acid	Triptolide	D-Luciferin	3-Chloro-L-Tyrosine	NADH, disodium salt hydrate	3-(3-Methoxyphenyl)propionic acid	Hypotaurine	L-Homocitrulline	Glycerol Tridecanoate	Glycerol Tri-n-octanoate
b	Empty	64421-28-9	78214-33-2	4754-39-6	6338-41-6	16564-43-5	13422-55-4	91510-62-2	4691-65-0	26833-87-4	1109-28-0	Empty
		Shanzhiside methyl ester	Ginsenoside Rh2	5'-DEOXYADENOSINE	5-Hydroxymethyl-2-furancarboxylic acid	Glycochenodeoxycholic acid sodium salt	Methylcobalamin	D-(+)-Galacturonic acid	5'-IMP disodium salt	Homoharringtonine	Maltotriose
c	Empty	524-30-1	60-92-4	6093-68-1	145-42-6	72962-43-7	1464-42-2	487-52-5	38647-11-9	737-52-0	360-65-6	Empty
f		Fraxin	Cyclic AMP	6-Hydroxycoumarin	Sodium taurocholate hydrate	Brassinolide	Selenomethionine	Butein	Triptonide	Oxypeucedanin	GLYCODEOXYCHOLIC ACID
d	Empty	162857-78-5	14883-87-5	50-22-6	51938-32-0	33464-71-0	66638-22-0	548-76-5	73692-50-9	73030-71-4	970-73-0	Empty
h		polygalaxanthone III	DL -3,4-Dihydroxymandelic acid	Corticosterone	Schaftoside	Tracheloside	O-Acetyl-L-serine hydrochloride	Irigenin	Naringenin chalcone	Atractylenolide III	(+)-Gallocatechin
e	Empty	76-66-4	13463-28-0	1069-79-0	19573-01-4	603-56-5	13063-54-2	13159-28-9	19908-48-6	191729-43-8	41093-60-1	Empty
b		Rhynchophylline	Eriocitrin	1,2-Distearoyl-sn-glycero-3-phosphoethan	Byakangelicin	Chrysosptertin B	(R)-(+)-Corypalmine	Betulinaldehyde	Maackiain	Tenacissoside G	steviolbioside
f	Empty	572-30-5	24699-16-9	491-54-3	611-40-5	487-06-9	36700-45-5	488-76-6	88105-29-7	64820-99-1	61281-37-6	Empty
d		Avicularin	Isomangiferin	kaempferide	Tectoridin	Citropten	8-SHOGAOL	(-)-vibo-Quercitol	Notoginsenoside Fe	Vitexin-2''-O-rhamnoside	Schizandrin B
g	Empty	3681-93-4	56613-60-6	13114-29-9	60-41-3	36752-54-2	56725-99-6	40732-48-7	6859-01-4	19879-32-4	20398-34-9	Empty
f		Vitexin	N-(3-Phenylpropionyl)glycine	Sodium Demethylcantharidate	Strychnine Sulfate	10-Shogaol	Icariside I	GUANOSINE 3':5'-CYCLIC MONOPHOSPHATE SOD	Isorhyncophylline	Bavachin	Adenosine-5'-diphosphate trisodium salt
h	Empty	334-50-9	4857-44-7	5968-90-1	23537-25-9	23513-15-7	1030365-02-6	107534-93-0	11027-63-7	72581-71-6	60976-49-0	Empty
h		Spermidine hydrochloride	calcium hydroxymethionine	Xanthosine dihydrate	L-Cysteic acid monohydrate	10-Gingerol	(±)-Potassium citramalate monohydrate	Anwuligan	Agnuside	Isosilybin	Geraniin
Plate layout:M27960
	1	2	3	4	5	6	7	8	9	10	11	12
a	Empty	601-34-3	1637-73-6	6505-45-9	816-66-0	302-95-4	51-45-6	3184-35-8	273724-21-3	22202-68-2	111-03-5	Empty
		Cholesteryl palmitate	Isocitric acid trisodium salt	Sodium 2-(1H-indol-3-yl)acetate	4-Methyl-2-oxovaleric acid	Sodium Desoxycholate	Histamine	Oxoadipic acid	Thiamine monophosphate chloride dihydrat	α-Ketoglutaric acid sodium salt	1-Oleoyl-rac-glycerol
b	Empty	332-80-9	506-37-6	96574-01-5	79916-77-1	1775-97-9	62499-28-9	2370-61-8	17290-70-9	160896-49-1	495-31-8	Empty
		1-Methyl-L-histidine	Nervonic acid	Salvianolic acid A	Forsythoside A	Flavokawain B	Parishin A	DL-O-Tyrosine	Isosinensetin	Hosenkoside K	Nodakenin
c	Empty	5058-13-9	80681-44-3	1983-81-9	884-35-5	93-35-6	117060-54-5	26657-95-4	55-10-7	58970-76-6	65-71-4	Empty
f		Columbianadin	Sec-O-Glucosylhamaudol	4,7-DIHYDROXYCOUMARIN	Methyl syringate	7-Hydroxycoumarin	Pueraria glycoside	Dipalmitin	4-Hydroxy-3-methoxymandelic acid	Ubenimex	Thymine
d	Empty	97-59-6	68-94-0	156-38-7	89-84-9	497-76-7	6429-04-5	673-06-3	487-26-3	1078-61-1	8025-81-8	Empty
h		Allantoin	6-Hydroxypurine	4-hydroxyphenylacetic acid	2,4-Dihydroxyacetophenone	Arbutin	Tetrahydropapaverine hydrochloride	D-Phenylalanine	Flavanone	Hydrocaffeic acid	Spiramycin
e	Empty	87-52-5	57-63-6	531-75-9	552-62-5	61-19-8	118-00-3	73573-88-3	13292-46-1	79902-63-9	8001-79-4	Empty
b		Gramine	Ethynyl estradiol	Esculin	7-Methylxanthine	Adenosine 5'-monophosphate	Guanosine	Mevastatin	Rifampicin	Simvastatin	Castor oil
f	Empty	8000-46-2	1077-28-7	525-79-1	541-15-1	59-92-7	504-15-4	56-92-8	5392-40-5	488-81-3	86639-52-3	Empty
d		Geranyl Tiglate	Thioctic acid	Kinetin	L(-)-Carnitine	Levodopa	orcinol	Histamine 2HCl	Citral	Ribitol	SN38
g	Empty	85999-40-2	36051-68-0	21082-33-7	6537-80-0	617-62-9	78478-28-1	174972-79-3	164991-86-0	79592-91-9	103654-50-8	Empty
f		Anemosapogenin	Cytidine 5'-triphosphate (disodium salt)	Orcinol glucoside	Chicoric Acid	2-Methylglutaric acid	Praeruptorin E	Parishin B	Orcinol gentiobioside	Crassicauline A	Mirificin
h	Empty	20736-08-7	2309-07-1	140147-77-9	4277-43-4	6078-17-7	486-74-8	29106-36-3	96553-02-5	87425-34-1	87095-74-7	Empty
h		Saikosaponin C	FERULIC ACID METHYL ESTER	Epimedin A1	Magnoflorine iodide	Berbamine dihydrochloride	4-Quinolinecarboxylic acid	Pinoresinol dimethyl ether	Methyl gypsogenin 3-O-beta-D-glucuronopy	Liriopesides B	5-Hydroxy-1,7-diphenyl-6-hepten-3-one
Plate layout:M27961
	1	2	3	4	5	6	7	8	9	10	11	12
a	Empty	22373-78-0	905-99-7	1125-21-9	3646-68-2	622-78-6	120-51-4	541-91-3	150-86-7	2244-16-8	480-39-7	Empty
		Monensin sodium salt	Cryptochlorogenic acid	Ketoisophorone	D-Glucosaminic acid	Benzyl isothiocyanate	Benzyl benzoate	Muscone	PHYTOL	(S)-(+)-Carvone	Pinocembrin
b	Empty	114-76-1	168555-66-6	130-86-9	987-78-0	60-23-1	64-04-0	3058-01-3	84-80-0	55481-88-4	19130-96-2	Empty
		Sodium phenylpyruvate	Fosbretabulin Disodium	Protopine	Citicoline	2-Aminoethanethiol	Phenethylamine	3-Methyladipic acid	Vitamin K1	Mollugin	1-Deoxynojirimycin
c	Empty	574-84-5	60-31-1	20311-51-7	148408-66-6	482-36-0	3238-40-2	646-01-5	23513-14-6	1114-34-7	480-16-0	Empty
f		Fraxetin	Acetylcholine chloride	Solamargine	Docetaxel trihydrate	Hyperoside	2,5-Furandicarboxylic acid	3-(Methylthio)propionic acid	6-Gingerol	D-(-)-Lyxose	Morin
d	Empty	67979-25-3	510-30-5	24393-56-4	604-59-1	87205-99-0	19431-84-6	776-86-3	4433-40-3	97230-47-2	35286-58-9	Empty
[truncated: 477 more rows]
