# Supplementary material for: Natural Product-Based Screening for Lead Compounds Targeting SARS CoV-2 Mpro
Source: Pharmaceuticals (Basel). 2023 May 19;16(5):767. doi: 10.3390/ph16050767 (PMC10222270; doi:10.3390/ph16050767)
Supplement: Supplementary file 1 [file pharmaceuticals-16-00767-s001.zip › 4.MDPI-Supplementary TableS4.xlsx]

## Sheet: report
1.Baicalein-Mpro
-----------------------------
Interacting chain(s): A
**Hydrophobic Interactions**
RESNR	RESTYPE	RESCHAIN	RESNR_LIG	RESTYPE_LIG	RESCHAIN_LIG	DIST	LIGCARBONIDX	PROTCARBONIDX	LIGCOO			PROTCOO
49	MET	A	1	Baicalein	A	3.69	7	390	12.774	-0.401	24.548	12.57	-1.932	27.894
165	MET	A	1	Baicalein	A	3.7	10	1299	12.159	-0.869	21.884	12.622	1.282	18.911
166	GLU	A	1	Baicalein	A	3.97	20	1307	7.953	1.771	20.852	8.275	4.442	17.934
189	GLN	A	1	Baicalein	A	3.71	7	1483	12.774	-0.401	24.548	13.012	2.332	27.047
**Hydrogen Bonds**
RESNR	RESTYPE	RESCHAIN	RESNR_LIG	RESTYPE_LIG	RESCHAIN_LIG	SIDECHAIN	DIST_H-A	DIST_D-A	DON_ANGLE	PROTISDON	DONORIDX	DONORTYPE	ACCEPTORIDX	ACCEPTORTYPE	LIGCOO			PROTCOO
140	PHE	A	1	Baicalein	A	FALSE	3.04	3.96	166.75	FALSE	15	O3	1103	O2	6.333	-0.066	17.525	3.283	2.055	16.162
166	GLU	A	1	Baicalein	A	TRUE	2.32	3.19	149.78	FALSE	17	O3	1311	O-	5.205	2.243	18.494	5.449	5.098	17.085
166	GLU	A	1	Baicalein	A	TRUE	3.25	4.05	141.51	FALSE	19	O3	1311	O-	6.279	3.473	20.706	5.449	5.098	17.085
2.Cholesterol Sulfate Sodium-Mpro
-----------------------------
Interacting chain(s): A
**Hydrophobic Interactions**
RESNR	RESTYPE	RESCHAIN	RESNR_LIG	RESTYPE_LIG	RESCHAIN_LIG	DIST	LIGCARBONIDX	PROTCARBONIDX	LIGCOO			PROTCOO
142	ASN	A	0	Cholesterol 3-Sulfate Sodium Salt	A	3.98	24	1133	5.878	-1.695	21.533	1.93	-2.026	21.955
165	MET	A	0	Cholesterol 3-Sulfate Sodium Salt	A	3.56	12	1309	11.436	1.089	22.263	12.622	1.282	18.911
166	GLU	A	0	Cholesterol 3-Sulfate Sodium Salt	A	3.92	30	1317	9.926	2.599	20.976	8.275	4.442	17.934
189	GLN	A	0	Cholesterol 3-Sulfate Sodium Salt	A	3.59	6	1494	12.689	4.74	23.915	11.858	3.328	27.11
**Hydrogen Bonds**
RESNR	RESTYPE	RESCHAIN	RESNR_LIG	RESTYPE_LIG	RESCHAIN_LIG	SIDECHAIN	DIST_H-A	DIST_D-A	DON_ANGLE	PROTISDON	DONORIDX	DONORTYPE	ACCEPTORIDX	ACCEPTORTYPE	LIGCOO	|	PROTCOO	PROTCOO
143	GLY	A	0	Cholesterol 3-Sulfate Sodium Salt	A	FALSE	3.1	4.06	166.16	TRUE	1137	Nam	19	O3	7.155	-3.733	21.306	3.361	-4.345	19.997
145	CYS	A	0	Cholesterol 3-Sulfate Sodium Salt	A	FALSE	2.29	3.14	143.25	TRUE	1147	Nam	21	O3	6.528	-5.541	19.875	6.716	-5.095	16.776
**Salt Bridges**
RESNR	RESTYPE	RESCHAIN	PROT_IDX_LIST	RESNR_LIG	RESTYPE_LIG	RESCHAIN_LIG	DIST	PROTISPOS	LIG_GROUP	LIG_IDX_LIST		LIGCOO	|	PROTCOO	PROTCOO
41	HIS	A	342	344	0	Cholesterol 3-Sulfate Sodium Salt	A	5.25	TRUE	Sulfate	20	6.817	-5.217	21.263	12.044	-4.788	21.17
3.(-)-Gallocatechin Gallate-Mpro
-----------------------------
Interacting chain(s): A
**Hydrophobic Interactions**
RESNR	RESTYPE	RESCHAIN	RESNR_LIG	RESTYPE_LIG	RESCHAIN_LIG	DIST	LIGCARBONIDX	PROTCARBONIDX	LIGCOO			PROTCOO
165	MET	A	0	(-)-Gallocatechin gallate	Z	2.99	27	1318	12.524	-0.144	21.533	12.622	1.282	18.911
189	GLN	A	0	(-)-Gallocatechin gallate	Z	3.94	5	1503	10.848	4.486	23.486	11.858	3.328	27.11
189	GLN	A	0	(-)-Gallocatechin gallate	Z	3.75	31	1502	12.674	0.348	23.882	13.012	2.332	27.047
**Hydrogen Bonds**
RESNR	RESTYPE	RESCHAIN	RESNR_LIG	RESTYPE_LIG	RESCHAIN_LIG	SIDECHAIN	DIST_H-A	DIST_D-A	DON_ANGLE	PROTISDON	DONORIDX	DONORTYPE	ACCEPTORIDX	ACCEPTORTYPE	LIGCOO	|	PROTCOO	PROTCOO
49	MET	A	0	(-)-Gallocatechin gallate	Z	FALSE	2.59	3.13	120.22	FALSE	36	O3	408	O2	13.958	-0.989	25.241	15.238	-0.171	27.976
54	TYR	A	0	(-)-Gallocatechin gallate	Z	TRUE	2.7	3.04	102.05	TRUE	455	O3	34	O3	14.676	-2.525	23.158	16.87	-4.355	24.189
54	TYR	A	0	(-)-Gallocatechin gallate	Z	TRUE	2.49	3.04	121.03	FALSE	34	O3	455	O3	14.676	-2.525	23.158	16.87	-4.355	24.189
141	LEU	A	0	(-)-Gallocatechin gallate	Z	FALSE	2.59	3.12	118.73	FALSE	24	O3	1133	O2	5.752	-2.454	19.933	3.469	-1.567	18.008
143	GLY	A	0	(-)-Gallocatechin gallate	Z	FALSE	2.27	3.05	134.87	TRUE	1146	Nam	24	O3	5.752	-2.454	19.933	3.361	-4.345	19.997
144	SER	A	0	(-)-Gallocatechin gallate	Z	FALSE	3.21	3.84	123.29	TRUE	1150	Nam	24	O3	5.752	-2.454	19.933	3.96	-4.615	17.317
163	HIS	A	0	(-)-Gallocatechin gallate	Z	TRUE	2.87	3.2	103.74	FALSE	22	O3	1303	N2	6.277	-0.915	17.767	8.398	-0.352	15.439
164	HIS	A	0	(-)-Gallocatechin gallate	Z	FALSE	2.42	3.03	126.88	FALSE	32	O3	1307	O2	13.722	-1.942	20.705	11.405	-1.799	18.751
189	GLN	A	0	(-)-Gallocatechin gallate	Z	FALSE	2.66	3.1	107.45	TRUE	1498	Nam	36	O3	13.958	-0.989	25.241	15.151	1.78	25.963
190	THR	A	0	(-)-Gallocatechin gallate	Z	FALSE	2.02	2.81	149.51	FALSE	40	O3	1510	O2	13.794	7.133	22.494	15.961	6.633	24.212
192	GLN	A	0	(-)-Gallocatechin gallate	Z	FALSE	2.84	3.52	126.74	TRUE	1519	Nam	40	O3	13.794	7.133	22.494	16.598	9.258	22.338
**π-Stacking**
RESNR	RESTYPE	RESCHAIN	RESNR_LIG	RESTYPE_LIG		RESCHAIN_LIG	PROT_IDX_LIST					CENTDIST	ANGLE	OFFSET	TYPE	LIG_IDX_LIST						LIGCOO			PROTCOO
41	HIS	A	0	(-)-Gallocatechin gallate		Z	349	350	351	352	353	4.79	61.13	1.2	T	26	27	28	29	30	31	13.027	-0.441	22.797	12.072	-4.956	21.508
4.Wedelolactone-Mpro
-----------------------------
Interacting chain(s): A
**Hydrogen Bonds**
RESNR	RESTYPE	RESCHAIN	RESNR_LIG	RESTYPE_LIG	RESCHAIN_LIG	SIDECHAIN	DIST_H-A	DIST_D-A	DON_ANGLE	PROTISDON	DONORIDX	DONORTYPE	ACCEPTORIDX	ACCEPTORTYPE	LIGCOO	|	PROTCOO	PROTCOO
25	THR	A	6483	Wedelolactone	d	TRUE	2.1	3.04	162.64	FALSE	13	O3	205	O3	6.046	-6.34	26.45	7.87	-8.645	27.219
26	THR	A	6483	Wedelolactone	d	FALSE	2.02	2.88	144.85	TRUE	206	Nam	15	O3	4.723	-7.776	24.514	5.194	-10.57	24.007
26	THR	A	6483	Wedelolactone	d	FALSE	2.39	3.19	140.1	FALSE	15	O3	209	O2	4.723	-7.776	24.514	4.896	-9.127	21.628
143	GLY	A	6483	Wedelolactone	d	FALSE	2.36	2.89	112.74	TRUE	1131	Nam	6	O3	5.621	-2.943	18.877	3.361	-4.345	19.997
144	SER	A	6483	Wedelolactone	d	FALSE	2.3	2.83	112.33	TRUE	1135	Nam	6	O3	5.621	-2.943	18.877	3.96	-4.615	17.317
144	SER	A	6483	Wedelolactone	d	TRUE	2.89	3.25	103.61	FALSE	6	O3	1140	O3	5.621	-2.943	18.877	5.179	-2.298	15.725
145	CYS	A	6483	Wedelolactone	d	FALSE	2.41	3.2	136.4	TRUE	1141	Nam	6	O3	5.621	-2.943	18.877	6.716	-5.095	16.776
**π-Cation Interactions**
RESNR	RESTYPE	RESCHAIN	PROT_IDX_LIST		RESNR_LIG	RESTYPE_LIG	RESCHAIN_LIG	DIST	OFFSET	PROTCHARGED	LIG_GROUP	LIG_IDX_LIST						LIGCOO			PROTCOO
41	HIS	A	336	338	6483	Wedelolactone	d	5.8	0.67	TRUE	Aromatic	7	8	9	19	21	22	7.137	-1.825	22.047	12.044	-4.788	21.17
5.β,β-Dimethylacrylalkannin-Mpro
-----------------------------
Interacting chain(s): A
**Hydrophobic Interactions**
RESNR	RESTYPE	RESCHAIN	RESNR_LIG	RESTYPE_LIG	RESCHAIN_LIG	DIST	LIGCARBONIDX	PROTCARBONIDX	LIGCOO			PROTCOO
27	LEU	A	0	β,β-Dimethylacrylalkannin	d	3.97	2371	191	6.798	-5.674	21.234	7.471	-9.129	19.403
140	PHE	A	0	β,β-Dimethylacrylalkannin	d	3.81	2380	1082	6.382	1.709	17.676	5.085	0.533	14.291
165	MET	A	0	β,β-Dimethylacrylalkannin	d	3.48	2393	1277	10.692	1.336	21.805	12.622	1.282	18.911
166	GLU	A	0	β,β-Dimethylacrylalkannin	d	3.33	2380	1285	6.382	1.709	17.676	8.275	4.442	17.934
**Hydrogen Bonds**
RESNR	RESTYPE	RESCHAIN	RESNR_LIG	RESTYPE_LIG	RESCHAIN_LIG	SIDECHAIN	DIST_H-A	DIST_D-A	DON_ANGLE	PROTISDON	DONORIDX	DONORTYPE	ACCEPTORIDX	ACCEPTORTYPE	LIGCOO	|	PROTCOO	PROTCOO
166	GLU	A	0	β,β-Dimethylacrylalkannin	d	FALSE	2.48	3.36	147.46	TRUE	1281	Nam	2392	O3	10.149	3.623	21.41	10.26	3.049	18.105
**Salt Bridges**
RESNR	RESTYPE	RESCHAIN	PROT_IDX_LIST		RESNR_LIG	RESTYPE_LIG	RESCHAIN_LIG	DIST	PROTISPOS	LIG_GROUP	LIG_IDX_LIST		LIGCOO			PROTCOO
163	HIS	A	1260	1262	0	β,β-Dimethylacrylalkannin	d	4.89	TRUE	Carboxylate	2375	2377	6.962	-1.203	18.919	9.053	-0.442	14.567
6.Hematoxylin-Mpro
-----------------------------
Interacting chain(s): A
**Hydrophobic Interactions**
RESNR	RESTYPE	RESCHAIN	RESNR_LIG	RESTYPE_LIG	RESCHAIN_LIG	DIST	LIGCARBONIDX	PROTCARBONIDX	LIGCOO			PROTCOO
142	ASN	A	0	Hematoxylin	A	3.76	2383	4598	6.317	-2.13	21.115	2.595	-2.133	20.596
165	MET	A	0	Hematoxylin	A	3.43	2371	4924	10.809	2.123	21.697	12.622	1.282	18.911
**Hydrogen Bonds**
RESNR	RESTYPE	RESCHAIN	RESNR_LIG	RESTYPE_LIG	RESCHAIN_LIG	SIDECHAIN	DIST_H-A	DIST_D-A	DON_ANGLE	PROTISDON	DONORIDX	DONORTYPE	ACCEPTORIDX	ACCEPTORTYPE	LIGCOO	|	PROTCOO	PROTCOO
141	LEU	A	0	Hematoxylin	A	FALSE	2.4	3.24	143.89	TRUE	4581	O3	2387	O3	6.379	-0.152	18.041	3.469	-1.567	18.008
142	ASN	A	0	Hematoxylin	A	TRUE	3.07	3.42	107.4	TRUE	1103	N2	2380	O3	5.571	0.616	24.358	3.378	-1.98	23.988
142	ASN	A	0	Hematoxylin	A	TRUE	2	2.73	130.6	TRUE	1104	O3	2380	O3	5.571	0.616	24.358	3.302	0.026	22.962
142	ASN	A	0	Hematoxylin	A	TRUE	3.22	3.72	111.52	TRUE	4603	N3	2380	O3	5.571	0.616	24.358	3.296	-2.294	23.908
142	ASN	A	0	Hematoxylin	A	TRUE	2.46	3.42	172.7	FALSE	2380	O3	1103	N2	5.571	0.616	24.358	3.378	-1.98	23.988
143	GLY	A	0	Hematoxylin	A	FALSE	2.62	3.07	113.12	TRUE	1105	N3	2385	O3	5.846	-2.691	18.856	3.424	-4.093	20.11
143	GLY	A	0	Hematoxylin	A	FALSE	2.27	3.2	161.02	FALSE	2385	O3	4611	N1	5.846	-2.691	18.856	3.361	-4.345	19.997
144	SER	A	0	Hematoxylin	A	FALSE	2.56	2.89	106.63	TRUE	1109	N3	2385	O3	5.846	-2.691	18.856	4.01	-4.406	17.432
144	SER	A	0	Hematoxylin	A	TRUE	2.27	3.17	160.95	TRUE	1114	O3	2385	O3	5.846	-2.691	18.856	5.225	-2.116	15.798
145	CYS	A	0	Hematoxylin	A	FALSE	2.54	3.1	120.21	TRUE	1115	N3	2385	O3	5.846	-2.691	18.856	6.764	-4.898	16.886
163	HIS	A	0	Hematoxylin	A	TRUE	2.38	3.3	160.43	TRUE	1262	N2	2387	O3	6.379	-0.152	18.041	8.444	-0.179	15.466
163	HIS	A	0	Hematoxylin	A	TRUE	2.48	3.3	142.23	FALSE	2387	O3	1262	N2	6.379	-0.152	18.041	8.444	-0.179	15.466
188	ARG	A	0	Hematoxylin	A	FALSE	3.13	3.73	121.38	TRUE	1449	O3	2369	O3	12.973	1.793	22.636	16.19	3.009	24.07
189	GLN	A	0	Hematoxylin	A	FALSE	2.94	3.8	142.17	TRUE	5271	N3	2376	O3	11.861	0.351	24.704	15.151	1.78	25.963
189	GLN	A	0	Hematoxylin	A	TRUE	3.22	3.55	102.1	TRUE	5279	O3	2376	O3	11.861	0.351	24.704	10.217	1.634	27.574
7.Ginkgolic Acid C15:1-Mpro
-----------------------------
Interacting chain(s): A
**Hydrophobic Interactions**
RESNR	RESTYPE	RESCHAIN	RESNR_LIG	RESTYPE_LIG	RESCHAIN_LIG	DIST	LIGCARBONIDX	PROTCARBONIDX	LIGCOO			PROTCOO
27	LEU	A	8234	Ginkgolic Acid C15:1	d	3.44	1	217	6.651	-6.041	20.673	7.471	-9.129	19.403
27	LEU	A	8234	Ginkgolic Acid C15:1	d	3.73	2	220	7.565	-5.878	21.889	9.708	-8.464	20.275
165	MET	A	8234	Ginkgolic Acid C15:1	d	3.72	19	1303	12.935	2.731	22.326	12.622	1.282	18.911
189	GLN	A	8234	Ginkgolic Acid C15:1	d	3.73	17	1488	10.99	2.255	23.65	11.858	3.328	27.11
189	GLN	A	8234	Ginkgolic Acid C15:1	d	3.72	16	1487	11.475	0.999	23.937	13.012	2.332	27.047
**Hydrogen Bonds**
RESNR	RESTYPE	RESCHAIN	RESNR_LIG	RESTYPE_LIG	RESCHAIN_LIG	SIDECHAIN	DIST_H-A	DIST_D-A	DON_ANGLE	PROTISDON	DONORIDX	DONORTYPE	ACCEPTORIDX	ACCEPTORTYPE	LIGCOO	|	PROTCOO	PROTCOO
186	VAL	A	8234	Ginkgolic Acid C15:1	d	FALSE	3	3.56	114.22	FALSE	21	O3	1460	O2	14.637	1.087	22.092	17.949	1.627	20.908
188	ARG	A	8234	Ginkgolic Acid C15:1	d	FALSE	2.57	3.03	108.34	TRUE	1472	Nam	21	O3	14.637	1.087	22.092	17.193	0.298	23.517
**Salt Bridges**
RESNR	RESTYPE	RESCHAIN	PROT_IDX_LIST		RESNR_LIG	RESTYPE_LIG	RESCHAIN_LIG	DIST	PROTISPOS	LIG_GROUP	LIG_IDX_LIST		LIGCOO			PROTCOO
41	HIS	A	336	338	8234	ZIN	d	4.9	TRUE	Carboxylate	24	25	13.454	-1.305	23.849	12.044	-4.788	21.17
8.Melanin-Mpro
-----------------------------
Interacting chain(s): A
**Hydrophobic Interactions**
RESNR	RESTYPE	RESCHAIN	RESNR_LIG	RESTYPE_LIG	RESCHAIN_LIG	DIST	LIGCARBONIDX	PROTCARBONIDX	LIGCOO			PROTCOO
165	MET	A	0	ZIN	A	3.45	2	1303	11.74	0.481	22.15	12.622	1.282	18.911
166	GLU	A	0	ZIN	A	3.85	20	1311	7.319	2.639	21.198	8.275	4.442	17.934
**Hydrogen Bonds**
RESNR	RESTYPE	RESCHAIN	RESNR_LIG	RESTYPE_LIG	RESCHAIN_LIG	SIDECHAIN	DIST_H-A	DIST_D-A	DON_ANGLE	PROTISDON	DONORIDX	DONORTYPE	ACCEPTORIDX	ACCEPTORTYPE	LIGCOO	|	PROTCOO	PROTCOO
41	HIS	A	0	ZIN	A	TRUE	2.91	3.86	164.75	FALSE	4	Npl	338	N2	9.86	-1.105	21.436	10.949	-4.8	21.281
166	GLU	A	0	ZIN	A	TRUE	2.8	3.31	113.19	FALSE	11	Npl	1314	O3	6.945	4.821	21.365	5.753	6.492	18.77

## Sheet: Sheet1
1.Baicalein-Mpro
-----------------------------
Interacting chain(s): A
**Hydrophobic Interactions**
RESNR	RESTYPE	RESCHAIN	RESNR_LIG	RESTYPE_LIG	RESCHAIN_LIG	DIST	LIGCARBONIDX	PROTCARBONIDX	LIGCOO			PROTCOO
49	MET	A	1	Baicalein	A	3.69	7	390	12.774	-0.401	24.548	12.57	-1.932	27.894
165	MET	A	1	Baicalein	A	3.7	10	1299	12.159	-0.869	21.884	12.622	1.282	18.911
166	GLU	A	1	Baicalein	A	3.97	20	1307	7.953	1.771	20.852	8.275	4.442	17.934
189	GLN	A	1	Baicalein	A	3.71	7	1483	12.774	-0.401	24.548	13.012	2.332	27.047
**Hydrogen Bonds**
RESNR	RESTYPE	RESCHAIN	RESNR_LIG	RESTYPE_LIG	RESCHAIN_LIG	SIDECHAIN	DIST_H-A	DIST_D-A	DON_ANGLE	PROTISDON	DONORIDX	DONORTYPE	ACCEPTORIDX	ACCEPTORTYPE	LIGCOO			PROTCOO
140	PHE	A	1	Baicalein	A	FALSE	3.04	3.96	166.75	FALSE	15	O3	1103	O2	6.333	-0.066	17.525	3.283	2.055	16.162
166	GLU	A	1	Baicalein	A	TRUE	2.32	3.19	149.78	FALSE	17	O3	1311	O-	5.205	2.243	18.494	5.449	5.098	17.085
166	GLU	A	1	Baicalein	A	TRUE	3.25	4.05	141.51	FALSE	19	O3	1311	O-	6.279	3.473	20.706	5.449	5.098	17.085
2.Cholesterol 3-Sulfate Sodium Salt-Mpro
-----------------------------
Interacting chain(s): A
**Hydrophobic Interactions**
RESNR	RESTYPE	RESCHAIN	RESNR_LIG	RESTYPE_LIG	RESCHAIN_LIG	DIST	LIGCARBONIDX	PROTCARBONIDX	LIGCOO			PROTCOO
142	ASN	A	0	Cholesterol 3-Sulfate Sodium Salt	A	3.98	24	1133	5.878	-1.695	21.533	1.93	-2.026	21.955
165	MET	A	0	Cholesterol 3-Sulfate Sodium Salt	A	3.56	12	1309	11.436	1.089	22.263	12.622	1.282	18.911
166	GLU	A	0	Cholesterol 3-Sulfate Sodium Salt	A	3.92	30	1317	9.926	2.599	20.976	8.275	4.442	17.934
189	GLN	A	0	Cholesterol 3-Sulfate Sodium Salt	A	3.59	6	1494	12.689	4.74	23.915	11.858	3.328	27.11
**Hydrogen Bonds**
RESNR	RESTYPE	RESCHAIN	RESNR_LIG	RESTYPE_LIG	RESCHAIN_LIG	SIDECHAIN	DIST_H-A	DIST_D-A	DON_ANGLE	PROTISDON	DONORIDX	DONORTYPE	ACCEPTORIDX	ACCEPTORTYPE	LIGCOO	|	PROTCOO	PROTCOO
143	GLY	A	0	Cholesterol 3-Sulfate Sodium Salt	A	FALSE	3.1	4.06	166.16	TRUE	1137	Nam	19	O3	7.155	-3.733	21.306	3.361	-4.345	19.997
145	CYS	A	0	Cholesterol 3-Sulfate Sodium Salt	A	FALSE	2.29	3.14	143.25	TRUE	1147	Nam	21	O3	6.528	-5.541	19.875	6.716	-5.095	16.776
**Salt Bridges**
RESNR	RESTYPE	RESCHAIN	PROT_IDX_LIST	RESNR_LIG	RESTYPE_LIG	RESCHAIN_LIG	DIST	PROTISPOS	LIG_GROUP	LIG_IDX_LIST		LIGCOO	|	PROTCOO	PROTCOO
41	HIS	A	342	344	0	Cholesterol 3-Sulfate Sodium Salt	A	5.25	TRUE	Sulfate	20	6.817	-5.217	21.263	12.044	-4.788	21.17
3.(-)-Gallocatechin gallate-Mpro
-----------------------------
Interacting chain(s): A
**Hydrophobic Interactions**
RESNR	RESTYPE	RESCHAIN	RESNR_LIG	RESTYPE_LIG	RESCHAIN_LIG	DIST	LIGCARBONIDX	PROTCARBONIDX	LIGCOO			PROTCOO
165	MET	A	0	(-)-Gallocatechin gallate	Z	2.99	27	1318	12.524	-0.144	21.533	12.622	1.282	18.911
189	GLN	A	0	(-)-Gallocatechin gallate	Z	3.94	5	1503	10.848	4.486	23.486	11.858	3.328	27.11
189	GLN	A	0	(-)-Gallocatechin gallate	Z	3.75	31	1502	12.674	0.348	23.882	13.012	2.332	27.047
**Hydrogen Bonds**
RESNR	RESTYPE	RESCHAIN	RESNR_LIG	RESTYPE_LIG	RESCHAIN_LIG	SIDECHAIN	DIST_H-A	DIST_D-A	DON_ANGLE	PROTISDON	DONORIDX	DONORTYPE	ACCEPTORIDX	ACCEPTORTYPE	LIGCOO	|	PROTCOO	PROTCOO
49	MET	A	0	(-)-Gallocatechin gallate	Z	FALSE	2.59	3.13	120.22	FALSE	36	O3	408	O2	13.958	-0.989	25.241	15.238	-0.171	27.976
54	TYR	A	0	(-)-Gallocatechin gallate	Z	TRUE	2.7	3.04	102.05	TRUE	455	O3	34	O3	14.676	-2.525	23.158	16.87	-4.355	24.189
54	TYR	A	0	(-)-Gallocatechin gallate	Z	TRUE	2.49	3.04	121.03	FALSE	34	O3	455	O3	14.676	-2.525	23.158	16.87	-4.355	24.189
141	LEU	A	0	(-)-Gallocatechin gallate	Z	FALSE	2.59	3.12	118.73	FALSE	24	O3	1133	O2	5.752	-2.454	19.933	3.469	-1.567	18.008
143	GLY	A	0	(-)-Gallocatechin gallate	Z	FALSE	2.27	3.05	134.87	TRUE	1146	Nam	24	O3	5.752	-2.454	19.933	3.361	-4.345	19.997
144	SER	A	0	(-)-Gallocatechin gallate	Z	FALSE	3.21	3.84	123.29	TRUE	1150	Nam	24	O3	5.752	-2.454	19.933	3.96	-4.615	17.317
163	HIS	A	0	(-)-Gallocatechin gallate	Z	TRUE	2.87	3.2	103.74	FALSE	22	O3	1303	N2	6.277	-0.915	17.767	8.398	-0.352	15.439
164	HIS	A	0	(-)-Gallocatechin gallate	Z	FALSE	2.42	3.03	126.88	FALSE	32	O3	1307	O2	13.722	-1.942	20.705	11.405	-1.799	18.751
189	GLN	A	0	(-)-Gallocatechin gallate	Z	FALSE	2.66	3.1	107.45	TRUE	1498	Nam	36	O3	13.958	-0.989	25.241	15.151	1.78	25.963
190	THR	A	0	(-)-Gallocatechin gallate	Z	FALSE	2.02	2.81	149.51	FALSE	40	O3	1510	O2	13.794	7.133	22.494	15.961	6.633	24.212
192	GLN	A	0	(-)-Gallocatechin gallate	Z	FALSE	2.84	3.52	126.74	TRUE	1519	Nam	40	O3	13.794	7.133	22.494	16.598	9.258	22.338
**π-Stacking**
RESNR	RESTYPE	RESCHAIN	RESNR_LIG	RESTYPE_LIG		RESCHAIN_LIG	PROT_IDX_LIST					CENTDIST	ANGLE	OFFSET	TYPE	LIG_IDX_LIST						LIGCOO			PROTCOO
41	HIS	A	0	(-)-Gallocatechin gallate		Z	349	350	351	352	353	4.79	61.13	1.2	T	26	27	28	29	30	31	13.027	-0.441	22.797	12.072	-4.956	21.508
4.Wedelolactone-Mpro
-----------------------------
Interacting chain(s): A
**Hydrogen Bonds**
RESNR	RESTYPE	RESCHAIN	RESNR_LIG	RESTYPE_LIG	RESCHAIN_LIG	SIDECHAIN	DIST_H-A	DIST_D-A	DON_ANGLE	PROTISDON	DONORIDX	DONORTYPE	ACCEPTORIDX	ACCEPTORTYPE	LIGCOO	|	PROTCOO	PROTCOO
25	THR	A	6483	Wedelolactone	d	TRUE	2.1	3.04	162.64	FALSE	13	O3	205	O3	6.046	-6.34	26.45	7.87	-8.645	27.219
26	THR	A	6483	Wedelolactone	d	FALSE	2.02	2.88	144.85	TRUE	206	Nam	15	O3	4.723	-7.776	24.514	5.194	-10.57	24.007
26	THR	A	6483	Wedelolactone	d	FALSE	2.39	3.19	140.1	FALSE	15	O3	209	O2	4.723	-7.776	24.514	4.896	-9.127	21.628
143	GLY	A	6483	Wedelolactone	d	FALSE	2.36	2.89	112.74	TRUE	1131	Nam	6	O3	5.621	-2.943	18.877	3.361	-4.345	19.997
144	SER	A	6483	Wedelolactone	d	FALSE	2.3	2.83	112.33	TRUE	1135	Nam	6	O3	5.621	-2.943	18.877	3.96	-4.615	17.317
144	SER	A	6483	Wedelolactone	d	TRUE	2.89	3.25	103.61	FALSE	6	O3	1140	O3	5.621	-2.943	18.877	5.179	-2.298	15.725
145	CYS	A	6483	Wedelolactone	d	FALSE	2.41	3.2	136.4	TRUE	1141	Nam	6	O3	5.621	-2.943	18.877	6.716	-5.095	16.776
**π-Cation Interactions**
RESNR	RESTYPE	RESCHAIN	PROT_IDX_LIST		RESNR_LIG	RESTYPE_LIG	RESCHAIN_LIG	DIST	OFFSET	PROTCHARGED	LIG_GROUP	LIG_IDX_LIST						LIGCOO			PROTCOO
41	HIS	A	336	338	6483	Wedelolactone	d	5.8	0.67	TRUE	Aromatic	7	8	9	19	21	22	7.137	-1.825	22.047	12.044	-4.788	21.17
5.β,β-Dimethylacrylalkannin-Mpro
-----------------------------
Interacting chain(s): A
**Hydrophobic Interactions**
RESNR	RESTYPE	RESCHAIN	RESNR_LIG	RESTYPE_LIG	RESCHAIN_LIG	DIST	LIGCARBONIDX	PROTCARBONIDX	LIGCOO			PROTCOO
27	LEU	A	0	β,β-Dimethylacrylalkannin	d	3.97	2371	191	6.798	-5.674	21.234	7.471	-9.129	19.403
140	PHE	A	0	β,β-Dimethylacrylalkannin	d	3.81	2380	1082	6.382	1.709	17.676	5.085	0.533	14.291
165	MET	A	0	β,β-Dimethylacrylalkannin	d	3.48	2393	1277	10.692	1.336	21.805	12.622	1.282	18.911
166	GLU	A	0	β,β-Dimethylacrylalkannin	d	3.33	2380	1285	6.382	1.709	17.676	8.275	4.442	17.934
**Hydrogen Bonds**
RESNR	RESTYPE	RESCHAIN	RESNR_LIG	RESTYPE_LIG	RESCHAIN_LIG	SIDECHAIN	DIST_H-A	DIST_D-A	DON_ANGLE	PROTISDON	DONORIDX	DONORTYPE	ACCEPTORIDX	ACCEPTORTYPE	LIGCOO	|	PROTCOO	PROTCOO
166	GLU	A	0	β,β-Dimethylacrylalkannin	d	FALSE	2.48	3.36	147.46	TRUE	1281	Nam	2392	O3	10.149	3.623	21.41	10.26	3.049	18.105
**Salt Bridges**
RESNR	RESTYPE	RESCHAIN	PROT_IDX_LIST		RESNR_LIG	RESTYPE_LIG	RESCHAIN_LIG	DIST	PROTISPOS	LIG_GROUP	LIG_IDX_LIST		LIGCOO			PROTCOO
163	HIS	A	1260	1262	0	β,β-Dimethylacrylalkannin	d	4.89	TRUE	Carboxylate	2375	2377	6.962	-1.203	18.919	9.053	-0.442	14.567
6.Hematoxylin-Mpro
-----------------------------
Interacting chain(s): A
**Hydrophobic Interactions**
RESNR	RESTYPE	RESCHAIN	RESNR_LIG	RESTYPE_LIG	RESCHAIN_LIG	DIST	LIGCARBONIDX	PROTCARBONIDX	LIGCOO			PROTCOO
142	ASN	A	0	Hematoxylin	A	3.76	2383	4598	6.317	-2.13	21.115	2.595	-2.133	20.596
165	MET	A	0	Hematoxylin	A	3.43	2371	4924	10.809	2.123	21.697	12.622	1.282	18.911
**Hydrogen Bonds**
RESNR	RESTYPE	RESCHAIN	RESNR_LIG	RESTYPE_LIG	RESCHAIN_LIG	SIDECHAIN	DIST_H-A	DIST_D-A	DON_ANGLE	PROTISDON	DONORIDX	DONORTYPE	ACCEPTORIDX	ACCEPTORTYPE	LIGCOO	|	PROTCOO	PROTCOO
141	LEU	A	0	Hematoxylin	A	FALSE	2.4	3.24	143.89	TRUE	4581	O3	2387	O3	6.379	-0.152	18.041	3.469	-1.567	18.008
142	ASN	A	0	Hematoxylin	A	TRUE	3.07	3.42	107.4	TRUE	1103	N2	2380	O3	5.571	0.616	24.358	3.378	-1.98	23.988
142	ASN	A	0	Hematoxylin	A	TRUE	2	2.73	130.6	TRUE	1104	O3	2380	O3	5.571	0.616	24.358	3.302	0.026	22.962
142	ASN	A	0	Hematoxylin	A	TRUE	3.22	3.72	111.52	TRUE	4603	N3	2380	O3	5.571	0.616	24.358	3.296	-2.294	23.908
142	ASN	A	0	Hematoxylin	A	TRUE	2.46	3.42	172.7	FALSE	2380	O3	1103	N2	5.571	0.616	24.358	3.378	-1.98	23.988
143	GLY	A	0	Hematoxylin	A	FALSE	2.62	3.07	113.12	TRUE	1105	N3	2385	O3	5.846	-2.691	18.856	3.424	-4.093	20.11
143	GLY	A	0	Hematoxylin	A	FALSE	2.27	3.2	161.02	FALSE	2385	O3	4611	N1	5.846	-2.691	18.856	3.361	-4.345	19.997
144	SER	A	0	Hematoxylin	A	FALSE	2.56	2.89	106.63	TRUE	1109	N3	2385	O3	5.846	-2.691	18.856	4.01	-4.406	17.432
144	SER	A	0	Hematoxylin	A	TRUE	2.27	3.17	160.95	TRUE	1114	O3	2385	O3	5.846	-2.691	18.856	5.225	-2.116	15.798
145	CYS	A	0	Hematoxylin	A	FALSE	2.54	3.1	120.21	TRUE	1115	N3	2385	O3	5.846	-2.691	18.856	6.764	-4.898	16.886
163	HIS	A	0	Hematoxylin	A	TRUE	2.38	3.3	160.43	TRUE	1262	N2	2387	O3	6.379	-0.152	18.041	8.444	-0.179	15.466
163	HIS	A	0	Hematoxylin	A	TRUE	2.48	3.3	142.23	FALSE	2387	O3	1262	N2	6.379	-0.152	18.041	8.444	-0.179	15.466
188	ARG	A	0	Hematoxylin	A	FALSE	3.13	3.73	121.38	TRUE	1449	O3	2369	O3	12.973	1.793	22.636	16.19	3.009	24.07
189	GLN	A	0	Hematoxylin	A	FALSE	2.94	3.8	142.17	TRUE	5271	N3	2376	O3	11.861	0.351	24.704	15.151	1.78	25.963
189	GLN	A	0	Hematoxylin	A	TRUE	3.22	3.55	102.1	TRUE	5279	O3	2376	O3	11.861	0.351	24.704	10.217	1.634	27.574
7.Ginkgolic Acid C15:1-Mpro
-----------------------------
Interacting chain(s): A
**Hydrophobic Interactions**
RESNR	RESTYPE	RESCHAIN	RESNR_LIG	RESTYPE_LIG	RESCHAIN_LIG	DIST	LIGCARBONIDX	PROTCARBONIDX	LIGCOO			PROTCOO
27	LEU	A	8234	Ginkgolic Acid C15:1	d	3.44	1	217	6.651	-6.041	20.673	7.471	-9.129	19.403
27	LEU	A	8234	Ginkgolic Acid C15:1	d	3.73	2	220	7.565	-5.878	21.889	9.708	-8.464	20.275
165	MET	A	8234	Ginkgolic Acid C15:1	d	3.72	19	1303	12.935	2.731	22.326	12.622	1.282	18.911
189	GLN	A	8234	Ginkgolic Acid C15:1	d	3.73	17	1488	10.99	2.255	23.65	11.858	3.328	27.11
189	GLN	A	8234	Ginkgolic Acid C15:1	d	3.72	16	1487	11.475	0.999	23.937	13.012	2.332	27.047
**Hydrogen Bonds**
RESNR	RESTYPE	RESCHAIN	RESNR_LIG	RESTYPE_LIG	RESCHAIN_LIG	SIDECHAIN	DIST_H-A	DIST_D-A	DON_ANGLE	PROTISDON	DONORIDX	DONORTYPE	ACCEPTORIDX	ACCEPTORTYPE	LIGCOO	|	PROTCOO	PROTCOO
186	VAL	A	8234	Ginkgolic Acid C15:1	d	FALSE	3	3.56	114.22	FALSE	21	O3	1460	O2	14.637	1.087	22.092	17.949	1.627	20.908
188	ARG	A	8234	Ginkgolic Acid C15:1	d	FALSE	2.57	3.03	108.34	TRUE	1472	Nam	21	O3	14.637	1.087	22.092	17.193	0.298	23.517
**Salt Bridges**
RESNR	RESTYPE	RESCHAIN	PROT_IDX_LIST		RESNR_LIG	RESTYPE_LIG	RESCHAIN_LIG	DIST	PROTISPOS	LIG_GROUP	LIG_IDX_LIST		LIGCOO			PROTCOO
41	HIS	A	336	338	8234	ZIN	d	4.9	TRUE	Carboxylate	24	25	13.454	-1.305	23.849	12.044	-4.788	21.17
8.Melanin-Mpro
-----------------------------
Interacting chain(s): A
**Hydrophobic Interactions**
RESNR	RESTYPE	RESCHAIN	RESNR_LIG	RESTYPE_LIG	RESCHAIN_LIG	DIST	LIGCARBONIDX	PROTCARBONIDX	LIGCOO			PROTCOO
165	MET	A	0	Melanin	A	3.45	2	1303	11.74	0.481	22.15	12.622	1.282	18.911
166	GLU	A	0	Melanin	A	3.85	20	1311	7.319	2.639	21.198	8.275	4.442	17.934
